# Supplementary material for: Comprehensive Analysis of Prognostic Markers for Acute Myeloid Leukemia Based on Four Metabolic Genes
Source: Front Oncol. 2020 Sep 29;10:578933. doi: 10.3389/fonc.2020.578933 (PMC7552924; doi:10.3389/fonc.2020.578933)
Supplement: Supplementary file 1 [file Data_Sheet_1.ZIP]

Archive with 13 entries (12 files):
- Supplementary files/
- Supplementary files/Supplementary file 1 - clinical.xls
- Supplementary files/Supplementary file 10 - GSE71014 riskTest.txt
- Supplementary files/Supplementary file 11 - GSE37642 riskTest.txt
- Supplementary files/Supplementary file 12 - cluster.Metabolism.txt
- Supplementary files/Supplementary file 2 - diff.xls
- Supplementary files/Supplementary file 3 - TCGAtrain.txt
- Supplementary files/Supplementary file 4 - TCGAtest.txt
- Supplementary files/Supplementary file 5 - GSE71014 ExpTime.txt
- Supplementary files/Supplementary file 6 - GSE37642 ExpTime.txt
- Supplementary files/Supplementary file 7 - 05.uniCox.xls
- Supplementary files/Supplementary file 8 - TCGAriskTrain.txt
- Supplementary files/Supplementary file 9 - TCGAriskTest.txt
