# Supplementary material for: Comprehensive Analysis of Prognostic Markers for Acute Myeloid Leukemia Based on Four Metabolic Genes
Source: Front Oncol. 2020 Sep 29;10:578933. doi: 10.3389/fonc.2020.578933 (PMC7552924; doi:10.3389/fonc.2020.578933)
Supplement: Supplementary file 1 [file Data_Sheet_1.ZIP › Supplementary files/Supplementary file 1 - clinical.xls]

## Sheet: clinical
Id	futime	fustat	age	gender	fab_category	WBC	Hemoglobin	Platelets	Bone_Marrow_blast_cells	Cytogenetic_Risk_Category
TCGA-AB-2937	215	1	36	FEMALE	M1	43	9	66	86	Favorable
TCGA-AB-2806	945	1	46	MALE	M1	29	9	90	81	Favorable
TCGA-AB-2881	393	0	48	FEMALE	M1	33	10	32	41	Favorable
TCGA-AB-2870	153	1	76	MALE	M1	34	8	21	55	Favorable
TCGA-AB-2914	792	0	22	FEMALE	M2	52	11	149	70	Favorable
TCGA-AB-2886	181	0	26	MALE	M2	11	9	33	50	Favorable
TCGA-AB-2827	273	1	33	MALE	M2	3	7	61	0	Favorable
TCGA-AB-2950	306	0	34	FEMALE	M2	14	9	40	59	Favorable
TCGA-AB-2875	212	0	43	MALE	M2	4	11	67	39	Favorable
TCGA-AB-2819	2496	0	52	FEMALE	M2	4	9	22	18	Favorable
TCGA-AB-2858	577	1	75	FEMALE	M2	8	9	21	54	Favorable
TCGA-AB-2994	1798	0	25	MALE	M3	8	10	18	7	Favorable
TCGA-AB-2982	150	0	29	FEMALE	M3	1	9	29	0	Favorable
TCGA-AB-3001	1581	0	31	FEMALE	M3	2	11	208	0	Favorable
TCGA-AB-3007	1581	0	35	MALE	M3	2	12	12	7	Favorable
TCGA-AB-2991	1826	0	40	FEMALE	M3	unknow	8	34	0	Favorable
TCGA-AB-2872	638	0	42	MALE	M3	2	9	35	2	Favorable
TCGA-AB-2905	1611	0	48	MALE	M3	1	9	52	0	Favorable
TCGA-AB-2897	243	0	50	FEMALE	M3	3	10	27	0	Favorable
TCGA-AB-2980	699	0	50	MALE	M3	1	10	58	10	Favorable
TCGA-AB-2841	1401	1	51	FEMALE	M3	4	8	58	40	Favorable
TCGA-AB-3012	1887	0	53	MALE	M3	1	9	46	29	Favorable
TCGA-AB-2906	577	0	59	MALE	M3	1	8	23	15	Favorable
TCGA-AB-2803	792	1	61	FEMALE	M3	1	10	90	0	Favorable
TCGA-AB-2999	1735	0	62	MALE	M3	1	9	15	11	Favorable
TCGA-AB-2998	31	1	68	FEMALE	M3	29	10	73	32	Favorable
TCGA-AB-2957	609	0	31	MALE	M4	133	11	52	53	Favorable
TCGA-AB-2892	943	0	42	FEMALE	M4	38	10	12	16	Favorable
TCGA-AB-2815	822	1	49	MALE	M4	57	8	14	48	Favorable
TCGA-AB-2889	304	0	55	MALE	M4	31	9	9	59	Favorable
TCGA-AB-2828	2284	0	55	MALE	M4	22	8	65	67	Favorable
TCGA-AB-2888	334	0	57	MALE	M4	5	7	129	0	Favorable
TCGA-AB-2846	1402	1	57	FEMALE	M4	14	9	76	17	Favorable
TCGA-AB-2942	641	0	67	FEMALE	M4	37	9	15	61	Favorable
TCGA-AB-2868	151	1	77	MALE	M7	2	10	70	0	Favorable
TCGA-AB-2849	2220	0	39	MALE	M0 Undifferentiated	5	10	175	53	Intermediate/Normal
TCGA-AB-2814	792	1	39	FEMALE	M0 Undifferentiated	2	10	215	4	Intermediate/Normal
TCGA-AB-2983	335	1	45	MALE	M0 Undifferentiated	2	12	156	0	Intermediate/Normal
TCGA-AB-2831	640	1	59	MALE	M0 Undifferentiated	1	12	102	12	Intermediate/Normal
TCGA-AB-2936	59	0	61	FEMALE	M0 Undifferentiated	2	9	79	14	Intermediate/Normal
TCGA-AB-2959	489	1	71	MALE	M0 Undifferentiated	1	11	86	13	Intermediate/Normal
TCGA-AB-2805	577	1	77	MALE	M0 Undifferentiated	92	9	105	56	Intermediate/Normal
TCGA-AB-3011	1885	0	21	FEMALE	M1	8	8	52	83	Intermediate/Normal
TCGA-AB-3008	822	1	22	MALE	M1	115	8	32	90	Intermediate/Normal
TCGA-AB-2979	671	0	30	FEMALE	M1	23	10	59	88	Intermediate/Normal
TCGA-AB-2992	1706	1	32	FEMALE	M1	5	9	39	70	Intermediate/Normal
TCGA-AB-2984	1157	0	38	MALE	M1	40	9	19	97	Intermediate/Normal
TCGA-AB-2884	731	1	44	FEMALE	M1	14	9	145	17	Intermediate/Normal
TCGA-AB-2871	153	0	51	MALE	M1	2	10	25	10	Intermediate/Normal
TCGA-AB-2990	457	0	51	MALE	M1	64	10	45	85	Intermediate/Normal
TCGA-AB-2853	89	1	51	MALE	M1	104	12	23	85	Intermediate/Normal
TCGA-AB-2847	608	1	53	MALE	M1	3	9	108	41	Intermediate/Normal
TCGA-AB-2976	915	1	53	MALE	M1	88	9	30	52	Intermediate/Normal
TCGA-AB-2919	61	0	54	FEMALE	M1	13	9	22	90	Intermediate/Normal
TCGA-AB-2963	1642	1	56	MALE	M1	31	10	88	45	Intermediate/Normal
TCGA-AB-2964	1277	0	58	FEMALE	M1	3	6	35	61	Intermediate/Normal
TCGA-AB-2877	638	0	60	FEMALE	M1	12	9	45	43	Intermediate/Normal
TCGA-AB-3006	485	1	61	MALE	M1	3	14	61	14	Intermediate/Normal
TCGA-AB-2988	30	1	67	FEMALE	M1	46	13	71	49	Intermediate/Normal
TCGA-AB-2866	153	1	67	MALE	M1	31	10	141	61	Intermediate/Normal
TCGA-AB-2879	245	0	68	FEMALE	M1	60	9	8	91	Intermediate/Normal
TCGA-AB-2807	181	1	68	FEMALE	M1	3	8	63	55	Intermediate/Normal
TCGA-AB-2900	184	1	70	MALE	M1	48	10	30	49	Intermediate/Normal
TCGA-AB-2865	61	1	75	MALE	M1	6	9	22	48	Intermediate/Normal
TCGA-AB-2927	90	1	88	FEMALE	M1	3	10	156	0	Intermediate/Normal
TCGA-AB-2808	2861	0	23	MALE	M2	32	7	38	0	Intermediate/Normal
TCGA-AB-3000	1249	0	25	MALE	M2	99	9	60	71	Intermediate/Normal
TCGA-AB-2812	366	1	25	FEMALE	M2	34	11	23	87	Intermediate/Normal
TCGA-AB-2989	365	1	29	MALE	M2	2	9	13	9	Intermediate/Normal
TCGA-AB-2986	212	1	31	FEMALE	M2	13	11	36	45	Intermediate/Normal
TCGA-AB-2845	304	1	37	FEMALE	M2	19	9	38	33	Intermediate/Normal
TCGA-AB-2859	304	1	40	MALE	M2	8	10	95	23	Intermediate/Normal
TCGA-AB-2876	1219	0	45	FEMALE	M2	29	8	116	37	Intermediate/Normal
TCGA-AB-2839	486	1	51	FEMALE	M2	42	13	232	79	Intermediate/Normal
TCGA-AB-2955	489	1	56	FEMALE	M2	203	10	45	96	Intermediate/Normal
TCGA-AB-2966	854	1	57	FEMALE	M2	3	9	28	35	Intermediate/Normal
TCGA-AB-2978	699	0	61	FEMALE	M2	10	10	140	32	Intermediate/Normal
TCGA-AB-2818	303	1	62	FEMALE	M2	75	11	110	53	Intermediate/Normal
TCGA-AB-2995	1551	0	63	MALE	M2	1	11	43	0	Intermediate/Normal
TCGA-AB-2844	122	1	63	MALE	M2	17	12	23	71	Intermediate/Normal
TCGA-AB-2869	243	0	64	FEMALE	M2	3	10	41	46	Intermediate/Normal
TCGA-AB-2867	184	1	66	FEMALE	M2	3	12	168	6	Intermediate/Normal
TCGA-AB-3002	1431	1	68	MALE	M2	6	7	96	48	Intermediate/Normal
TCGA-AB-2977	31	1	71	FEMALE	M2	36	8	44	67	Intermediate/Normal
TCGA-AB-2850	61	1	72	FEMALE	M2	3	11	52	0	Intermediate/Normal
TCGA-AB-2996	1581	0	74	MALE	M2	3	9	118	2	Intermediate/Normal
TCGA-AB-2972	30	1	82	FEMALE	M2	1	11	30	25	Intermediate/Normal
TCGA-AB-2804	2557	0	30	MALE	M3	6	11	114	6	Intermediate/Normal
TCGA-AB-2862	1430	0	33	FEMALE	M3	1	9	38	0	Intermediate/Normal
TCGA-AB-2809	62	1	64	FEMALE	M3	117	10	100	0	Intermediate/Normal
TCGA-AB-3009	577	1	23	MALE	M4	27	12	23	63	Intermediate/Normal
TCGA-AB-2834	245	1	33	MALE	M4	26	10	111	14	Intermediate/Normal
TCGA-AB-2970	305	1	34	FEMALE	M4	20	11	152	58	Intermediate/Normal
TCGA-AB-2836	518	1	35	MALE	M4	53	8	44	18	Intermediate/Normal
TCGA-AB-2916	882	0	48	FEMALE	M4	12	9	351	5	Intermediate/Normal
TCGA-AB-2802	365	1	50	MALE	M4	17	10	231	52	Intermediate/Normal
TCGA-AB-2854	366	1	51	FEMALE	M4	3	11	143	2	Intermediate/Normal
TCGA-AB-2947	31	0	52	MALE	M4	298	9	68	51	Intermediate/Normal
TCGA-AB-2954	1492	0	55	FEMALE	M4	114	9	37	24	Intermediate/Normal
TCGA-AB-2816	245	1	57	FEMALE	M4	88	10	56	84	Intermediate/Normal
TCGA-AB-2993	761	1	57	FEMALE	M4	103	10	82	91	Intermediate/Normal
TCGA-AB-2967	1035	0	58	MALE	M4	20	9	121	10	Intermediate/Normal
TCGA-AB-2933	122	1	58	MALE	M4	101	9	57	64	Intermediate/Normal
TCGA-AB-2924	90	0	59	MALE	M4	30	9	18	17	Intermediate/Normal
TCGA-AB-2965	335	1	60	MALE	M4	68	8	174	56	Intermediate/Normal
TCGA-AB-2848	455	1	62	MALE	M4	119	11	52	65	Intermediate/Normal
TCGA-AB-2856	150	1	63	MALE	M4	77	10	41	39	Intermediate/Normal
TCGA-AB-2830	275	1	64	FEMALE	M4	3	11	134	22	Intermediate/Normal
TCGA-AB-2826	731	1	64	FEMALE	M4	132	10	15	90	Intermediate/Normal
TCGA-AB-2948	580	1	67	MALE	M4	26	9	64	6	Intermediate/Normal
TCGA-AB-2973	609	1	68	FEMALE	M4	15	8	79	10	Intermediate/Normal
TCGA-AB-2899	671	1	76	FEMALE	M4	3	11	166	0	Intermediate/Normal
TCGA-AB-2971	792	1	76	FEMALE	M4	5	10	52	16	Intermediate/Normal
TCGA-AB-2833	456	1	77	MALE	M4	40	10	29	2	Intermediate/Normal
TCGA-AB-2923	31	1	78	MALE	M4	17	9	85	28	Intermediate/Normal
TCGA-AB-2968	458	1	79	MALE	M4	19	10	131	0	Intermediate/Normal
TCGA-AB-2811	243	1	81	MALE	M4	91	11	32	37	Intermediate/Normal
TCGA-AB-2896	214	1	21	FEMALE	M5	93	unknow	73	72	Intermediate/Normal
TCGA-AB-2825	212	1	31	FEMALE	M5	137	6	42	6	Intermediate/Normal
TCGA-AB-2981	487	0	35	FEMALE	M5	72	9	19	8	Intermediate/Normal
TCGA-AB-3005	2100	0	45	MALE	M5	2	13	257	0	Intermediate/Normal
TCGA-AB-2824	30	1	45	MALE	M5	9	8	50	5	Intermediate/Normal
TCGA-AB-2835	1673	0	48	MALE	M5	116	9	50	3	Intermediate/Normal
TCGA-AB-2873	273	0	51	FEMALE	M5	15	11	14	0	Intermediate/Normal
TCGA-AB-2969	1127	0	55	MALE	M5	73	8	17	8	Intermediate/Normal
TCGA-AB-2925	243	1	57	MALE	M5	99	10	80	4	Intermediate/Normal
TCGA-AB-2832	365	1	60	FEMALE	M5	12	11	57	0	Intermediate/Normal
TCGA-AB-2956	183	1	61	MALE	M5	8	7	36	0	Intermediate/Normal
TCGA-AB-2851	242	1	66	FEMALE	M5	79	12	132	11	Intermediate/Normal
TCGA-AB-2974	92	1	67	FEMALE	M5	45	9	79	3	Intermediate/Normal
TCGA-AB-2987	184	1	75	FEMALE	M5	7	9	11	0	Intermediate/Normal
TCGA-AB-2985	273	1	81	FEMALE	M5	12	9	61	7	Intermediate/Normal
TCGA-AB-2843	215	1	77	MALE	M6	3	9	86	8	Intermediate/Normal
TCGA-AB-2938	304	1	76	MALE	M7	4	8	21	6	Intermediate/Normal
TCGA-AB-2909	30	0	22	MALE	Not Classified	115	9	57	94	Intermediate/Normal
TCGA-AB-2917	1216	0	41	FEMALE	M0 Undifferentiated	48	12	71	74	Poor
TCGA-AB-2949	699	0	58	MALE	M0 Undifferentiated	47	10	55	72	Poor
TCGA-AB-2913	1216	0	61	MALE	M0 Undifferentiated	62	13	25	86	Poor
TCGA-AB-2904	517	1	65	MALE	M0 Undifferentiated	1	10	94	0	Poor
TCGA-AB-2822	973	1	65	MALE	M0 Undifferentiated	3	9	16	34	Poor
TCGA-AB-2929	123	1	71	FEMALE	M0 Undifferentiated	6	9	50	50	Poor
TCGA-AB-2885	214	1	71	MALE	M0 Undifferentiated	5	8	48	54	Poor
TCGA-AB-2855	212	1	18	MALE	M1	35	9	30	90	Poor
TCGA-AB-2864	577	1	54	FEMALE	M1	2	9	68	42	Poor
TCGA-AB-2926	457	1	57	FEMALE	M1	20	9	62	91	Poor
TCGA-AB-2952	31	1	60	FEMALE	M1	16	8	90	29	Poor
TCGA-AB-2863	31	1	63	MALE	M1	46	8	11	97	Poor
TCGA-AB-2821	822	1	64	MALE	M1	1	8	42	5	Poor
TCGA-AB-2898	393	0	69	FEMALE	M1	10	7	12	32	Poor
TCGA-AB-2939	455	0	72	MALE	M1	38	10	31	18	Poor
TCGA-AB-2901	59	0	27	MALE	M2	90	9	87	88	Poor
TCGA-AB-2920	366	1	44	MALE	M2	35	10	35	83	Poor
TCGA-AB-2878	365	1	47	FEMALE	M2	12	9	57	0	Poor
TCGA-AB-2874	396	0	59	MALE	M2	12	11	20	48	Poor
TCGA-AB-2817	273	1	64	MALE	M2	77	13	19	70	Poor
TCGA-AB-2838	365	1	67	MALE	M2	2	9	28	17	Poor
TCGA-AB-2882	365	1	73	FEMALE	M2	2	10	60	16	Poor
TCGA-AB-2908	31	1	81	MALE	M2	2	10	39	0	Poor
TCGA-AB-2911	1186	0	51	FEMALE	M4	50	11	21	39	Poor
TCGA-AB-2912	274	1	63	MALE	M4	18	8	148	9	Poor
TCGA-AB-2945	243	1	65	FEMALE	M4	49	9	76	0	Poor
TCGA-AB-2935	61	1	66	MALE	M4	2	8	37	12	Poor
TCGA-AB-2813	31	1	78	MALE	M4	10	10	98	6	Poor
TCGA-AB-2893	212	1	45	MALE	M5	5	9	53	6	Poor
TCGA-AB-2894	181	1	50	FEMALE	M5	7	10	136	10	Poor
TCGA-AB-2883	730	0	60	MALE	M5	7	9	93	30	Poor
TCGA-AB-2857	306	1	54	MALE	M6	2	9	9	0	Poor
TCGA-AB-2860	427	1	60	FEMALE	M7	1	9	59	0	Poor
TCGA-AB-2895	153	1	41	FEMALE	M1	134	12	40	90	unknow
TCGA-AB-2810	31	1	76	FEMALE	M2	62	10	32	88	unknow
TCGA-AB-2829	273	1	50	MALE	M6	6	9	50	0	unknow
