# Supplementary material for: Comprehensive Analysis of Prognostic Markers for Acute Myeloid Leukemia Based on Four Metabolic Genes
Source: Front Oncol. 2020 Sep 29;10:578933. doi: 10.3389/fonc.2020.578933 (PMC7552924; doi:10.3389/fonc.2020.578933)
Supplement: Supplementary file 1 [file Data_Sheet_1.ZIP › Supplementary files/Supplementary file 10 - GSE71014 riskTest.txt]

id	futime	fustat	PLA2G4A	HMOX2	AK1	SMPD3	riskScore	risk
GSM1825511	1.808219178	0	4.172570062	2.522323139	0.483474146	1.127855398	8.823248449	low
GSM1825490	8.145205479	0	2.294140031	4.002420642	0.616788743	1.150465481	10.18508942	low
GSM1825460	0.493150685	0	1.826141596	3.267986958	0.942291848	1.290647881	10.23232391	low
GSM1825464	0.534246575	0	1.687607031	3.006170424	1.604902059	1.043127711	11.83319887	low
GSM1825486	1.315068493	1	2.912439437	3.31643593	1.079002671	1.976802295	12.21228574	low
GSM1825535	3.205479452	0	2.709521864	3.598465878	1.328932001	1.278033365	12.53169274	low
GSM1825465	3.978082192	0	1.83080401	3.394723503	1.651604783	1.17331322	12.75055537	low
GSM1825513	1.109589041	1	2.41158336	3.627984043	1.358369277	1.566251986	12.83379092	low
GSM1825499	2.547945205	0	2.087892321	3.362317954	1.654435106	1.343959903	13.06687618	low
GSM1825542	0.38630137	0	3.426393085	3.517931793	1.078719959	2.24883588	13.09871733	low
GSM1825514	15.22191781	0	3.377995177	2.867240879	1.681324771	1.347291254	13.26366808	low
GSM1825462	6.394520548	0	1.881200891	3.05108941	1.940594806	1.247569082	13.41970288	low
GSM1825493	0.102739726	0	3.298070789	5.927220863	0.647357667	1.26161105	13.57956872	low
GSM1825472	7.282191781	0	2.250626397	2.79055635	2.050699477	1.248521032	13.67607822	low
GSM1825523	2.087671233	0	5.052397108	3.684133858	1.185428083	1.592193799	13.88753042	low
GSM1825458	0.739726027	1	1.853227523	3.488092326	1.675946838	2.109606375	14.06180307	low
GSM1825471	7.380821918	0	1.789288236	2.976009656	2.194486907	1.254709178	14.16246671	low
GSM1825507	2.547945205	0	1.665850215	3.751192333	1.92361207	1.308497647	14.23822433	low
GSM1825489	0.369863014	1	3.052527025	5.918237413	0.939461525	1.150940983	14.31690815	low
GSM1825506	6.657534247	0	3.416402676	3.74637974	1.518006994	1.788781348	14.40046365	low
GSM1825546	1.545205479	0	2.95018024	4.243702461	1.540367663	1.391083779	14.40549419	low
GSM1825527	4.553424658	0	3.533402284	3.11782745	1.799637698	1.647171496	14.45207826	low
GSM1825459	0.739726027	1	2.865150832	2.535478486	2.242038568	1.365141966	14.50275719	low
GSM1825484	8.326027397	0	2.08989018	2.808524117	2.321857827	1.230671265	14.53384867	low
GSM1825552	0.493150685	0	2.712407165	3.695684256	1.626696504	2.013692002	14.56043394	low
GSM1825503	8.884931507	0	2.750370943	3.903918789	1.670568905	1.696437496	14.64534597	low
GSM1825512	3.345205479	0	3.411962122	3.271195643	1.988429178	1.145705732	14.66314326	low
GSM1825525	1.865753425	0	4.559978416	3.482637995	1.533291857	1.799730188	14.78784282	low
GSM1825555	0.534246575	0	2.547009649	2.994940461	2.020696777	1.951811487	14.83557206	low
GSM1825497	5.432876712	1	3.713230763	2.716439634	2.148350408	1.315161296	14.85717805	low
GSM1825517	11.4739726	0	2.414913496	2.519435063	2.433660371	1.349433377	14.86888358	low
GSM1825463	1.216438356	0	2.40914178	3.687662978	2.018149166	1.308497647	14.92179502	low
GSM1825502	1.643835616	1	3.088271083	4.159317954	1.595278643	1.742609422	14.97499713	low
GSM1825500	0.657534247	1	2.183135113	3.387665263	2.092306979	1.633605976	15.02609358	low
GSM1825478	1.438356164	0	4.940059913	3.695363821	1.667172358	1.22519779	15.0960804	low
GSM1825496	0.246575342	0	1.961124164	3.541995628	2.203827612	1.544831699	15.38847982	low
GSM1825505	9.649315068	0	1.893854741	2.984352236	2.529329916	1.287553808	15.44536125	low
GSM1825531	0.665753425	0	4.397688061	3.239751401	1.828225236	1.852327539	15.46184731	low
GSM1825543	0.378082192	0	1.883642471	3.43835988	2.314498508	1.438445878	15.46836872	low
GSM1825470	7.405479452	0	2.117863549	3.579535938	2.241472343	1.419643217	15.51704661	low
GSM1825482	1.397260274	1	2.564548887	3.133549571	2.420923919	1.278509812	15.64909195	low
GSM1825544	2.671232877	0	3.762739088	3.98477331	1.792278379	1.628608004	15.69612466	low
GSM1825466	0.410958904	0	1.95135595	4.14776721	2.332047228	0.873671296	15.8594595	low
GSM1825479	0.47260274	0	2.127853958	3.529482191	2.275437815	1.758079787	15.96843064	low
GSM1825487	1.397260274	1	4.158360849	3.419108639	2.093722141	1.448917326	16.0206745	low
GSM1825547	1.084931507	0	1.853227523	3.3645636	2.333745341	2.027020244	16.10353336	low
GSM1825548	3.032876712	0	2.406033504	3.178148121	2.163351758	2.594888049	16.2438124	low
GSM1825519	0.575342466	1	4.428769706	2.913443338	2.420923919	1.324681739	16.50619358	low
GSM1825534	1.956164384	0	3.600226872	3.979318979	1.930971389	2.029161422	16.5442686	low
GSM1825515	0.904109589	0	2.788779556	3.360392743	2.661796057	1.194495284	16.82910593	high
GSM1825554	0.928767123	0	2.469306095	3.514081371	2.327801184	2.216467698	16.86491729	high
GSM1825524	4.726027397	0	5.660039409	2.978576603	2.138726991	1.829718023	16.91689104	high
GSM1825491	0.863013699	1	2.727504824	3.967447279	2.262135139	1.84851974	16.96407095	high
GSM1825518	0.082191781	1	4.96980928	3.056544607	2.488854863	1.190687485	17.09749333	high
GSM1825532	0.345205479	0	4.432321702	3.736111949	2.257606142	1.460579892	17.19194635	high
GSM1825485	3.904109589	0	1.78351652	2.850556585	2.951635016	1.73927807	17.20522191	high
GSM1825541	3.42739726	0	1.904289985	4.681346247	2.193354458	1.863751881	17.20886188	high
GSM1825498	0.98630137	1	3.213928824	3.770443575	2.586505794	1.071687149	17.2199773	high
GSM1825475	7.536986301	0	3.004795814	3.702101625	2.495364444	1.814724106	17.55039429	high
GSM1825533	0.443835616	0	4.122174184	3.368414021	2.472721064	1.769741408	17.63128295	high
GSM1825521	0.739726027	0	2.097882731	3.227559265	2.969183976	1.521983959	17.70195812	high
GSM1825510	0.616438356	1	3.653287193	3.05943199	2.992676294	1.010045803	17.88017649	high
GSM1825557	2.095890411	0	1.610570174	2.810128892	3.101649316	2.193381735	18.10244672	high
GSM1825551	0.887671233	0	3.743645711	4.260708056	2.330348794	1.77473938	18.10623113	high
GSM1825553	2.457534247	0	2.228868466	3.082854088	3.142690594	1.474383636	18.13801476	high
GSM1825457	1.569863014	0	1.609016036	2.909272481	3.256475325	1.670495683	18.16794255	high
GSM1825530	1.561643836	0	3.328708713	2.895155135	3.325255205	1.189497311	18.84275798	high
GSM1825509	1.191780822	1	1.756652453	3.098576209	3.364882123	1.659309565	18.87379118	high
GSM1825488	0.410958904	0	1.757097289	4.783698521	2.886534395	1.243285781	18.96391881	high
GSM1825495	0.082191781	1	3.037875317	4.338995628	2.980788779	1.46724354	19.71466093	high
GSM1825494	0.575342466	1	2.491284772	4.316215267	2.437623142	3.661366713	20.01171598	high
GSM1825522	0.328767123	1	3.276535833	4.311081372	2.93465228	1.779023627	20.018776	high
GSM1825467	0.369863014	1	1.55329116	2.557295809	3.953617233	1.620277734	20.04748936	high
GSM1825461	0.863013699	0	2.297692027	3.231730122	3.754069886	1.075019445	20.05291922	high
GSM1825528	0.082191781	1	3.358014359	3.776219207	3.200149184	2.104131955	20.66047891	high
GSM1825540	2.210958904	0	3.614657835	3.84263508	3.166466424	2.067479527	20.73959497	high
GSM1825481	0.575342466	0	2.71484986	3.872154111	3.120047213	2.659624413	20.77526091	high
GSM1825529	0.501369863	1	3.548720689	4.249798528	3.102780965	1.983704167	20.92361624	high
GSM1825477	0.246575342	1	3.508980913	3.812796479	3.259305647	2.333087687	21.27130188	high
GSM1825456	6.180821918	1	3.170858911	4.139104541	3.642832766	1.213535224	21.54874386	high
GSM1825556	1.142465753	0	1.54285703	3.698251204	4.252230672	1.549353224	22.52608007	high
GSM1825550	0.452054795	0	4.098418394	3.885951022	3.593017008	2.082711668	22.59281777	high
GSM1825536	2.876712329	0	4.64545266	2.712268777	4.1743936	1.523173188	22.73376518	high
GSM1825474	2.054794521	1	2.227314328	4.433968361	3.922482084	1.555065868	22.76265766	high
GSM1825558	2.35890411	1	2.862486277	3.762422296	3.857098751	2.298578327	22.87601639	high
GSM1825539	2.235616438	0	3.624648244	3.307772915	4.02692611	1.952049711	22.90972486	high
GSM1825504	1.479452055	1	1.718244955	4.203596069	3.441021322	3.851528839	23.13982535	high
GSM1825469	0.739726027	0	1.984879954	4.895997284	3.967486935	1.362047893	23.1694731	high
GSM1825538	0.378082192	0	3.278311832	3.570231186	4.389791233	1.858515685	24.21743397	high
GSM1825473	0.287671233	1	2.386718268	4.047981364	4.564713813	1.366331194	24.3702264	high
GSM1825508	1.273972603	1	1.540192475	2.720931792	5.341108756	1.565061813	25.05053033	high
GSM1825549	2.802739726	0	2.772794455	4.457070023	4.58424416	1.973945501	25.91773058	high
GSM1825537	0.632876712	1	2.466864516	3.038255538	5.210907514	2.086519467	26.16950044	high
GSM1825545	3.024657534	0	2.24929412	4.128195013	5.177790979	1.30706925	26.47343278	high
GSM1825526	4.010958904	1	2.863596694	2.49087907	5.814361262	1.833287599	27.49074715	high
GSM1825483	0.410958904	0	2.050150404	2.448527032	6.534996289	1.326109191	28.88849415	high
GSM1825468	7.282191781	0	2.112091833	3.965201633	5.961262528	1.319445542	28.93205631	high
GSM1825476	0.410958904	0	2.262836526	3.069378479	7.053253646	2.258356323	32.73947381	high
GSM1825455	1.619178082	0	3.784939625	6.214064271	6.085519612	1.19520901	33.20678274	high
