# Supplementary material for: Comprehensive Analysis of Prognostic Markers for Acute Myeloid Leukemia Based on Four Metabolic Genes
Source: Front Oncol. 2020 Sep 29;10:578933. doi: 10.3389/fonc.2020.578933 (PMC7552924; doi:10.3389/fonc.2020.578933)
Supplement: Supplementary file 1 [file Data_Sheet_1.ZIP › Supplementary files/Supplementary file 11 - GSE37642 riskTest.txt]

id	futime	fustat	PLA2G4A	HMOX2	AK1	SMPD3	riskScore	risk
GSM923756	1.550684932	0	3.370923198	4.498981852	2.083052136	3.336085949	19.15394926	low
GSM923659	0.115068493	1	3.180404918	4.363241033	2.63445567	2.787088869	20.15272654	low
GSM923668	0.095890411	1	3.032224604	4.114381903	2.744736001	3.061586913	20.43865078	low
GSM923600	0.082191781	1	3.275664058	5.381300063	2.138192301	3.559115051	20.72706978	low
GSM923626	8.539726027	0	3.116898481	5.550976568	2.207117508	3.318929635	20.82205397	low
GSM923624	8.605479452	0	5.307856645	6.931011114	1.504078519	3.010118964	21.13240018	low
GSM923764	3.64109589	0	2.513591966	5.256870497	2.786091125	2.564058775	21.22387988	low
GSM923939	1.904109589	1	3.095730012	4.476358382	2.882586414	3.181680117	21.58097516	low
GSM923913	2.391780822	1	3.942477009	4.250123684	2.910157437	3.078743227	21.75434107	low
GSM923657	5.945205479	0	4.01656768	4.770464453	2.84123129	2.684151979	21.79211102	low
GSM923632	1.350684932	1	3.466182338	4.295370624	2.896371455	3.35324127	21.80521997	low
GSM923602	2.265753425	1	3.063977308	4.566852262	2.689595836	3.953706299	21.9048388	low
GSM923655	2.945205479	1	4.291759837	4.397175757	3.020437768	2.546902461	21.92386657	low
GSM923660	1.076712329	1	3.190989152	3.775028893	3.24099937	3.164523803	21.93613876	low
GSM923663	1.775342466	1	6.694404751	5.211623558	2.248472632	2.855713132	22.08097312	low
GSM923774	0.136986301	1	2.196061842	5.211623558	2.979082644	3.078743227	22.25044315	low
GSM923698	0.197260274	1	5.392531551	4.137005373	2.992867685	2.718464607	22.32750422	low
GSM923940	0.090410959	1	6.40862733	5.460481726	2.248472632	2.99296265	22.40428828	low
GSM923703	1.498630137	1	3.720206025	4.419800189	3.199643305	2.821401497	22.56404392	low
GSM923796	0.090410959	1	3.646115355	5.618846977	2.675810794	3.095899541	22.6053479	low
GSM923775	9.035616438	0	2.71469448	5.935576517	2.855016331	2.735619928	22.68822802	low
GSM923625	1.131506849	1	2.71469448	5.460481726	2.827446249	3.43902284	22.77559286	low
GSM923999	0.191780822	1	2.323073686	5.166376618	3.254784411	2.735619928	22.83104278	low
GSM923623	8.882191781	0	3.095730012	5.630158231	2.93772752	2.787088869	22.85439549	low
GSM923708	1.268493151	1	5.456036959	4.442423659	3.103148016	2.666995665	23.09846571	low
GSM923617	1.150684932	1	3.455598103	5.720653072	2.855016331	3.010118964	23.1566027	low
GSM923772	4.484931507	0	2.196061842	6.01475818	2.992867685	2.907182074	23.17058853	low
GSM923739	0.378082192	1	3.339170494	4.747840983	3.323709618	2.821401497	23.21166371	low
GSM923794	9.997260274	0	3.042808839	5.777211266	2.923942479	3.027275278	23.25033741	low
GSM923993	1.698630137	1	2.71469448	4.894894018	2.951512561	4.211049022	23.35278762	low
GSM923807	9.764383562	0	2.471253999	5.607534761	3.089362975	3.284617008	23.5658076	low
GSM923621	7.41369863	0	2.513591966	5.664093917	3.199643305	2.924338388	23.63341205	low
GSM923819	9.931506849	0	3.54027198	5.415234786	2.992867685	3.387553898	23.72026563	low
GSM923952	3.934246575	0	3.222741856	4.317994094	3.613196426	2.99296265	23.78248158	low
GSM923604	0.635616438	1	2.936965464	4.657347103	3.44777499	3.284617008	23.82695513	low
GSM923871	0.334246575	1	4.41877271	6.048693866	2.758521042	3.095899541	23.92292036	low
GSM923797	11.91232877	0	2.661772279	6.614282537	2.910157437	3.010118964	24.07449199	low
GSM923866	1.276712329	1	4.831561974	4.385864503	3.309924577	3.301773322	24.11715466	low
GSM923779	0.920547945	1	2.841706324	6.37673466	2.979082644	3.078743227	24.18453575	low
GSM923746	0.208219178	1	4.01656768	5.630158231	3.116933057	2.958650023	24.22296919	low
GSM923790	10.20273973	0	2.90521276	4.759152237	3.351279701	3.816457774	24.2244907	low
GSM923605	0.350684932	1	4.609289961	5.347364377	2.979082644	3.404710212	24.23050579	low
GSM923990	1.997260274	1	3.889555836	4.204875782	3.778616922	2.684151979	24.24406797	low
GSM923803	8.473972603	0	3.434428605	7.247740654	2.579314564	3.061586913	24.27592117	low
GSM923693	0.17260274	1	3.92130854	5.064570523	3.268569453	3.267460694	24.30219153	low
GSM923938	3.347945205	0	3.624946885	4.340617563	3.502915155	3.576271365	24.34133512	low
GSM923741	0.202739726	1	2.64060381	6.082629552	3.296139535	2.718464607	24.36491184	low
GSM923859	9.915068493	0	3.741374495	5.641470447	3.172073223	3.044430599	24.36883116	low
GSM923791	4.194520548	0	2.566513139	5.630158231	3.392634825	3.010118964	24.39452525	low
GSM924001	0.334246575	1	5.254935472	4.860958332	3.172073223	3.233149059	24.43773977	low
GSM923795	3.567123288	0	2.71469448	5.449170472	3.489130114	2.975806336	24.53818458	low
GSM923936	0.326027397	1	3.318000996	5.041947053	3.420204907	3.387553898	24.58734849	low
GSM923751	10.81917808	0	2.989886637	5.358676593	3.516701137	2.924338388	24.6160993	low
GSM923745	0.616438356	1	3.212157621	4.691281827	3.806187005	2.718464607	24.63064874	low
GSM923915	0.865753425	1	4.990326521	4.838334862	3.406419866	2.855713132	24.63342135	low
GSM923892	0.704109589	1	3.8260494	4.397175757	3.640766509	3.25030438	24.6387556	low
GSM923597	9.690410959	0	2.5241762	5.483105196	3.571841302	2.872869446	24.64120254	low
GSM923753	10.36986301	0	3.032224604	5.041947053	3.599411385	3.078743227	24.68751019	low
GSM923893	1.216438356	1	3.296832527	4.691281827	3.530486178	3.576271365	24.7125113	low
GSM923767	12.13972603	0	2.375995887	3.786341109	4.109458855	3.35324127	24.73086615	low
GSM923878	0.117808219	1	3.095730012	5.460481726	3.475345072	3.044430599	24.80901371	low
GSM923984	1.389041096	1	4.768055537	4.894894018	3.351279701	3.267460694	24.86365426	low
GSM923883	1.630136986	1	3.095730012	4.250123684	3.916468276	3.181680117	24.89810857	low
GSM923701	0.830136986	1	3.265079823	4.465047129	3.84754307	3.164523803	25.02325229	low
GSM923872	0.304109589	1	2.968718168	4.872270548	3.737261798	3.198836431	25.04591586	low
GSM923867	0.775342466	1	3.106314247	5.890329577	3.351279701	3.14736749	25.07400103	low
GSM923963	8.15890411	1	4.408188475	4.985387897	3.530486178	3.027275278	25.12069315	low
GSM923783	2.093150685	1	2.90521276	5.607534761	3.54427122	3.044430599	25.13431862	low
GSM923957	0.643835616	1	3.953061244	4.974076643	3.571841302	3.284617008	25.28165442	low
GSM923598	0.336986301	1	2.661772279	5.358676593	3.723476757	3.044430599	25.28638305	low
GSM923972	0.824657534	1	3.296832527	4.725217513	4.026748607	2.598371402	25.35818835	low
GSM923705	12.33150685	0	3.180404918	5.369987847	3.502915155	3.610583993	25.49270496	low
GSM923658	0.126027397	1	5.477206456	4.385864503	3.806187005	2.666995665	25.49633481	low
GSM923648	0.128767123	1	3.445013868	5.449170472	3.585626344	3.181680117	25.54501919	low
GSM923665	3.956164384	0	4.609289961	4.137005373	3.971608442	2.975806336	25.59161147	low
GSM923620	2.443835616	0	2.587682636	5.811146952	3.613196426	3.164523803	25.59991244	low
GSM923785	4.084931507	1	3.413260136	7.383482435	2.744736001	3.576271365	25.62180235	low
GSM923857	0.682191781	1	3.370923198	5.437858256	3.682121633	3.010118964	25.624679	low
GSM923642	2.169863014	0	3.159236448	5.584911291	3.599411385	3.198836431	25.62610761	low
GSM923719	0.578082192	0	4.22825443	5.211623558	3.626981468	3.027275278	25.65434891	low
GSM923784	3.745205479	1	2.852290559	6.218370371	3.516701137	2.958650023	25.72176307	low
GSM923801	1.41369863	1	2.852290559	6.218370371	3.323709618	3.54195973	25.72424345	low
GSM923944	1.871232877	1	4.132995289	5.143753148	3.461560031	3.713520883	25.72639102	low
GSM923718	5.38630137	0	4.535200319	5.731964326	3.323709618	3.301773322	25.78658066	low
GSM923965	3.24109589	1	3.02164037	5.166376618	3.806187005	3.301773322	25.83027803	low
GSM923849	1.673972603	1	3.085145778	5.471793942	3.392634825	4.193892708	25.86444218	low
GSM923941	0.408219178	1	3.487350807	4.023888023	4.026748607	3.747832518	25.87087129	low
GSM923640	5.830136986	1	3.445013868	5.222934812	3.709691716	3.35324127	25.87692358	low
GSM923714	0.145205479	1	5.487790691	6.512476441	2.896371455	3.301773322	25.89246434	low
GSM923599	9.301369863	0	7.509399044	5.777211266	3.089362975	2.546902461	25.89944606	low
GSM923720	0.526027397	1	4.461109648	5.460481726	3.682121633	2.684151979	25.91750867	low
GSM923692	0.630136986	1	4.545784553	4.216187998	4.15081492	2.701308293	25.96807832	low
GSM923889	0.882191781	1	3.92130854	5.867706107	3.44777499	3.267460694	26.00077604	low
GSM923885	0.649315068	1	4.101242586	5.788523482	3.516701137	3.113055855	26.06282953	low
GSM923826	8.191780822	0	3.127483744	6.161811215	3.54427122	3.095899541	26.06429697	low
GSM923920	0.747945205	1	5.212597505	5.788523482	3.351279701	3.061586913	26.07797507	low
GSM923881	0.273972603	1	2.968718168	4.668658357	4.026748607	3.456178161	26.08673182	low
GSM923806	0.178082192	1	3.148652214	5.403923532	3.888898194	2.941493709	26.09262966	low
GSM923643	0.745205479	1	4.037736149	5.517040882	3.558056261	3.370397584	26.1072026	low
GSM923607	0.230136986	1	3.582609947	4.646034887	3.971608442	3.370397584	26.12509511	low
GSM923777	8.794520548	0	2.682940748	7.360858966	3.103148016	3.336085949	26.13722898	low
GSM923661	5.210958904	1	3.878971602	4.623411418	3.985393483	3.233149059	26.15803786	low
GSM923827	9.994520548	0	2.598266871	5.607534761	3.613196426	3.885082036	26.17208304	low
GSM923928	8.660273973	0	4.249422899	5.302117437	3.875113152	2.615527716	26.1774594	low
GSM923831	0.78630137	1	3.159236448	4.238811468	4.343805498	2.99296265	26.19684845	low
GSM923798	3.895890411	1	2.407748591	4.657347103	4.123243896	3.593427679	26.23882664	low
GSM923997	0.128767123	1	4.662212163	3.978641084	4.247310209	2.872869446	26.25690461	low
GSM923786	10.16712329	0	3.02164037	5.358676593	3.420204907	4.622796583	26.27122415	low
GSM923740	12.28493151	0	2.968718168	6.229682587	3.433989949	3.610583993	26.27362804	low
GSM923715	0.704109589	1	3.318000996	5.200311342	3.985393483	2.958650023	26.27839146	low
GSM923596	0.509589041	1	4.238838664	4.340617563	4.205955085	2.821401497	26.28602632	low
GSM923792	10.48219178	0	2.35482639	6.127876492	3.530486178	3.79930146	26.33369516	low
GSM923848	7.443835616	0	5.583049831	6.750023356	3.103148016	2.769932556	26.37098369	low
GSM923631	0.180821918	1	3.889555836	4.385864503	4.123243896	3.284617008	26.38974398	low
GSM923647	0.501369863	1	3.148652214	5.256870497	4.068103731	2.838556818	26.40410095	low
GSM923630	1.189041096	1	3.265079823	4.589476694	4.137029878	3.35324127	26.42188029	low
GSM923799	7.84109589	0	2.587682636	6.037382612	3.585626344	3.696364569	26.42337213	low
GSM923757	7.756164384	0	2.344242155	5.290805221	4.164599961	2.941493709	26.43341266	low
GSM923862	0.136986301	1	2.915796995	5.584911291	3.792401964	3.43902284	26.43755961	low
GSM923763	9.128767123	0	2.037296266	5.143753148	4.164599961	3.284617008	26.45546068	low
GSM923877	0.706849315	1	2.682940748	5.698029603	3.888898194	3.181680117	26.49006472	low
GSM923901	0.657534247	1	7.858681872	5.019323583	3.406419866	2.855713132	26.56278026	low
GSM923854	10.53150685	0	3.254495588	4.951453174	4.109458855	3.164523803	26.58263191	low
GSM923852	1.175342466	0	3.032224604	6.365423406	3.640766509	3.078743227	26.59766195	low
GSM923760	0.126027397	1	2.598266871	6.071317336	3.833758028	3.061586913	26.60557001	low
GSM923974	4.58630137	1	3.720206025	5.754587796	3.737261798	3.164523803	26.62518957	low
GSM923905	1.142465753	1	3.138067979	5.177687872	3.640766509	4.416922802	26.63105261	low
GSM923778	8.945205479	0	2.757031419	6.218370371	3.695906674	3.25030438	26.63198641	low
GSM923987	0.819178082	0	2.757031419	5.313429653	3.861328111	3.79930146	26.64203304	low
GSM923721	7.298630137	0	2.915796995	5.030634837	3.9578234	3.79930146	26.69600293	low
GSM923619	1.630136986	1	4.196501726	6.62559379	3.365064742	3.113055855	26.70468665	low
GSM923843	6.663013699	1	3.445013868	5.618846977	3.944038359	2.907182074	26.7068429	low
GSM923743	2.4	1	3.402675901	5.607534761	3.861328111	3.215992745	26.73627377	low
GSM923914	0.693150685	1	5.995838066	4.442423659	4.040533648	2.701308293	26.73714772	low
GSM923752	9.383561644	0	3.445013868	7.247740654	3.296139535	3.044430599	26.77132008	low
GSM923818	0.208219178	1	3.201573387	6.150499962	3.351279701	4.279673284	26.79323898	low
GSM923919	7.704109589	0	3.815465165	5.471793942	3.792401964	3.421866526	26.79615611	low
GSM923618	9.257534247	0	3.572025712	6.229682587	3.668336592	3.061586913	26.81081431	low
GSM923704	1.556164384	1	4.672796397	4.657347103	4.164599961	2.872869446	26.87895286	low
GSM923828	0.846575342	1	3.572025712	5.008011367	4.192170043	2.958650023	26.89514908	low
GSM923982	0.169863014	1	4.905651616	5.449170472	3.75104684	3.130212168	26.923758	low
GSM923949	0.967123288	1	3.794296696	5.177687872	4.15081492	2.89002576	27.02776003	low
GSM923709	8.643835616	0	3.773128227	5.754587796	3.902683235	3.010118964	27.05588663	low
GSM923873	0.101369863	1	4.185916463	4.928828741	3.861328111	3.936550978	27.1293967	low
GSM923869	0.169863014	1	4.884483147	4.770464453	4.123243896	3.010118964	27.16918504	low
GSM923976	12.2739726	0	3.931892775	6.569034635	3.737261798	2.632683037	27.21797181	low
GSM923628	1.104109589	1	3.688453322	5.279493967	3.999178524	3.456178161	27.22856793	low
GSM923874	8.230136986	0	3.423844371	5.008011367	4.05431869	3.747832518	27.24273381	low
GSM923758	7.443835616	0	2.767615654	5.754587796	4.012963566	3.370397584	27.26896032	low
GSM923994	0.298630137	1	4.027151915	4.838334862	4.095673814	3.54195973	27.27688767	low
GSM923664	2.361643836	1	2.259567249	5.234247028	4.205955085	3.679208256	27.31038033	low
GSM924000	1.852054795	1	2.471253999	6.01475818	3.833758028	3.79930146	27.31286597	low
GSM923770	6.487671233	0	2.365410624	4.770464453	4.316235415	3.833614088	27.31951197	low
GSM923953	0.484931507	1	2.92638123	4.894894018	4.357590539	3.318929635	27.36211459	low
GSM923921	1.339726027	1	3.011056135	4.985387897	4.288665333	3.387553898	27.37115938	low
GSM923967	0.630136986	1	5.445452724	6.33148772	3.433989949	3.233149059	27.42819471	low
GSM923781	11.44931507	0	3.032224604	6.478540755	3.75104684	3.387553898	27.49351234	low
GSM923672	1.695890411	0	4.387018977	5.867706107	3.9578234	2.855713132	27.58156534	low
GSM923787	9.723287671	0	3.603778416	6.523787695	3.558056261	3.713520883	27.5935699	low
GSM923961	8.682191781	0	4.312929335	5.811146952	3.888898194	3.181680117	27.60014971	low
GSM923981	2.216438356	1	3.254495588	4.317994094	4.509226935	3.576271365	27.61556441	low
GSM923822	0.271232877	0	4.143579524	5.279493967	4.15081492	3.113055855	27.62834133	low
GSM923946	2.761643836	1	4.51403185	5.336053123	4.123243896	2.99296265	27.68568781	low
GSM923612	0.22739726	1	5.392531551	6.64821726	3.433989949	3.130212168	27.69989152	low
GSM923611	0.868493151	1	4.058904619	4.272747154	4.5643671	3.164523803	27.74299081	low
GSM923712	0.117808219	1	4.397603212	5.765900012	3.84754307	3.43902284	27.74398924	low
GSM923975	0.095890411	1	5.307856645	5.890329577	3.875113152	2.787088869	27.78434962	low
GSM923804	8.487671233	0	3.085145778	6.94232333	3.44777499	4.005175241	27.79964506	low
GSM923896	0.142465753	1	2.873459028	4.872270548	4.164599961	4.365453861	27.84169576	low
GSM923991	0.293150685	1	3.423844371	4.555541008	4.784928702	2.615527716	27.88040696	low
GSM924002	2.301369863	1	2.418332826	4.374552287	4.784928702	3.336085949	27.8848149	low
GSM923762	4.156164384	1	2.61943534	4.838334862	4.123243896	4.742889788	27.94089788	low
GSM923985	2.22739726	1	3.900140071	5.573600037	4.081888772	3.43902284	28.01502059	low
GSM923679	0.095890411	1	3.878971602	5.087193993	4.26109525	3.524803416	28.08072852	low
GSM923765	3.180821918	1	2.312489451	4.770464453	4.798713743	3.095899541	28.11971075	low
GSM923959	11.1260274	0	5.741814379	5.630158231	3.682121633	3.764988832	28.15380839	high
GSM923868	11.89863014	0	3.751958729	6.33148772	3.9578234	3.14736749	28.16549943	high
GSM923689	1.010958904	1	4.122411055	4.408487973	4.633292307	3.181680117	28.22262957	high
GSM923711	1.156164384	1	5.149092098	5.562287821	4.123243896	2.907182074	28.26146983	high
GSM923608	0.117808219	1	3.190989152	4.600787948	4.5643671	3.696364569	28.28801226	high
GSM923635	1.076712329	0	4.154163759	4.849647078	4.523011976	3.061586913	28.30417459	high
GSM923947	3.345205479	1	3.095730012	5.132440932	4.619507265	2.99296265	28.31653892	high
GSM923735	5.301369863	1	2.80995362	4.725217513	4.633292307	3.576271365	28.33143171	high
GSM923861	0.331506849	1	2.704110246	4.623411418	5.033059446	2.564058775	28.3561092	high
GSM923846	2.109589041	1	3.614362651	4.759152237	4.729787596	2.89002576	28.39017178	high
GSM923837	6.638356164	1	4.164747993	4.838334862	4.536797017	3.14736749	28.44327277	high
GSM924016	0.663013699	1	3.550857243	4.204875782	4.97791928	2.89002576	28.48198544	high
GSM923782	11.41369863	0	2.397164356	5.698029603	4.192170043	4.15958008	28.52010429	high
GSM923821	6.295890411	1	4.281175603	6.026070396	3.9578234	3.559115051	28.54812368	high
GSM923895	0.109589041	1	3.455598103	4.521605322	4.660862389	3.593427679	28.55621873	high
GSM923800	8.591780822	0	3.159236448	6.37673466	3.806187005	4.193892708	28.56271191	high
GSM923931	10.92876712	0	4.524616084	5.302117437	4.495441893	2.666995665	28.57057028	high
GSM923860	0.295890411	1	6.376874627	6.207058155	3.682121633	3.14736749	28.5791596	high
GSM923680	0.4	1	3.63553112	5.143753148	4.550582059	3.14736749	28.58749724	high
GSM923637	0.169863014	1	3.201573387	4.555541008	4.798713743	3.301773322	28.59551819	high
GSM923710	1.178082192	1	4.005983446	6.060006082	4.15081492	3.130212168	28.60844352	high
GSM923864	0.715068493	1	3.318000996	4.419800189	4.895209032	3.130212168	28.62131566	high
GSM923875	0.57260274	1	3.169820683	4.827023608	4.702217513	3.456178161	28.78067133	high
GSM923882	12.59452055	0	5.202013271	5.505729628	4.205955085	3.164523803	28.80580545	high
GSM923948	0.115068493	1	5.043248723	4.578164478	4.619507265	3.078743227	28.82294552	high
GSM923880	0.087671233	1	3.085145778	5.890329577	4.523011976	2.855713132	28.82396838	high
GSM923977	1.701369863	1	3.550857243	5.550976568	4.481656852	3.14736749	28.83960821	high
GSM923842	0.410958904	1	3.413260136	5.912953047	4.371375581	3.181680117	28.89534445	high
GSM923954	1.539726027	1	4.619875224	5.822458206	4.192170043	3.215992745	28.89729547	high
GSM923789	10.78356164	0	2.682940748	4.883581802	4.412730705	4.639952897	28.93226953	high
GSM923755	8.843835616	0	2.915796995	5.822458206	4.578152141	2.958650023	28.94643448	high
GSM924014	0.865753425	0	3.02164037	4.793087922	4.881423991	3.198836431	28.97636191	high
GSM923771	9.808219178	0	2.153723875	5.811146952	4.550582059	3.490490789	2.90E+01	high
GSM923627	0.090410959	1	5.381947316	5.958199987	4.095673814	3.061586913	29.00957706	high
GSM923916	0.520547945	1	3.053393074	5.234247028	4.826283826	2.89002576	29.03155868	high
GSM923951	0.531506849	1	3.73079026	5.302117437	4.509226935	3.456178161	29.0689884	high
GSM923669	0.416438356	1	4.566953023	4.600787948	4.784928702	3.027275278	29.09204105	high
GSM923908	0.931506849	1	5.339609349	5.222934812	4.357590539	3.233149059	29.12009226	high
GSM923707	4.090410959	1	4.863314677	5.211623558	4.454086769	3.215992745	29.14254501	high
GSM923932	1.024657534	1	3.497935042	5.664093917	4.357590539	3.713520883	29.18315179	high
GSM923900	9.978082192	0	3.593194182	6.116564276	4.371375581	3.130212168	29.21300477	high
GSM923942	0.887671233	1	4.588121492	5.584911291	4.330020457	3.404710212	29.26361924	high
GSM923688	0.589041096	1	4.947989583	4.159628843	5.060630469	2.666995665	29.27407407	high
GSM923968	0.142465753	1	3.360338963	4.804400138	4.991704322	2.958650023	29.29759935	high
GSM923865	11.03287671	0	3.127483744	4.974076643	5.005489363	2.872869446	29.33544904	high
GSM923909	2.175342466	1	2.915796995	5.890329577	4.509226935	3.456178161	29.37401155	high
GSM923855	1.715068493	1	3.212157621	5.879017361	4.660862389	2.924338388	29.44590761	high
GSM923839	0.210958904	1	3.254495588	5.211623558	4.729787596	3.473334475	29.45996643	high
GSM923805	0.117808219	1	3.974230742	5.268181751	4.633292307	3.35324127	29.48159707	high
GSM923749	2.038356164	1	3.370923198	5.313429653	4.729787596	3.35324127	29.52468984	high
GSM923678	0.531506849	1	3.434428605	3.526170725	5.336331296	3.627740307	29.6201785	high
GSM924010	0.830136986	1	4.482278117	5.641470447	4.674647431	2.666995665	29.62559687	high
GSM923986	0.791780822	1	2.513591966	6.37673466	4.385160622	3.713520883	29.65099816	high
GSM923736	0.271232877	1	4.873898912	4.883581802	4.674647431	3.370397584	29.66269991	high
GSM923696	0.654794521	1	4.873898912	5.403923532	4.674647431	2.804245183	29.69871979	high
GSM923816	0.736986301	1	4.408188475	5.731964326	4.633292307	2.821401497	29.737426	high
GSM923606	5.350684932	0	4.736302834	4.555541008	4.950349198	3.061586913	29.75024844	high
GSM923603	2.043835616	0	3.233327119	5.980823457	4.274880291	4.228205335	29.75865911	high
GSM923717	0.810958904	1	3.92130854	5.539664351	4.674647431	3.198836431	29.77787001	high
GSM923754	0.145205479	1	2.841706324	4.985387897	5.157125758	2.941493709	29.79290653	high
GSM923833	0.167123288	1	3.699037556	5.924264301	4.550582059	3.301773322	29.84547284	high
GSM923733	0.901369863	1	3.254495588	5.347364377	4.895209032	3.198836431	29.90099569	high
GSM923802	5.21369863	0	3.053393074	6.91969986	4.274880291	3.404710212	29.94795755	high
GSM923759	0.178082192	1	2.958133934	5.234247028	4.826283826	3.730677197	29.9526343	high
GSM923924	0.512328767	1	4.566953023	5.121128716	4.895209032	2.838556818	29.95278626	high
GSM923907	0.084931507	1	4.905651616	4.442423659	4.647077348	4.228205335	29.99349131	high
GSM923674	0.142465753	1	2.894627497	5.222934812	4.881423991	3.747832518	30.11312164	high
GSM923629	1.164383562	1	3.116898481	4.713905297	5.226050965	3.215992745	30.15303977	high
GSM923925	10.06027397	0	4.630459459	5.008011367	4.826283826	3.336085949	30.17631369	high
GSM923962	0.408219178	1	3.286248292	5.505729628	4.922779115	3.181680117	30.20748809	high
GSM924011	2.509589041	1	3.106314247	5.098505246	5.088200552	3.267460694	30.2371366	high
GSM924003	1.128767123	1	2.661772279	5.064570523	5.115770634	3.473334475	30.26607353	high
GSM923897	0.446575342	1	4.609289961	5.99213471	4.495441893	3.318929635	30.2985944	high
GSM923964	13.76164384	0	2.968718168	5.924264301	4.454086769	4.365453861	30.31431013	high
GSM923780	4.17260274	0	3.169820683	5.856393891	4.674647431	3.679208256	30.31649224	high
GSM923943	0.835616438	1	6.112266704	5.867706107	4.398945663	3.010118964	30.32035887	high
GSM923966	12.25753425	0	5.286688176	4.872270548	4.619507265	3.936550978	30.35558673	high
GSM923716	2.090410959	1	3.720206025	4.646034887	4.97791928	3.953706299	30.40647845	high
GSM923879	1.706849315	1	6.969597936	6.64821726	3.971608442	3.044430599	30.41006975	high
GSM923761	9.77260274	0	3.074561543	4.091758433	5.419042484	3.627740307	30.45236516	high
GSM923836	3.024657534	1	2.80995362	4.634723634	5.350116337	3.387553898	30.50047332	high
GSM923809	1.780821918	1	3.095730012	4.827023608	5.28119113	3.233149059	30.50442171	high
GSM923890	0.164383562	1	3.116898481	4.985387897	5.060630469	3.713520883	30.51445184	high
GSM923662	8.950684932	0	3.349754728	3.922081928	5.791239541	2.666995665	30.57405769	high
GSM923945	12.33424658	1	4.238838664	5.041947053	4.743572637	4.090955817	30.57903355	high
GSM923998	0.564383562	1	3.900140071	4.702594043	5.198480882	3.284617008	30.58212616	high
GSM923614	0.473972603	1	3.614362651	5.177687872	5.157125758	3.010118964	30.58386758	high
GSM923615	0.964383562	1	3.063977308	4.476358382	5.487967691	3.181680117	30.68193864	high
GSM923971	0.293150685	1	2.841706324	4.838334862	5.294976172	3.473334475	30.69745684	high
GSM923983	5.575342466	1	2.799369386	5.811146952	4.853853908	3.782145146	30.78506565	high
GSM923810	0.980821918	1	4.22825443	4.849647078	5.005489363	3.730677197	30.81431452	high
GSM923894	0.117808219	1	2.979302403	4.634723634	5.391472402	3.456178161	30.82465441	high
GSM923870	0.8	1	3.286248292	4.702594043	5.446612567	3.061586913	30.83016929	high
GSM923888	0.342465753	1	3.423844371	5.562287821	5.046844487	3.233149059	30.85799507	high
GSM923641	0.424657534	0	4.683380632	6.184434685	4.729787596	2.855713132	30.88056766	high
GSM923824	1.145205479	1	2.746447184	6.410670346	4.536797017	4.211049022	30.94237065	high
GSM923898	10.55342466	0	3.423844371	5.607534761	4.784928702	4.05664319	30.958753	high
GSM923906	0.8	0	3.466182338	4.770464453	5.212265924	3.730677197	30.9840194	high
GSM923830	5.542465753	0	5.456036959	5.064570523	5.005489363	3.010118964	30.98597184	high
GSM923829	8.909589041	0	4.704549101	5.336053123	4.991704322	3.164523803	31.03709858	high
GSM923841	4.243835616	0	3.265079823	4.182252312	5.501752732	3.696364569	31.05446693	high
GSM923690	0.953424658	1	4.524616084	5.426547002	5.033059446	3.14736749	31.17673839	high
GSM923845	0.24109589	1	4.503446587	3.978641084	5.612033063	3.095899541	31.1996721	high
GSM923673	0.095890411	1	5.339609349	5.075881776	4.950349198	3.43902284	31.23807536	high
GSM923891	0.339726027	1	3.624946885	5.381300063	5.157125758	3.370397584	31.28046649	high
GSM923653	0.210958904	1	4.143579524	5.064570523	5.350116337	2.924338388	31.32022701	high
GSM924009	0.884931507	1	3.233327119	4.431111443	5.818809623	2.701308293	31.32092958	high
GSM923835	2.515068493	1	4.736302834	5.845081675	4.97791928	2.941493709	31.42729062	high
GSM924015	1.934246575	1	3.413260136	4.148317589	5.832594665	3.027275278	31.47673369	high
GSM923651	0.219178082	1	4.408188475	4.725217513	4.964134239	4.485547065	31.48689081	high
GSM923980	1.002739726	1	3.095730012	5.030634837	5.336331296	3.713520883	31.52738921	high
GSM923748	4.263013699	0	2.947549699	5.573600037	5.226050965	3.559115051	31.59896597	high
GSM923851	3.906849315	0	3.900140071	5.132440932	5.253621048	3.576271365	31.68751518	high
GSM923850	0.690410959	1	2.83112209	5.596223507	5.033059446	4.313985912	31.76252439	high
GSM923979	0.202739726	1	3.550857243	4.465047129	5.1709108	4.914450941	31.85765479	high
GSM923742	11.18630137	0	4.937405348	5.924264301	4.936564156	3.25030438	31.8654462	high
GSM923918	0.726027397	1	5.498374925	6.252306057	4.688432472	3.387553898	31.9241304	high
GSM923682	0.695890411	1	3.963645479	4.261434938	5.860164747	2.924338388	31.92836128	high
GSM923926	8.131506849	0	4.630459459	4.713905297	5.667174169	2.666995665	31.94966406	high
GSM923650	9.920547945	0	3.116898481	6.795270295	5.046844487	2.941493709	31.98304639	high
GSM924005	1.38630137	1	2.90521276	3.854211519	6.135866514	3.164523803	32.00653069	high
GSM923853	0.715068493	1	3.572025712	5.596223507	5.005489363	4.245361649	32.02225335	high
GSM923969	2.657534247	1	3.762543992	5.946887771	5.336331296	2.787088869	32.06514563	high
GSM923817	0.756164384	1	4.757471303	6.444606032	4.881423991	3.095899541	32.08116822	high
GSM923639	0.120547945	1	3.699037556	4.295370624	5.956660037	2.975806336	32.21550249	high
GSM924004	0.698630137	1	2.841706324	4.770464453	5.777454499	3.473334475	32.29574892	high
GSM923927	5.353424658	0	3.995399211	4.487670599	6.011801143	2.512590826	32.30100426	high
GSM923730	0.816438356	1	4.196501726	5.177687872	5.501752732	3.164523803	32.31221292	high
GSM923738	0.167123288	0	3.783712462	4.340617563	5.956660037	3.010118964	32.36556961	high
GSM923697	1.019178082	1	3.053393074	4.951453174	5.805024582	3.14736749	32.37935786	high
GSM923884	1.964383562	1	2.968718168	4.498981852	6.122081473	2.855713132	32.49676747	high
GSM923731	1.8	0	3.667284852	5.109817462	5.805024582	2.787088869	32.53308675	high
GSM923684	0.205479452	1	3.63553112	4.747840983	5.722314334	3.473334475	32.53970431	high
GSM923978	0.139726027	1	4.408188475	4.317994094	6.025586184	2.752776242	32.64501671	high
GSM923832	0.84109589	1	5.000910756	4.827023608	5.653388187	2.99296265	32.64918542	high
GSM923912	0.093150685	1	2.153723875	5.709340856	5.363902319	4.296829598	32.65289689	high
GSM923685	0.224657534	1	4.535200319	5.189000088	5.529322815	3.233149059	32.70288639	high
GSM923729	2.846575342	0	3.053393074	5.155064402	5.529322815	4.125268445	32.82257899	high
GSM923910	0.17260274	1	3.455598103	5.528353098	5.088200552	4.845826678	32.85067304	high
GSM923876	11.54520548	0	5.572464568	5.584911291	5.28119113	3.14736749	32.87314603	high
GSM923726	0.268493151	1	3.360338963	5.596223507	5.722314334	3.010118964	32.97100745	high
GSM923904	0.709589041	1	5.392531551	5.845081675	5.212265924	3.233149059	32.97275311	high
GSM923960	11.95068493	0	2.42891706	5.584911291	5.860164747	3.14736749	33.0498562	high
GSM923917	0.632876712	1	4.990326521	4.442423659	5.846379706	3.301773322	33.16441318	high
GSM923958	11.03835616	1	3.265079823	5.041947053	5.791239541	3.662051942	33.17463174	high
GSM923955	8.665753425	1	3.561441478	5.098505246	5.736099375	3.747832518	33.33117404	high
GSM923695	0.284931507	1	3.804880931	4.657347103	6.066941308	3.14736749	33.34606468	high
GSM923814	0.136986301	1	3.751958729	5.505729628	5.625818104	3.54195973	33.36117184	high
GSM923899	1.649315068	1	2.788784123	4.894894018	6.135866514	3.370397584	33.56548872	high
GSM923633	1.802739726	1	2.873459028	5.302117437	6.039371225	3.301773322	33.74098666	high
GSM923933	8.284931507	0	3.127483744	5.313429653	6.080726349	3.044430599	33.75119476	high
GSM923727	0.569863014	1	4.143579524	4.747840983	5.763669458	4.15958008	33.78108936	high
GSM923747	10.75616438	0	2.873459028	6.591659067	5.515537773	3.43902284	33.78706812	high
GSM923724	0.616438356	1	2.989886637	5.607534761	5.956660037	3.215992745	33.82767708	high
GSM923636	1.421917808	1	3.900140071	6.105253022	5.763669458	2.804245183	33.87312011	high
GSM923722	0.512328767	1	4.01656768	5.234247028	5.942874995	3.284617008	33.96542849	high
GSM923634	0.18630137	0	3.54027198	5.494417412	5.749884417	3.816457774	33.97484555	high
GSM923734	0.112328767	1	3.222741856	5.528353098	6.039371225	3.078743227	33.98906677	high
GSM923911	0.265753425	1	5.41370002	5.268181751	5.791239541	3.044430599	34.02291	high
GSM923844	0.465753425	1	2.80995362	5.222934812	6.28750291	3.284617008	34.44659018	high
GSM923956	1.769863014	1	2.73586295	5.313429653	6.301287951	3.387553898	34.69160279	high
GSM923732	5.873972603	1	3.455598103	5.822458206	6.108296432	3.215992745	34.9191965	high
GSM923725	0.589041096	1	3.751958729	5.200311342	5.970445078	4.34829854	35.09732332	high
GSM923609	1.350684932	1	3.254495588	4.170941059	6.921616692	3.181680117	35.40487365	high
GSM923838	0.668493151	1	3.222741856	4.951453174	6.122081473	4.760046101	35.46331221	high
GSM923934	8.131506849	0	2.90521276	4.091758433	6.811335421	3.833614088	35.46546701	high
GSM923646	0.095890411	1	2.894627497	6.761335572	6.218576762	2.838556818	35.78876152	high
GSM923686	0.126027397	1	5.180844801	6.161811215	5.350116337	5.017387831	35.82710274	high
GSM923652	3.936986301	0	3.243911354	4.849647078	6.49427853	4.108112131	35.88499931	high
GSM923694	0.720547945	1	3.984814976	4.465047129	7.155962395	2.684151979	36.46893459	high
GSM923973	0.265753425	1	3.233327119	5.008011367	6.949186775	3.130212168	36.54567164	high
GSM923700	0.994520548	1	3.656700618	5.618846977	6.811335421	2.718464607	36.64849387	high
GSM923950	0.887671233	1	2.92638123	6.614282537	6.19100668	4.05664319	36.93063319	high
GSM923863	0.843835616	1	2.90521276	5.675406133	6.659699966	3.867925723	37.08701828	high
GSM923812	0.945205479	1	3.349754728	5.618846977	6.838905503	3.318929635	37.26232135	high
GSM923886	12.09589041	0	2.947549699	5.098505246	7.142177353	3.54195973	37.652334	high
GSM924012	1.695890411	1	2.757031419	5.392611316	7.059467105	3.679208256	37.80254982	high
GSM924013	0.115068493	1	3.265079823	4.238811468	7.597085598	3.181680117	37.86598737	high
GSM923903	0.484931507	1	3.127483744	4.600787948	7.776291136	2.975806336	38.65583746	high
GSM923616	0.805479452	1	3.550857243	4.725217513	7.748721053	2.718464607	38.67533151	high
GSM923858	10.1260274	1	3.328585231	5.369987847	7.197318459	3.782145146	38.71088527	high
GSM923728	0.109589041	1	3.328585231	4.521605322	7.734936012	3.14736749	38.72321552	high
GSM923989	0.309589041	1	5.053832958	4.363241033	7.30759879	3.850769409	38.84901248	high
GSM923856	10.16164384	0	3.095730012	4.238811468	7.969282655	3.061586913	38.92954586	high
GSM923935	3.810958904	1	2.799369386	6.048693866	7.252458625	3.301773322	38.93943675	high
GSM923681	0.504109589	1	3.762543992	3.933394144	7.955497614	3.14736749	38.96600143	high
GSM923654	0.926027397	1	3.392091667	5.211623558	7.500589368	3.318929635	39.06013704	high
GSM923687	1.42739726	1	3.709621791	5.347364377	7.72115097	2.872869446	39.68161502	high
GSM924008	0.380821918	1	3.614362651	4.340617563	8.079562986	3.010118964	39.69673655	high
GSM924017	0.632876712	1	3.794296696	5.132440932	7.693580888	3.284617008	39.82684696	high
GSM923675	0.082191781	1	2.884043263	4.035199277	8.534471231	2.701308293	40.09294117	high
GSM923691	1.42739726	1	3.63553112	4.883581802	8.107133068	3.061586913	40.58978572	high
GSM923677	0.936986301	1	3.169820683	4.498981852	8.493116107	3.215992745	41.33324399	high
GSM923902	0.301369863	1	2.71469448	4.894894018	8.300124587	3.713520883	41.49629908	high
GSM924006	0.416438356	1	3.275664058	4.940140957	8.672321644	3.14736749	42.53150393	high
GSM923638	1.8	1	2.513591966	4.634723634	9.499426945	3.095899541	44.51095316	high
GSM923656	1.484931507	0	3.063977308	4.657347103	9.664848382	2.89002576	45.20474419	high
GSM923683	0.323287671	1	3.116898481	4.374552287	9.912979126	2.907182074	45.74714117	high
GSM923970	12.56986301	0	2.989886637	5.008011367	12.0772372	3.644896621	54.95043851	high
