# Supplementary material for: Comprehensive Analysis of Prognostic Markers for Acute Myeloid Leukemia Based on Four Metabolic Genes
Source: Front Oncol. 2020 Sep 29;10:578933. doi: 10.3389/fonc.2020.578933 (PMC7552924; doi:10.3389/fonc.2020.578933)
Supplement: Supplementary file 1 [file Data_Sheet_1.ZIP › Supplementary files/Supplementary file 12 - cluster.Metabolism.txt]

TCGA-AB-2851-03A	Cluster1	Metabolism_H
TCGA-AB-2921-03A	Cluster1	Metabolism_H
TCGA-AB-2937-03A	Cluster1	Metabolism_H
TCGA-AB-2866-03A	Cluster1	Metabolism_H
TCGA-AB-2870-03A	Cluster1	Metabolism_H
TCGA-AB-2956-03A	Cluster1	Metabolism_H
TCGA-AB-2834-03A	Cluster1	Metabolism_H
TCGA-AB-2977-03B	Cluster1	Metabolism_H
TCGA-AB-2873-03A	Cluster1	Metabolism_H
TCGA-AB-3000-03A	Cluster1	Metabolism_H
TCGA-AB-2973-03A	Cluster1	Metabolism_H
TCGA-AB-2924-03A	Cluster1	Metabolism_H
TCGA-AB-2915-03A	Cluster1	Metabolism_H
TCGA-AB-2952-03B	Cluster1	Metabolism_H
TCGA-AB-2935-03A	Cluster1	Metabolism_H
TCGA-AB-2930-03A	Cluster1	Metabolism_H
TCGA-AB-2811-03B	Cluster1	Metabolism_H
TCGA-AB-2911-03A	Cluster1	Metabolism_H
TCGA-AB-2825-03A	Cluster1	Metabolism_H
TCGA-AB-2920-03B	Cluster1	Metabolism_H
TCGA-AB-2861-03A	Cluster1	Metabolism_H
TCGA-AB-2843-03A	Cluster1	Metabolism_H
TCGA-AB-2894-03A	Cluster1	Metabolism_H
TCGA-AB-2845-03B	Cluster1	Metabolism_H
TCGA-AB-2893-03A	Cluster1	Metabolism_H
TCGA-AB-2979-03B	Cluster1	Metabolism_H
TCGA-AB-2987-03A	Cluster1	Metabolism_H
TCGA-AB-2891-03A	Cluster1	Metabolism_H
TCGA-AB-2884-03A	Cluster1	Metabolism_H
TCGA-AB-2981-03B	Cluster1	Metabolism_H
TCGA-AB-2918-03A	Cluster1	Metabolism_H
TCGA-AB-2983-03A	Cluster1	Metabolism_H
TCGA-AB-2830-03A	Cluster1	Metabolism_H
TCGA-AB-2836-03A	Cluster1	Metabolism_H
TCGA-AB-2910-03A	Cluster1	Metabolism_H
TCGA-AB-2856-03A	Cluster1	Metabolism_H
TCGA-AB-2908-03A	Cluster1	Metabolism_H
TCGA-AB-2826-03A	Cluster1	Metabolism_H
TCGA-AB-2865-03A	Cluster1	Metabolism_H
TCGA-AB-2835-03A	Cluster1	Metabolism_H
TCGA-AB-2880-03A	Cluster1	Metabolism_H
TCGA-AB-2932-03A	Cluster1	Metabolism_H
TCGA-AB-2925-03A	Cluster1	Metabolism_H
TCGA-AB-2949-03B	Cluster2	Metabolism_M
TCGA-AB-2943-03A	Cluster2	Metabolism_M
TCGA-AB-2822-03A	Cluster2	Metabolism_M
TCGA-AB-2939-03A	Cluster2	Metabolism_M
TCGA-AB-2931-03A	Cluster2	Metabolism_M
TCGA-AB-2917-03A	Cluster2	Metabolism_M
TCGA-AB-2849-03A	Cluster2	Metabolism_M
TCGA-AB-2948-03A	Cluster2	Metabolism_M
TCGA-AB-2971-03A	Cluster2	Metabolism_M
TCGA-AB-2955-03A	Cluster2	Metabolism_M
TCGA-AB-2892-03A	Cluster2	Metabolism_M
TCGA-AB-2898-03A	Cluster2	Metabolism_M
TCGA-AB-2995-03A	Cluster2	Metabolism_M
TCGA-AB-2928-03A	Cluster2	Metabolism_M
TCGA-AB-2927-03A	Cluster2	Metabolism_M
TCGA-AB-3002-03A	Cluster2	Metabolism_M
TCGA-AB-2875-03A	Cluster2	Metabolism_M
TCGA-AB-2901-03A	Cluster2	Metabolism_M
TCGA-AB-2853-03A	Cluster2	Metabolism_M
TCGA-AB-2846-03A	Cluster2	Metabolism_M
TCGA-AB-2806-03A	Cluster2	Metabolism_M
TCGA-AB-2885-03A	Cluster2	Metabolism_M
TCGA-AB-2876-03A	Cluster2	Metabolism_M
TCGA-AB-2815-03A	Cluster2	Metabolism_M
TCGA-AB-2896-03B	Cluster2	Metabolism_M
TCGA-AB-3009-03A	Cluster2	Metabolism_M
TCGA-AB-2859-03A	Cluster2	Metabolism_M
TCGA-AB-2934-03A	Cluster2	Metabolism_M
TCGA-AB-2814-03A	Cluster2	Metabolism_M
TCGA-AB-2899-03A	Cluster2	Metabolism_M
TCGA-AB-2813-03A	Cluster2	Metabolism_M
TCGA-AB-2942-03A	Cluster2	Metabolism_M
TCGA-AB-2842-03A	Cluster2	Metabolism_M
TCGA-AB-2916-03A	Cluster2	Metabolism_M
TCGA-AB-2839-03A	Cluster2	Metabolism_M
TCGA-AB-2965-03A	Cluster2	Metabolism_M
TCGA-AB-2944-03A	Cluster2	Metabolism_M
TCGA-AB-2933-03A	Cluster2	Metabolism_M
TCGA-AB-2888-03B	Cluster2	Metabolism_M
TCGA-AB-2900-03A	Cluster2	Metabolism_M
TCGA-AB-2966-03A	Cluster2	Metabolism_M
TCGA-AB-2963-03A	Cluster2	Metabolism_M
TCGA-AB-2975-03A	Cluster2	Metabolism_M
TCGA-AB-2881-03A	Cluster2	Metabolism_M
TCGA-AB-2950-03A	Cluster2	Metabolism_M
TCGA-AB-2821-03A	Cluster2	Metabolism_M
TCGA-AB-2912-03A	Cluster2	Metabolism_M
TCGA-AB-2890-03A	Cluster2	Metabolism_M
TCGA-AB-2817-03A	Cluster2	Metabolism_M
TCGA-AB-2970-03A	Cluster2	Metabolism_M
TCGA-AB-2984-03A	Cluster2	Metabolism_M
TCGA-AB-2946-03A	Cluster2	Metabolism_M
TCGA-AB-2828-03A	Cluster2	Metabolism_M
TCGA-AB-2883-03A	Cluster2	Metabolism_M
TCGA-AB-2959-03A	Cluster2	Metabolism_M
TCGA-AB-2863-03A	Cluster2	Metabolism_M
TCGA-AB-2820-03A	Cluster2	Metabolism_M
TCGA-AB-2882-03A	Cluster2	Metabolism_M
TCGA-AB-2889-03A	Cluster2	Metabolism_M
TCGA-AB-2808-03A	Cluster2	Metabolism_M
TCGA-AB-2929-03A	Cluster2	Metabolism_M
TCGA-AB-2844-03A	Cluster2	Metabolism_M
TCGA-AB-2940-03A	Cluster2	Metabolism_M
TCGA-AB-2996-03A	Cluster2	Metabolism_M
TCGA-AB-2867-03A	Cluster2	Metabolism_M
TCGA-AB-3008-03A	Cluster2	Metabolism_M
TCGA-AB-2992-03A	Cluster2	Metabolism_M
TCGA-AB-2914-03A	Cluster2	Metabolism_M
TCGA-AB-2818-03A	Cluster2	Metabolism_M
TCGA-AB-2986-03A	Cluster2	Metabolism_M
TCGA-AB-2847-03A	Cluster2	Metabolism_M
TCGA-AB-2805-03A	Cluster2	Metabolism_M
TCGA-AB-2819-03A	Cluster2	Metabolism_M
TCGA-AB-2988-03B	Cluster2	Metabolism_M
TCGA-AB-2895-03A	Cluster2	Metabolism_M
TCGA-AB-2874-03A	Cluster2	Metabolism_M
TCGA-AB-2878-03A	Cluster2	Metabolism_M
TCGA-AB-2936-03A	Cluster2	Metabolism_M
TCGA-AB-2990-03B	Cluster3	Metabolism_L
TCGA-AB-3007-03A	Cluster3	Metabolism_L
TCGA-AB-2857-03A	Cluster3	Metabolism_L
TCGA-AB-2913-03A	Cluster3	Metabolism_L
TCGA-AB-2858-03A	Cluster3	Metabolism_L
TCGA-AB-2994-03A	Cluster3	Metabolism_L
TCGA-AB-2991-03A	Cluster3	Metabolism_L
TCGA-AB-2886-03A	Cluster3	Metabolism_L
TCGA-AB-2999-03B	Cluster3	Metabolism_L
TCGA-AB-2982-03B	Cluster3	Metabolism_L
TCGA-AB-2810-03A	Cluster3	Metabolism_L
TCGA-AB-2941-03A	Cluster3	Metabolism_L
TCGA-AB-2919-03A	Cluster3	Metabolism_L
TCGA-AB-2938-03A	Cluster3	Metabolism_L
TCGA-AB-2823-03A	Cluster3	Metabolism_L
TCGA-AB-3001-03A	Cluster3	Metabolism_L
TCGA-AB-2998-03A	Cluster3	Metabolism_L
TCGA-AB-2812-03A	Cluster3	Metabolism_L
TCGA-AB-2871-03A	Cluster3	Metabolism_L
TCGA-AB-2897-03A	Cluster3	Metabolism_L
TCGA-AB-2877-03A	Cluster3	Metabolism_L
TCGA-AB-2869-03A	Cluster3	Metabolism_L
TCGA-AB-2872-03A	Cluster3	Metabolism_L
TCGA-AB-2840-03A	Cluster3	Metabolism_L
TCGA-AB-3011-03A	Cluster3	Metabolism_L
TCGA-AB-2841-03B	Cluster3	Metabolism_L
TCGA-AB-2976-03A	Cluster3	Metabolism_L
TCGA-AB-3012-03A	Cluster3	Metabolism_L
TCGA-AB-2862-03A	Cluster3	Metabolism_L
TCGA-AB-2980-03A	Cluster3	Metabolism_L
