# Supplementary material for: Comprehensive Analysis of Prognostic Markers for Acute Myeloid Leukemia Based on Four Metabolic Genes
Source: Front Oncol. 2020 Sep 29;10:578933. doi: 10.3389/fonc.2020.578933 (PMC7552924; doi:10.3389/fonc.2020.578933)
Supplement: Supplementary file 1 [file Data_Sheet_1.ZIP › Supplementary files/Supplementary file 2 - diff.xls]

gene	conMean	treatMean	logFC	pValue	fdr
UPP1	6.94760389762611	2.22365819139073	-1.64358046241384	1.45742545646674e-69	3.35995652531386e-68
NME1-NME2	3.16134319970326	1.71480113443709	-0.882496387982378	1.44112615037608e-56	5.16504456416301e-56
PDE5A	2.19471886083086	1.39172643774834	-0.657160486950715	2.39409530575419e-52	7.45315071462892e-52
CYP2E1	2.11290755400593	1.27645089933775	-0.727091603140279	4.88676982977039e-39	1.07433367649334e-38
AKR1C2	1.97101437804154	0.981058993377483	-1.00652650370706	2.06885231083235e-62	9.91421921988761e-62
TPO	1.51506014925816	1.06382455695364	-0.510114826011096	2.89511033924586e-38	6.2361846448907e-38
CDO1	1.54314252937685	1.01425577483444	-0.605449803009105	2.06290722835438e-62	9.91421921988761e-62
AOC2	2.44718843590504	1.19513723311258	-1.03394890766271	1.15410693018924e-68	1.61385772369086e-67
AKR1C1	2.52170985637982	0.958604631125828	-1.39539447628575	3.72100041819025e-65	2.26715239765449e-64
CA4	5.36136923086053	0.895630666887417	-2.5816256623213	7.32214868160598e-70	2.68363745351854e-68
GLYCTK	3.83137240178042	2.34978215099338	-0.705334249366019	4.05893576080229e-64	2.1775296880279e-63
HMGCS2	1.42272166913947	0.975840027152318	-0.543936884892001	2.40500397803319e-50	7.09850655108066e-50
PC	2.35489568664688	1.23678599337748	-0.929067269164414	8.12248691436454e-59	3.222549459513e-58
FHIT	2.87632460207715	1.73659331125828	-0.727966565323939	1.52393876572549e-51	4.64257059701372e-51
TYMP	7.02343788011869	4.09582285562914	-0.778024063479922	1.15974120173691e-47	3.16057266799228e-47
FBP1	4.67832840860534	3.06212187880795	-0.61146143309986	4.40516225555433e-23	7.08981774337329e-23
ADH4	1.4601363958457	0.983476260927152	-0.570141007618103	0.000792140974173932	0.000871866130284341
POLR2K	2.9099372735905	4.47318855761589	0.62031551848935	1.97503101148776e-62	9.5721673454492e-62
ACSM1	1.22606946083086	2.44146140331126	0.993704256091107	6.05877901788806e-23	9.69631989166701e-23
SULT1A4	4.52058776409496	1.07754308211921	-2.06876481115339	6.24999662547257e-70	2.68363745351854e-68
BLVRB	7.39382865934718	5.03851108675497	-0.553324140857393	8.47523250252775e-49	2.38593179031557e-48
POLR2J3	5.8459221074184	1.80990993377483	-1.69151269991055	7.32279985727912e-70	2.68363745351854e-68
NAGK	6.87476437032641	4.50989086357616	-0.608217744980887	9.84372512334585e-69	1.42316907291763e-67
NME6	3.69533896320475	2.5123854	-0.556648914189366	1.13422686035926e-67	1.09942671805278e-66
ADSSL1	2.16832991632047	1.13892792715232	-0.928907828412425	8.00686868610424e-66	5.25373768403609e-65
TK2	3.79544181869436	2.42487983311258	-0.646354581095713	9.08341875629239e-54	2.96864222188406e-53
PNLIP	1.68226460148368	0.883175071523179	-0.929633286970843	6.64132306510921e-62	3.06218841866927e-61
GFPT2	1.51552623501484	0.916121956291391	-0.726207255437057	1.95145133526929e-62	9.51193136562688e-62
PLA2G4A	2.27953363086053	3.31084061854305	0.538458868107787	5.45786546304605e-25	9.09288914058258e-25
SULT1A3	4.41805784421365	1.07622564370861	-2.03743171950674	7.32404316960029e-70	2.68363745351854e-68
ALDH1B1	1.86398525756677	2.75339931523179	0.562823404159225	2.39894296963697e-46	6.2577931287472e-46
PNMT	1.70057965311573	1.17536428874172	-0.53291861123836	2.76647011522055e-40	6.2263826076072e-40
NME2	6.12237586913947	3.09272759205298	-0.98521185230655	1.62795662463993e-69	3.38694390443381e-68
INPP5E	2.55691015608309	3.61803120397351	0.500803382142449	7.5945824035597e-51	2.27304518955664e-50
ADCY4	3.60678916350148	1.61098009536424	-1.16277642341375	5.57805344628865e-64	2.93712956198294e-63
CKM	3.2402253620178	1.5395270192053	-1.07360697059652	3.11583540556932e-49	9.00951729135807e-49
ALAS2	7.90173995192878	3.7846065205298	-1.06202705435448	6.85691369720863e-44	1.68137196923336e-43
EPHX2	2.55820233679525	1.14578698543046	-1.1587915203798	8.74037437685979e-65	5.10653379689137e-64
ADCY6	1.53301871097923	2.32371244172185	0.600056241328151	2.27559955280424e-13	3.04245520147652e-13
AMY2A	1.65986843590504	1.05227616953642	-0.657555506387826	3.51831478634023e-31	6.59587365439168e-31
POLR2F	5.33115490474777	1.66382992384106	-1.67994013318416	7.32380633213906e-70	2.68363745351854e-68
POLA1	1.99511927210682	3.37522200198676	0.758507401026958	4.4431056725996e-67	3.64420109493025e-66
SPHK2	3.61523045192878	2.51746498013245	-0.522115904951568	9.59975720905943e-63	4.76080982519052e-62
PNPT1	2.79162627002967	4.09540670397351	0.552900916039604	7.82575026160373e-67	6.01384231815133e-66
ALDH1A1	3.14423790118694	2.02356767483444	-0.635809281435981	1.04012972425582e-31	1.95856656686582e-31
NAMPT	8.75435703738872	3.21298689072848	-1.44608612950292	2.31825990878956e-68	2.84573088928613e-67
KHK	2.18127585697329	1.33992534966887	-0.703019606161863	8.90758824120228e-61	3.83746099482098e-60
UGCG	4.28849292997033	2.89380734238411	-0.56750186580643	5.69866005912682e-38	1.21828497003388e-37
BST1	5.99076930712166	3.62991731192053	-0.722804594618253	8.17042905005338e-51	2.43684474814529e-50
ALOX15B	2.60717552195846	1.27187858344371	-1.03552675809887	3.3447684424961e-48	9.29344456498102e-48
OPLAH	4.00778541691395	1.19910353774834	-1.74084903143534	1.41049983714711e-66	1.06474014255441e-65
TSTA3	5.65991652759644	3.44709570529801	-0.715399422057203	1.05622084320971e-64	6.0875431030938e-64
PMM2	3.46215586795252	2.4067133	-0.524606386169238	5.28065082098974e-69	8.83214735353774e-68
CA3	1.89506222136499	1.1735544781457	-0.691360402312656	1.46336296312702e-46	3.86454677259241e-46
GPT2	2.16601358219585	3.24079101523179	0.581303700882972	2.48242699372193e-18	3.66351250111558e-18
ALDH2	5.59849418961424	1.92908667682119	-1.53712087459434	4.73021930535534e-69	8.06975413493621e-68
PIK3C3	4.58329627537092	2.92541432516556	-0.647744580586412	3.70286052034402e-69	6.44646423379173e-68
HGD	2.12970048961424	1.06012597549669	-1.00641483991219	1.72986037503962e-66	1.27204387923172e-65
GALK1	5.56144421127596	3.15837681324503	-0.816276271041572	2.93179528458672e-66	2.07836847916679e-65
AMDHD2	4.63271665163205	2.0010462013245	-1.21110396887054	7.32422080265806e-70	2.68363745351854e-68
TXNRD2	3.8193976495549	2.26153231125828	-0.756044522941669	3.70312716829771e-69	6.44646423379173e-68
NNMT	2.85687709020771	1.14506976622517	-1.3190034685784	9.35122336544291e-59	3.67584955332848e-58
POLE2	1.85260356439169	3.37005628807947	0.863218493661725	5.74163895002293e-62	2.67629400238774e-61
DHRS4	4.26640494421365	2.69435763708609	-0.663079544578736	1.9550066750046e-67	1.79314053094508e-66
NMNAT1	2.64703000059347	1.82489381390728	-0.536562026420405	1.21460831793018e-38	2.62959618069656e-38
GGT1	4.65220725845697	1.9606104192053	-1.24661247613981	2.47366930620646e-64	1.36131607625426e-63
ADH1B	2.19447088605341	0.892609939072848	-1.29777135417753	6.42377024799541e-70	2.68363745351854e-68
ACSL6	2.5699568148368	1.00534841059603	-1.35404855257429	1.28805912924095e-68	1.7721200600686e-67
CAD	3.22888309169139	4.94273789933775	0.614275199926899	7.76257776814524e-61	3.36115676965883e-60
CYP4F3	4.54692607181009	1.3391771589404	-1.76354472103769	3.32200012395134e-64	1.80488286989203e-63
P4HA2	1.97802801038576	1.0669422410596	-0.890580777953937	4.08354700779597e-67	3.41496627220585e-66
NAGS	1.77019136409496	1.0003755602649	-0.823363612081273	1.42751942790718e-66	1.06813515088143e-65
POLD4	6.29599048160237	2.76225662715232	-1.18858600050456	8.5915608305486e-70	2.68363745351854e-68
OCRL	2.14791246290801	3.95110464172185	0.879320857189679	1.00850284007947e-69	2.77500942770254e-68
LPCAT3	5.16201847744807	3.5287278013245	-0.548787157634516	4.34177902373091e-65	2.57190104669616e-64
GLS2	1.60650447596439	1.09016515165563	-0.559378291593832	2.71864547556638e-64	1.48654140426803e-63
HMOX2	4.61947593679525	2.81707792913907	-0.713529718577517	1.6894675062846e-69	3.43122805443039e-68
POLR2J	5.30018592581602	3.64809326092715	-0.538900357570846	1.59886534973202e-65	1.01024603208994e-64
RENBP	5.10452993709199	3.43530515099338	-0.571339856851777	8.80560118140964e-52	2.70186252077066e-51
B4GALT6	1.43187091780415	3.89607637350993	1.44412051789522	2.8095694487297e-57	1.04198379989845e-56
TK1	3.33178538635015	5.32099848278146	0.675401518227128	2.20199448338055e-50	6.5218794941792e-50
GUK1	8.76435524094956	4.66990690397351	-0.90825417185057	7.31380685452739e-70	2.68363745351854e-68
GMPR	5.33417467002967	2.47193078344371	-1.10962672049129	1.01109435830646e-55	3.50594913672931e-55
GSTO2	1.6931300264095	1.08473644569536	-0.642348212277177	4.89297748258238e-67	3.97496170727883e-66
GSTM4	3.46069538991098	1.99556921788079	-0.794261640483103	3.14586749713979e-59	1.26576649766992e-58
CA12	1.51349995667656	0.937541526490066	-0.690934135610135	2.06718173153859e-68	2.63755374305782e-67
CBS	2.88949793827893	0.890289987417219	-1.69847160464611	1.75357185481947e-67	1.62586607843588e-66
POLR1A	1.87368691632047	3.36972545165563	0.846751146597521	2.36866228768248e-68	2.84573088928613e-67
ACSS3	1.7221883148368	0.988666417880795	-0.800687170620407	1.36591827868216e-68	1.84940998685061e-67
HEXA	4.98447264658754	3.49977084768212	-0.510180413955363	9.46286976056996e-66	6.11502114073195e-65
PCYT2	3.47542129881306	2.26837653774834	-0.615527735930043	6.49630922848591e-57	2.38851369478383e-56
GSTM2	5.0006718462908	2.58508990993377	-0.951907477097801	2.86189062076131e-58	1.09470524641677e-57
HAGH	6.05135209940653	2.37223303245033	-1.35101179303507	7.32351029594551e-70	2.68363745351854e-68
ALOX15	1.73166249970326	1.0258461589404	-0.755343383454661	6.30559210900415e-28	1.09545215254186e-27
IL4I1	1.88078043026706	1.24748594437086	-0.592307872204718	6.34841147069925e-38	1.35379874612662e-37
DGKA	5.80423749436202	3.41890446953642	-0.763572440167957	3.58137153860002e-68	4.0134072052089e-67
KMO	1.97901615222552	1.37406070066225	-0.526337649118277	3.33123526301464e-49	9.5674871358636e-49
PFKM	2.96075261721068	1.55583502781457	-0.928274859587821	2.63614818890091e-65	1.64133898184852e-64
SRM	4.52231507774481	6.58192140331126	0.541447288189082	4.09149936077465e-65	2.44075890083487e-64
MGAM	4.86946157863501	1.35770410728477	-1.84259316232213	9.16423212474533e-65	5.31774830095766e-64
PIK3C2A	2.09028285934718	3.65521670993377	0.806258760421464	3.56957869671944e-69	6.44646423379173e-68
DGKG	2.0535113305638	2.96841669602649	0.531600719063833	1.80065888645325e-33	3.52284869299225e-33
ALDOB	2.12661717596439	1.09420106754967	-0.95868248082576	8.66936081474995e-58	3.24340560306215e-57
UPB1	2.41415912789317	1.01369545629139	-1.2518964839032	7.24390393385573e-68	7.44463862117944e-67
PTGES	2.30259628783383	1.00550258675497	-1.19534469373598	2.24622590409715e-68	2.81769220028657e-67
ACP6	3.37170869940653	1.71275372913907	-0.977162172980813	8.79426572622294e-68	8.82530431113902e-67
POLR1B	2.12569542908012	3.42324994701987	0.687431732445155	6.69242804238344e-67	5.28577881495655e-66
PPAT	1.89844138041543	3.1362527384106	0.724226372841864	7.49283562663764e-65	4.40785433760131e-64
CTPS2	2.07321365756677	3.19436427019868	0.623660037442538	1.59799924612178e-64	8.96771945356499e-64
GLO1	4.12864130563798	6.23331742317881	0.594333098584193	9.72777209204716e-69	1.42316907291763e-67
CYP1A1	1.33848518753709	0.932505583443709	-0.521416904610849	6.04124358238476e-55	2.03683034615581e-54
GPAT2	1.83643407448071	1.11164822980132	-0.724206772625911	5.00036021776674e-53	1.59749335796069e-52
PYGM	3.27701605430267	1.32155917615894	-1.31014171399958	2.51989760445617e-67	2.21595119237228e-66
KYNU	4.06119575608309	1.80028201258278	-1.17368164797141	7.59393770730172e-67	5.88875351302579e-66
ACSL1	8.6731249	4.58952048940397	-0.918208456136726	2.92645692652219e-66	2.07836847916679e-65
PLA2G1B	1.70600893234421	1.09447512384106	-0.640386036262894	1.73891557922986e-10	2.21387311803443e-10
MAOA	2.64576490860534	1.07106426953642	-1.30463982353917	1.63232664038149e-58	6.35787499655439e-58
GPD2	2.51073441661721	3.7030358384106	0.560599082539536	1.65691463395755e-54	5.54254189319918e-54
CPT1C	1.38987195163205	0.949341446357616	-0.549952999297133	3.43407401484308e-52	1.061327947341e-51
PMM1	4.14200542967359	1.5281923602649	-1.43850329161347	8.08188626122694e-70	2.68363745351854e-68
AGXT	1.63198005578635	1.12767713245033	-0.533269360545478	1.2076520621169e-12	1.59215951929786e-12
MPST	4.61846703590504	2.94572445099338	-0.648791586890254	1.29165687722965e-64	7.39451890118719e-64
NPL	5.54391197655786	2.07409436953642	-1.41842281422528	2.50552895250659e-63	1.26462496833617e-62
HPD	2.60029358545994	1.25110013046358	-1.05547726086978	7.40267076935462e-54	2.42864544856134e-53
MAT2A	5.2415134032641	8.71811063509934	0.734032084926982	1.42220919999978e-69	3.35995652531386e-68
CA1	6.38081483916914	4.01414899735099	-0.668646502262578	7.3382851217775e-24	1.20376100170696e-23
POLE4	5.53487447596439	3.52702572582781	-0.650098500159042	3.86310891746106e-63	1.93837170976134e-62
CES1	4.09671246023739	1.74612389205298	-1.23031071101272	2.41423201189081e-41	5.5808669543167e-41
ACSM3	2.33977625548961	3.5222438013245	0.590124195947772	2.47709381772194e-10	3.13495701263622e-10
AGL	1.87102223234421	2.66337428874172	0.509428485859902	1.1251055288727e-52	3.54138382335208e-52
INMT	1.43961690860534	0.941164508609271	-0.613166129681021	1.16712910601901e-60	4.92852043284265e-60
AK1	4.77654506290801	1.12906986291391	-2.08083271753472	7.32404316960029e-70	2.68363745351854e-68
AK5	2.15411251275964	1.50900026423841	-0.513500547639054	3.14182900680619e-36	6.48905603584911e-36
MARS2	1.78675779169139	2.86263965960265	0.680002000100353	3.83055532370586e-58	1.44578039430137e-57
PLA2G2A	2.28359237952522	0.895656160264901	-1.35028825575565	1.20936832812151e-69	3.03409171731661e-68
PRPS2	3.1036418735905	4.96893329072848	0.678974077585652	2.07170106430098e-68	2.63755374305782e-67
IDO1	1.81174933827893	0.959247302649007	-0.917408659227817	3.93695907783242e-56	1.38769673280622e-55
ACP5	4.27137891602374	1.89097888543046	-1.17556863148809	1.80129477861849e-65	1.12978268100116e-64
GMPPB	3.36488912522255	2.27124167880795	-0.567077739257182	1.8100978869898e-62	8.87364079081781e-62
CHPT1	5.79968137448071	3.65189241655629	-0.66732937831591	6.18683782312709e-68	6.59671582890926e-67
ARG1	6.3777685495549	2.14173972847682	-1.57426857334639	5.01689962677716e-64	2.67463461352557e-63
SDS	2.07797285667656	1.14336742980132	-0.861887710234648	6.45757327541705e-35	1.30220094655573e-34
IMPDH2	5.48775659495549	8.05707255827815	0.554039254484383	3.66959145082817e-68	4.0134072052089e-67
TYMS	3.56676273976261	6.45171928675497	0.855068417181118	9.11923060080781e-62	4.11571624470321e-61
PDE1B	3.49493100385757	2.13556937284768	-0.710643210589821	5.12978674354458e-48	1.40698009396898e-47
GALE	3.14519724332344	1.72274340463576	-0.86844266079656	2.42027603006708e-66	1.7495724183451e-65
PFKFB2	4.25859486468843	1.43163750331126	-1.57271124535629	5.57813586214814e-64	2.93712956198294e-63
CPT1B	4.49402716083086	1.79929352317881	-1.32057828767046	7.69351333453366e-70	2.68363745351854e-68
ASL	4.19670634065282	2.67826961192053	-0.647956316975342	7.05881518295933e-57	2.57314929532663e-56
CDA	7.20922230623145	3.44435991059603	-1.06560773558422	2.34089978043634e-56	8.35475946741506e-56
DHRS3	4.03242972344214	2.28394897019868	-0.82011897331253	8.8412449434527e-35	1.76617843952346e-34
ASMT	1.38798569851632	0.945732973509934	-0.553487899715112	6.53420696993557e-44	1.61088975299279e-43
PAICS	3.22023574510386	5.46131777615894	0.762082796777633	1.14982354659143e-66	8.75713826109366e-66
ADO	2.53944290207715	3.63740179403973	0.518396261177176	6.85504514465392e-66	4.56824492842953e-65
MTHFD1L	2.49041274569733	3.69747802582781	0.570156707874024	1.08650409876479e-45	2.77481436001906e-45
PLA2G4B	3.95115140029674	1.52966480066225	-1.36905758247339	7.32439843996887e-70	2.68363745351854e-68
ENTPD2	1.42510375578635	0.969121229139073	-0.556317908243734	1.49356202343625e-41	3.46197936410631e-41
CD38	2.99837126498516	5.84820723907285	0.963815403982831	1.13308815326998e-60	4.80857808328006e-60
AOX1	1.50101272937685	1.05230601986755	-0.512381897739975	2.23557398792016e-45	5.65858935221334e-45
PHOSPHO1	6.15989642908012	1.61930061986755	-1.9275352501136	8.00080663243471e-69	1.24085237408487e-67
POLR2J2	2.83101093204748	1.44704453774834	-0.968207993840963	1.50698640570608e-69	3.38278790544023e-68
LIPF	1.70020467655786	0.996817844370861	-0.770306633595221	2.06169206180248e-28	3.61856651999489e-28
PDE9A	1.66694367151335	1.17803448013245	-0.50082358803055	1.42131658599516e-42	3.33989820345419e-42
IPPK	2.61630887566766	1.42678728940397	-0.874762603628293	8.80912645938091e-70	2.68363745351854e-68
LTC4S	2.64245630089021	1.35487226490066	-0.963722770409073	2.17250931228107e-64	1.21120944011487e-63
CYP1B1	3.53430335459941	1.82308354238411	-0.95504519983983	2.01790407103989e-35	4.09826707761197e-35
MBOAT2	4.66260849732938	2.11923326953642	-1.13759489912755	2.04362135449241e-58	7.92367734264557e-58
GPD1	1.70966354807122	1.02280371589404	-0.741183131897286	3.02128374332513e-68	3.53034936035115e-67
POLR3D	2.67523495608309	3.85574068344371	0.527342423158701	6.71589366807706e-57	2.45865120123164e-56
MAOB	1.57141611780415	1.00838032582781	-0.640025387485584	6.90715245331224e-64	3.61460186667199e-63
ITPK1	5.66334605875371	3.92415471523179	-0.529272765470066	1.29242996651684e-60	5.43075251940327e-60
ETNK2	1.66525190385757	1.01458669735099	-0.714848281366702	1.39012055333047e-61	6.24090964205732e-61
INPP5A	4.03913725103858	2.78920518344371	-0.534193102227444	5.11433937945023e-59	2.0481368500803e-58
ACYP2	2.89033842017804	1.94622871721854	-0.570557160063419	1.7115605176343e-67	1.60435288081545e-66
DCK	3.25071685727003	5.51612906092715	0.762898311583139	1.4104326953042e-67	1.33677676566054e-66
HMGCL	4.11736911543027	2.75992868675497	-0.577091799739249	7.57910915758068e-62	3.43881920820017e-61
DHRS4L2	3.80215229673591	2.50192461788079	-0.603777998614237	1.62444986595726e-63	8.29733973450026e-63
GSTM3	2.48075496706231	1.2917106013245	-0.941496361620956	4.28080646540963e-55	1.46061116599777e-54
ALDH5A1	2.36136421661721	3.62507357615894	0.618389697135841	2.11337584806019e-40	4.78172307266669e-40
LPCAT1	5.88847993353116	3.82615774966887	-0.621998905159666	7.14701754387468e-66	4.72589609684116e-65
INPP5K	5.27608565430267	3.04877817284768	-0.791236801530838	1.92181413893983e-69	3.8123429314318e-68
HAL	4.64189070267062	3.23974994900662	-0.51883008653513	1.63555028853078e-21	2.54584743816926e-21
CHIT1	3.82979432789317	0.848936298675497	-2.17353870896053	1.18327462071739e-69	3.03409171731661e-68
LIPC	1.64440779792285	1.09195624238411	-0.590653073658706	2.972424326331e-59	1.20164831770632e-58
HPGDS	1.34126726854599	2.97778092119205	1.15064087156158	4.05614256272749e-11	5.25021184522997e-11
AGPS	2.59853054747774	4.39515777218543	0.758218935503815	7.79012521790648e-68	7.91068667961218e-67
HAGHL	3.20349157566766	1.87972437748344	-0.769124060438215	5.24592656094319e-52	1.61544236696193e-51
NADK	6.9569401189911	4.5918582986755	-0.599374780730988	2.94821320022487e-66	2.07836847916679e-65
NMNAT2	1.49075096498516	0.935202122516556	-0.672689161341697	3.59180043777077e-66	2.51131620772005e-65
NEU1	4.8453021264095	3.18438057549669	-0.605573859699001	3.80616380067139e-68	4.10969331895278e-67
ZNRD1	4.76343576498516	2.55078551456954	-0.901060940722674	1.81180724230733e-68	2.41479934013774e-67
TAZ	5.67616016023739	3.87420356490066	-0.551015537053761	3.79736231340281e-67	3.2391500533326e-66
MTMR2	2.21808806676558	3.21165386622517	0.533999768504132	2.64048557090083e-62	1.25129677332134e-61
PFAS	2.91921895459941	4.49247847218543	0.621929166863763	2.97654659074244e-58	1.13347957227826e-57
PPOX	4.38420638694362	3.09465929735099	-0.502535128432915	5.40966342959202e-50	1.58028866624726e-49
RDH5	3.50191034302671	1.53036362781457	-1.19426765728733	6.82686640381029e-69	1.09873906461324e-67
SMPD3	1.9824299231454	1.3742191781457	-0.528657746983401	7.89493504319053e-44	1.92410845481186e-43
PLD2	3.72459311810089	1.68431164768212	-1.14492372679378	1.46177757230925e-63	7.55694708593812e-63
UGT2B11	1.10439324421365	2.09794403642384	0.925722226084327	1.3226240379458e-17	1.94516949028925e-17
PFKFB3	6.61035456409496	3.75440438013245	-0.816143608004246	1.72763651247288e-62	8.51834650369576e-62
ALDH18A1	2.81212548931751	5.4225099781457	0.947299827453691	3.66993859327426e-68	4.0134072052089e-67
METTL6	2.66948035697329	1.82391850529801	-0.549517663428222	1.53404560078133e-66	1.13786164997085e-65
GFPT1	2.12234640979228	3.16246595364238	0.575389795742058	2.67664958047623e-67	2.32977764504717e-66
AMDHD1	1.71385994124629	1.16995869668874	-0.550791616520031	5.3230610163778e-55	1.80181390752788e-54
ASS1	2.37676849732938	1.45465469801325	-0.708324657599361	6.14826856571712e-42	1.42901174020619e-41
SCLY	2.8690194379822	1.67409473178808	-0.777176574786394	8.08201685434806e-70	2.68363745351854e-68
PLCD1	3.63280135133531	1.77550617218543	-1.03285210292807	1.05960370840853e-68	1.50640327212079e-67
ARG2	2.03411670949555	1.41492639602649	-0.523675451131211	2.79304805897388e-47	7.53946200729342e-47
DLAT	2.46586809139466	3.70224724768212	0.586305619531552	4.40456654697758e-66	3.02991553594506e-65
HPRT1	4.02303751246291	6.01807456423841	0.581016791533636	1.08057232151534e-67	1.0594576899455e-66
RRM1	3.49628375489614	5.59281620993378	0.677752644253335	3.69386115806636e-64	1.99421744799405e-63
FTH1	12.4402102480712	7.54587535165563	-0.721250694253725	3.94153905480092e-70	2.68363745351854e-68
GPX7	3.26906473145401	4.83122579205298	0.563511335603664	4.69010755850171e-47	1.25412593962444e-46
NEU3	2.18880485875371	3.25300895364238	0.571631455421282	1.59726539378577e-60	6.67876167107481e-60
PIP4K2B	3.0609917041543	5.29175886953642	0.789748188683966	7.32398395952582e-70	2.68363745351854e-68
CSAD	4.79379358011869	3.33360791523179	-0.524083357483249	2.70192229073678e-60	1.12426327512121e-59
DHRS9	4.32067494985163	2.24434421986755	-0.944962736997772	7.67632938456622e-36	1.57024195804196e-35
AK3	3.33176788872404	5.1731771986755	0.634762712266734	6.66164521439244e-69	1.09276603228399e-67
EPRS	4.01796946765579	6.01414759735099	0.581893673374928	4.40436473697766e-66	3.02991553594506e-65
SAT2	5.37686302077151	3.69249633178808	-0.54216823066399	1.24905754730651e-59	5.1223369608291e-59
PRIM1	2.78582736083086	4.4866295397351	0.687526209691246	3.22650172239708e-65	1.98000429439188e-64
CPT1A	3.60260653115727	6.55232525364238	0.862965880948307	7.32380633213906e-70	2.68363745351854e-68
PTGDS	4.94548968071217	2.2938708397351	-1.10832921713254	1.73294311458934e-37	3.66799125743103e-37
CYB5R1	5.09888998011869	2.98952367748344	-0.770267571642944	1.58897852159222e-69	3.38694390443381e-68
ACYP1	2.52943664718101	3.85381466092715	0.60747108513644	1.10884055858245e-59	4.56928017618758e-59
HMOX1	6.10023320089021	2.83290235364238	-1.10658352055044	6.42680422488038e-53	2.0455462700832e-52
HMBS	4.93963009525223	3.26012607748344	-0.599475251203475	4.71694736894728e-38	1.01349020295013e-37
NNT	3.2687637578635	4.8043502205298	0.555596208844698	1.50653224227003e-65	9.59008957206221e-65
ALDH1A2	2.61225415281899	0.949608258940397	-1.45989087959976	7.32380633213906e-70	2.68363745351854e-68
ACSL3	4.00262073115727	2.79028351059603	-0.520533202930243	8.59319558286682e-59	3.39351658897472e-58
DGAT2	5.99166504747774	0.983104520529801	-2.60754026239925	7.69226987844657e-70	2.68363745351854e-68
GSTA1	1.61406648219585	0.925184034437086	-0.802887728133147	2.08629691268106e-67	1.89320347501803e-66
SPHK1	2.96735152848665	1.4583178986755	-1.02487059939075	3.85583270450318e-65	2.33264205456824e-64
ABAT	2.8252096537092	1.73838341390728	-0.700611616497869	1.39416347185296e-56	5.01781198941171e-56
PLA2G7	2.30690540771513	1.19396829139073	-0.950194326022578	4.64738755526512e-54	1.53058748441743e-53
MPI	3.68387679436202	2.59467015562914	-0.505673662594543	7.49243571650628e-62	3.41767254875928e-61
CHKB	5.75973359228487	2.39621599602649	-1.26524412435493	7.32279985727912e-70	2.68363745351854e-68
CKB	3.16182744451039	1.85189524701987	-0.771756140878293	2.81827083298261e-40	6.32627636982675e-40
EPHX1	2.70653189673591	4.12081797417219	0.606485347479655	2.38181078706355e-54	7.93626797408284e-54
HNMT	3.25781704599407	1.86559528675497	-0.804269537771786	3.95190332837363e-33	7.6613034979607e-33
PLCD3	2.4349059578635	1.40531631324503	-0.792971159335915	9.46711809970366e-56	3.29610275063152e-55
DNMT3B	1.36296689792285	3.73911954437086	1.45594807256309	2.14218738850104e-61	9.46780229218335e-61
ACY1	2.946628415727	1.57202399271523	-0.906441904401124	9.72823619169669e-69	1.42316907291763e-67
HK3	7.42672308961424	3.53654353046358	-1.07038576825557	3.51986535845943e-46	9.07083127119605e-46
PIKFYVE	2.36857245311573	5.05638631986755	1.09408888932502	1.56952406755923e-69	3.38694390443381e-68
CMPK1	4.07795535548961	6.34238891390728	0.637180364750081	1.3215480582475e-69	3.22080141052891e-68
POLR2I	4.78724269317507	3.03844997549669	-0.655859406711737	1.09477766177059e-60	4.66922672745157e-60
PDE2A	2.1466674421365	1.0144340218543	-1.08142367260821	2.22541893792157e-66	1.62246355046761e-65
ENOPH1	3.13924244421365	5.02611208344371	0.679026391205593	1.12647080910852e-69	3.0027487505299e-68
GSTZ1	3.13512898308605	1.54435669006623	-1.02151879748272	3.61364907757932e-69	6.44646423379173e-68
ALDOC	4.52195618011869	1.87937755960265	-1.26669208409684	1.31162998901413e-67	1.2571015512686e-66
RDH16	1.52427691810089	1.0269195602649	-0.569801845420446	7.36891280757911e-67	5.76668130721558e-66
AACS	2.52341112373887	1.56030010662252	-0.693551732473741	4.8469001078995e-66	3.30752463363062e-65
MTR	2.16605308635015	4.08666679271523	0.915856016263295	9.04145179335927e-69	1.37720685352419e-67
SULT1A1	5.3511830347181	2.64164464900662	-1.01842146653119	2.20613031021733e-67	1.98087279433198e-66
GNE	2.45033465875371	4.03911644768212	0.721060938232405	9.9615360616909e-70	2.77500942770254e-68
SULT1A2	2.26100137626113	1.46597205960265	-0.625104263271513	1.27837175400936e-44	3.16991600630809e-44
PLCG1	4.44200136676558	2.30971008807947	-0.943498059061172	5.62550431543719e-49	1.59951839368931e-48
ACAA1	6.78294466498516	3.32695554172185	-1.02770913586365	7.32108324472086e-70	2.68363745351854e-68
ALOX5	7.59886267002967	4.3712537218543	-0.797736385701465	9.16190152167414e-51	2.7230320550481e-50
MMAB	2.99940655756677	1.77080049337748	-0.760275406495869	3.16963118376419e-67	2.73100545429379e-66
GK	5.26822231097923	2.11532047284768	-1.31643997699102	8.70086018364587e-70	2.68363745351854e-68
MGST3	5.35988777477745	3.19409624834437	-0.746795007455652	9.36768295024967e-70	2.75539088157344e-68
AMY2B	3.73133700979228	1.72584025099338	-1.11239373802045	2.34004157593575e-68	2.84573088928613e-67
ADH1C	1.60416591543027	0.954619435761589	-0.748825749720522	2.21173343853451e-44	5.46843079150706e-44
ACHE	2.21368698694362	1.22685704701987	-0.851484084508558	5.79468556785118e-48	1.58425217608239e-47
ENTPD1	4.75633459732938	3.01494924834437	-0.657716492012432	8.86402188649622e-56	3.09877486441856e-55
NADSYN1	6.18699750919881	4.12511224635762	-0.584806076799471	7.59805776040863e-70	2.68363745351854e-68
GPX3	3.76670700801187	1.49102714768212	-1.33699729257795	2.47141000329771e-69	4.79116530184761e-68
NOS3	1.73200692670623	1.01086943311258	-0.776848033242225	3.84448752688487e-67	3.24687906973544e-66
PLA2G6	4.47353206320475	2.82599123178808	-0.662657367240835	2.23647897649203e-57	8.33064003033931e-57
PFKFB4	5.43692332077151	2.33537018940397	-1.21913922558789	6.98451521493913e-68	7.26559936383302e-67
ACY3	1.56618030830861	3.47415868741722	1.14941333870098	2.73700942806842e-24	4.50708309293892e-24
AOC3	2.40434906646884	1.03445233178808	-1.21677919712609	8.28370808471117e-70	2.68363745351854e-68
POLE3	4.71989883738872	7.02069970794702	0.572858883499245	7.41408907459926e-70	2.68363745351854e-68
