# Supplementary material for: Comprehensive Analysis of Prognostic Markers for Acute Myeloid Leukemia Based on Four Metabolic Genes
Source: Front Oncol. 2020 Sep 29;10:578933. doi: 10.3389/fonc.2020.578933 (PMC7552924; doi:10.3389/fonc.2020.578933)
Supplement: Supplementary file 1 [file Data_Sheet_1.ZIP › Supplementary files/Supplementary file 3 - TCGAtrain.txt]

id	futime	fustat	UPP1	NME1-NME2	PDE5A	CYP2E1	AKR1C2	TPO	CDO1	AOC2	AKR1C1	CA4	GLYCTK	HMGCS2	PC	FHIT	TYMP	FBP1	ADH4	POLR2K	ACSM1	SULT1A4	BLVRB	POLR2J3	NAGK	NME6	ADSSL1	TK2	PNLIP	GFPT2	PLA2G4A	SULT1A3	ALDH1B1	PNMT	NME2	INPP5E	ADCY4	CKM	ALAS2	EPHX2	ADCY6	AMY2A	POLR2F	POLA1	SPHK2	PNPT1	ALDH1A1	NAMPT	KHK
TCGA-AB-2830	0.753424657534247	1	1.4808113	1.6583159	1.2413338	1.198423	0.9254577	0.9159347	1.040126	1.0759708	0.8705878	0.8203699	2.5015795	0.9720795	1.7395983	1.8283655	3.0541654	2.7921196	0.9753144	4.2093701	1.0945605	1.0681319	6.2342236	1.8740647	4.2869892	2.3266509	1.0217448	3.357007	0.8821421	0.911806	3.8582515	1.0424365	3.4680108	0.9862376	3.5773042	3.5638702	1.1934855	1.4786004	7.7925099	1.3761131	3.3060517	1.0452213	1.6775972	3.5807551	2.8629539	4.101886	1.4180793	1.6761931	1.2960641
TCGA-AB-2956	0.501369863013699	1	3.7390535	1.7488998	1.2813233	1.0983582	1.2994294	0.9050294	0.9560241	1.9348003	1.1789379	1.0759394	2.0733613	0.9809149	1.1039138	1.4121009	5.7947495	7.9189061	0.9504153	4.6124159	0.9714917	1.0681319	5.9894447	1.5291536	4.4246812	2.6485894	1.9363089	3.7790739	0.8944193	0.9002617	5.0816049	1.0516108	3.8429275	0.9289978	4.00413	3.4826805	1.8560057	3.0796967	1.3463322	1.9591482	2.8539431	1.0452213	1.6413439	4.1284359	2.9857686	4.2101621	0.9241493	5.0697464	1.7470424
TCGA-AB-3009	1.58082191780822	1	0.9826463	1.7187149	1.3805912	1.590336	0.9353106	0.9135729	0.9758029	1.1512768	0.8294367	0.8552834	2.0448695	0.9720795	1.6507605	1.8144121	1.1666117	2.6152987	0.9667312	3.6457434	2.2978471	1.0681319	2.9212082	1.992461	3.9787381	2.2363383	1.146984	3.0078925	0.8821421	0.8963574	1.7359136	1.0670838	3.4797005	0.9590242	2.885951	4.6077918	2.171133	1.5213759	1.2823687	1.0107836	4.5740376	1.0452213	1.6720562	3.5327075	2.2438892	4.3464584	0.9867173	1.5483902	1.4864228
TCGA-AB-2883	2	0	0.8569675	1.5689405	1.7061871	1.0555417	1.0498855	0.9072161	0.9995265	0.9938475	0.9155909	0.8404213	2.4546776	0.9720795	1.0685905	2.2172691	5.3069584	5.6880095	0.9466551	5.3795517	1.7452676	1.0681319	5.650449	2.0253403	5.6536928	2.0216721	1.0611811	2.3966229	0.8821421	0.8954652	3.6503704	1.0777991	2.2625056	0.9944072	3.9703155	3.5030935	1.4493476	3.5564513	3.7730859	1.3863222	1.2291742	1.0452213	1.6365245	2.6404617	3.5647465	4.2453481	1.2529498	1.6402109	1.6958754
TCGA-AB-2835	4.58356164383562	0	4.9596636	1.896626	1.2166908	1.05104	0.9417163	0.9156755	0.9935432	1.1171657	0.8581168	0.863461	2.8688698	0.9720795	1.2335942	1.2736854	6.5254999	6.4078487	0.9530125	4.6155438	0.9531591	1.0681319	5.9926812	1.9601747	4.6564625	2.3638739	1.6859557	3.1964488	0.8821421	0.9090199	4.3835156	1.0614641	3.1772805	0.9514898	3.2575489	3.576236	2.5573057	2.6144352	1.1642953	0.996783	1.1231518	1.0452213	1.6314005	3.5985594	3.0572318	4.1161218	0.9805035	4.9932966	1.7663209
TCGA-AB-2895	0.419178082191781	1	1.3889384	1.7627553	1.4699983	1.1677733	1.0302878	0.9248761	0.9398548	1.040561	0.9509856	0.8200128	2.8357101	0.9720795	1.0983421	1.8552932	2.1421311	1.0222718	1.0016752	3.2991343	2.4156277	1.0907745	3.1014901	1.7501648	4.1548611	2.5823014	1.2249036	2.2750622	0.8821421	0.9301196	5.4371081	1.0453372	3.2485792	0.9713613	2.7789116	3.840792	1.4587599	1.3008999	0.9030118	1.1821627	4.3083169	1.0452213	1.6655673	3.0008307	2.3739665	4.2711196	4.9352989	1.4825534	1.2244257
TCGA-AB-2976	2.50684931506849	1	1.9615848	1.6464275	1.7800733	1.0824024	0.948596	0.9163106	0.9441942	1.090618	0.8799275	0.8782502	2.0546368	0.9950267	1.0541705	1.8213654	2.3280614	1.251969	0.9845304	5.1767873	3.9611452	1.0855703	2.6600312	2.0015128	3.4310508	2.1723957	1.1461383	2.0741502	0.8821421	0.9208848	5.2209374	1.0686683	3.3681795	0.9424599	4.2568172	3.0885998	1.3404965	1.4209456	0.9950511	0.969104	1.8541146	1.0452213	1.6433104	3.9924777	1.966765	4.4596472	6.7679281	3.8422257	1.1733031
TCGA-AB-2814	2.16986301369863	1	0.9377543	1.6641642	1.4557216	1.1329151	0.9247502	0.9050294	0.9398548	1.8551409	0.8192641	0.8880986	1.4700739	0.9720795	1.079761	2.1201049	2.4694642	1.1148592	0.9714306	4.2770303	0.9087248	1.077	2.8494941	1.8007993	3.8448923	2.6692532	1.144702	2.3963865	0.8821421	0.9121341	3.811061	1.0480182	3.050548	1.066524	3.2781535	2.8818892	1.049319	1.1231257	3.1712506	0.9788192	3.0850092	1.0452213	1.6632102	3.0789413	2.2755233	5.176458	0.9650408	2.5876713	1.732721
TCGA-AB-2929	0.336986301369863	1	1.2035233	1.7233405	1.3309817	1.1327562	0.9262065	0.9060536	0.9428033	1.7106141	0.8717147	0.8956746	2.2466272	0.9720795	1.2030049	1.3424485	4.1450133	1.5767396	0.9745086	3.870337	0.9406127	1.0764626	4.8827621	1.3563634	3.6012809	2.5903032	1.1549601	1.5495529	0.8867691	0.8981761	3.0483783	1.0554163	3.1112091	1.1047199	2.4320259	3.8533608	1.5449839	1.410588	5.5911015	1.021454	3.4561266	1.0651649	1.6677116	3.1938389	2.3534417	4.0543466	7.948672	2.2799925	1.2697782
TCGA-AB-3007	4.33150684931507	0	1.4136481	1.6603102	1.3604678	1.7399782	1.1385029	0.9975967	0.9398548	1.1066647	0.9879227	0.8830561	2.4561928	0.9828294	3.1961245	1.1236591	1.7477328	1.968697	0.9521765	4.7599427	4.877137	1.0681319	4.8932305	1.6998146	4.2447959	2.7405616	1.0606866	1.6847114	0.8821421	0.9269956	0.9994734	1.0429393	2.6505392	0.9504139	3.6796912	4.0731375	1.0120189	1.418482	5.5067235	1.0015853	2.1133914	1.0802195	1.6838084	3.0090069	2.6041292	4.0229399	1.1896452	1.1344709	1.681675
TCGA-AB-2980	1.91506849315068	0	1.400838	1.709367	1.4677133	2.3284951	0.9488036	0.9904744	0.989384	0.9926045	0.857004	0.8165527	2.0438394	0.9720795	2.3005451	1.4966233	1.1236776	1.3891556	0.9851729	5.9432227	4.4729688	1.0703557	6.4007877	1.6409038	3.5841549	2.6043525	0.9857232	1.5492506	0.8821421	0.8952912	1.3764616	1.0653146	3.6757531	1.0298119	3.2478705	2.8831244	0.9963954	1.1222096	7.5463339	1.0922287	1.4424363	1.0452213	1.6493351	3.9476543	2.1791231	4.7118087	3.5086911	1.7034741	1.4485082
TCGA-AB-2933	0.334246575342466	1	1.8091842	1.5584562	1.877321	1.0504178	0.9448324	0.9548153	0.9571969	1.1271747	0.88025	1.2536095	1.6365017	0.9735984	1.0478177	1.5626372	5.786395	5.709201	0.9614212	5.5450435	2.7818567	1.0681319	5.0077458	2.1035243	4.9267688	1.8916829	0.9991336	1.9480703	0.8821421	0.8972698	3.3477954	1.0987271	2.3709223	0.9722433	4.4492518	2.4124939	1.3153572	1.0124064	3.3720248	1.0040603	1.5066142	1.070451	1.6667717	3.7230364	2.1929675	3.6149981	1.5500586	5.6476932	1.2198199
TCGA-AB-2987	0.504109589041096	1	5.3986272	1.6033568	1.1752268	1.0400695	1.0279645	0.9050294	1.2661532	1.2400204	0.8257321	0.8068612	1.9968314	0.9720795	1.4158093	1.9432043	7.6782796	8.7403011	0.9488699	4.8142332	0.9673312	1.0681319	6.3761266	1.498443	5.8175516	2.4144599	1.4276147	4.0728645	0.8821421	0.9396456	3.8980342	1.0999837	1.9509517	0.988584	2.786885	2.3438678	1.4955073	1.1705294	3.02496	1.544522	1.1413426	1.0611028	1.6472654	2.398336	2.590501	3.4227775	3.641756	7.0871421	1.275921
TCGA-AB-2858	1.58082191780822	1	1.9831774	1.8549354	1.0761467	1.1390451	0.9303109	5.317502	0.9519654	1.192106	0.8281752	0.8816268	2.6194791	0.9774149	1.0640479	2.3269737	3.2020048	1.1666488	1.0180688	4.4107739	5.9841128	1.0750194	2.5688916	2.016868	4.1380612	2.6212996	0.9987919	1.9118019	0.8821421	0.8969929	2.1025965	1.0649941	2.9354429	2.0471474	3.5722607	3.7003349	1.1444277	1.3013183	1.4824154	1.1684701	1.4896643	1.0452213	1.6676854	2.9878302	2.5721894	4.1922424	1.0469171	2.488121	1.0398142
TCGA-AB-2896	0.586301369863014	1	1.9825514	1.7310414	1.4441186	1.1593617	0.9887688	0.9236436	0.9398548	1.1139206	0.8680437	0.8068612	2.1892331	0.9720795	1.0550658	2.0448805	3.0736245	2.8090727	0.9628204	4.9302388	3.2387776	1.0681319	4.369359	2.0818003	4.3037687	2.7096154	1.1798923	2.2073954	0.8821421	0.9267444	5.0200476	1.0541393	3.6747365	0.8862865	3.964491	3.5179833	1.5629669	1.3747141	0.8936956	0.9974648	2.678014	1.0452213	1.6690788	3.7776965	2.3377738	4.4172026	3.7797577	2.0682583	1.4025032
TCGA-AB-2888	0.915068493150685	0	4.6036946	1.6533027	1.369814	1.287723	0.9262945	0.9359128	0.9549185	1.2245014	0.8183995	0.9024234	2.3630774	0.9720795	0.9716349	2.3803339	7.5281605	5.3200803	0.9783267	4.5336422	1.3268415	1.0840416	6.2276745	1.6453532	5.5966162	2.773939	1.0457825	3.0546588	0.8821421	0.9132355	3.2503213	1.0982419	1.921979	0.9676237	2.3904801	2.9809542	1.5145447	1.539632	2.2709711	1.7162653	1.599976	1.0544529	1.6332705	2.5340322	2.459291	3.8867992	1.1236174	7.7315145	1.0942055
TCGA-AB-2882	1	1	2.0979802	1.647705	1.6712115	1.3112858	0.9619023	1.0001984	1.0409086	1.1873315	0.9653118	0.9712312	2.5115185	0.9720795	1.1627224	1.9630921	5.331925	2.065472	0.9825168	4.193943	1.067698	1.0714744	5.4246933	1.3949997	5.361101	2.7322678	1.1233034	1.7275428	0.8821421	0.9247212	3.9075379	1.0354511	2.4318342	1.0341217	2.2352121	3.4072775	2.576652	1.2589639	4.5986623	1.2662041	4.7955682	1.0535492	1.6405277	3.1475586	2.543872	4.4762083	1.4389348	2.3030249	1.3084865
TCGA-AB-2913	3.33150684931507	0	1.0127787	1.5842882	1.4438988	1.1224577	0.9239019	0.9070512	0.9454233	1.0186714	0.8281629	0.8430904	1.9437889	0.9816176	0.9493224	2.210755	1.1126932	1.1501169	1.0152523	5.075788	6.8313939	1.0872379	2.5722124	1.7523544	3.6095894	2.3068481	1.0369889	2.4903366	0.8901841	0.9229968	5.0320019	1.0820803	1.8988227	0.9858519	3.4829871	3.1396847	1.2526422	1.2138762	1.3578801	0.9555393	1.4400597	1.0452213	1.6474076	3.4040925	2.0897665	4.4822597	1.1187681	1.629103	1.0319023
TCGA-AB-2965	0.917808219178082	1	2.3154738	1.5903043	1.5092683	1.0385866	1.0363491	0.9050294	0.9562625	1.0281527	0.9372103	0.8338158	1.8361335	0.9720795	0.9961814	1.5524381	5.0492371	5.4759667	0.9656722	5.4063848	2.0351231	1.0861134	3.69429	1.2085322	3.699844	2.506784	1.1258617	3.1719164	0.8849174	0.8984087	5.5449294	1.0503417	3.6848833	0.9131942	2.7583872	2.2203478	1.3021018	1.6090101	1.137354	0.9436282	1.4060445	1.0452213	1.6295433	3.9164685	1.9201334	4.6127298	1.5427469	5.5333505	1.2238545
TCGA-AB-2970	0.835616438356164	1	1.5794175	1.5825642	1.3917639	1.1165409	0.9926917	0.9930419	0.9840607	1.0550218	0.9206613	0.8211783	2.0629561	0.9720795	0.9717945	1.5209399	3.3616192	4.4525237	0.9609218	4.7887048	1.7805347	1.0706905	5.0429468	1.7455374	5.4659189	2.3797308	0.9847853	2.5226543	0.8821421	0.9016867	3.5771043	1.0709094	1.845217	0.9465746	3.1020177	3.2080984	1.2751716	1.2156726	5.8831647	0.9963427	2.0880301	1.0532847	1.6411072	3.3149221	2.2267849	4.0085358	2.3370451	2.5941322	1.0920799
TCGA-AB-2977	0.0849315068493151	1	3.1371501	1.6445542	1.104114	1.4288533	0.9528168	0.9458348	0.9398548	1.3565997	0.8308215	0.8409478	2.6790334	0.9720795	0.9922531	2.9959772	4.9346991	3.5059007	0.9305648	5.075788	1.2579368	1.1264203	6.8461573	1.4965181	5.4603672	2.7299782	1.2019237	3.6916669	0.8821421	0.9156163	2.5899986	1.1347561	2.0347128	1.1585048	4.5382551	4.7150484	3.6550693	1.1297371	4.9659066	1.3411486	3.1448613	1.0452213	1.8109258	2.0857331	3.2018831	3.2042316	1.354539	3.2324763	1.38643
TCGA-AB-2984	3.16986301369863	0	0.7471481	1.642532	1.4332155	1.2559439	0.9587774	0.9136375	0.9398548	1.2214812	0.8673839	0.8455518	2.2903813	1.0013223	0.973394	1.3671513	1.5184615	0.9415197	0.968466	6.5840989	1.1991063	1.0681319	4.9126814	1.721174	3.0129344	1.366637	0.9927624	1.8261861	0.8821421	0.9031836	1.8956868	1.1175248	2.1110991	1.0002459	5.5499382	4.7279941	1.3371675	1.2929126	3.572001	0.9260752	1.7957666	1.0615371	1.6591733	2.8650969	3.5348326	3.6558243	1.0489515	2.9484786	1.1088578
TCGA-AB-2955	1.33972602739726	1	0.8264153	1.5693042	2.9093639	1.1430913	0.9391701	0.9080664	0.9459088	1.0755747	0.8193453	0.8190688	1.9384292	0.9720795	0.8988404	2.1863169	1.0076761	1.0218406	1.5468999	4.6773577	1.1318354	1.0749907	1.6339359	1.4892984	3.6925251	2.0854919	1.0067011	1.6544198	0.8821421	0.8988663	2.7070505	1.0349123	1.6475393	1.0510157	2.7586572	2.0751927	1.1389114	1.091524	2.455667	0.9631062	1.0935643	1.0524749	1.6679547	4.2145958	1.8215188	4.2350791	1.0027881	1.9736987	1.0175935
TCGA-AB-2815	2.25205479452055	1	1.7877781	1.6450579	1.1629465	1.4777121	1.0195443	1.0176964	0.9461386	1.1201042	0.8932314	0.8972186	1.9329858	0.9720795	0.9766624	1.504989	5.3823582	6.1554685	0.9674027	4.741499	2.1229213	1.0681319	5.1052945	2.1029569	5.4133768	2.7519607	1.0935833	2.5179281	0.8821421	0.9076184	3.0736873	1.1369859	2.1918352	1.0516064	2.2861659	2.7811521	1.22472	1.9531595	1.0357609	0.9517958	2.7077735	1.0522759	1.6449363	3.7935403	2.4705917	4.0390071	0.924488	3.8404949	1.1204122
TCGA-AB-2938	0.832876712328767	1	1.3259614	1.8403268	3.7911664	2.010739	2.8726543	0.9135088	1.1601557	1.0222951	2.8791259	0.8395253	1.6725813	0.9720795	1.9893115	2.5524427	3.493389	2.0922998	1.2341739	4.4678504	3.5808003	1.0683056	8.6378808	1.3553967	3.3884442	2.4529454	1.0942659	1.7574966	0.8821421	0.9030494	3.8473315	1.0829496	2.6297975	3.1530122	2.2714072	3.2286972	1.333075	1.3376864	8.941644	1.8341918	4.8392665	1.0452213	1.6664271	3.2096583	2.1748986	4.4420422	9.2200051	2.7526044	1.0499198
TCGA-AB-2959	1.33972602739726	1	2.4258251	1.5728161	2.3324082	1.0695415	0.9316413	0.9697845	1.0006357	1.184367	0.8537841	0.8310612	1.7055321	0.9720795	0.9499316	1.2951533	2.0442723	0.9116706	1.0011383	4.3324056	3.4448989	1.0681319	2.1719264	1.7087513	4.2912823	2.1653619	1.0122434	1.9367748	0.8821421	0.9208461	3.8374579	1.0762486	1.7367173	0.9778564	2.6631369	3.427283	1.3777023	1.0673373	2.4830734	1.0049263	2.0910385	1.0496192	1.6811092	4.1368877	1.9351529	4.2463022	1.0352067	2.9978295	1.0701053
TCGA-AB-2894	0.495890410958904	1	1.0492731	1.5701177	1.5464842	1.054515	0.9902759	0.9050294	0.9437456	1.1041272	0.9113868	0.8180975	1.8239923	0.9720795	1.0802226	1.2751684	4.2754603	7.5272906	0.9336148	5.1767873	0.9255901	1.07289	3.7114881	1.3421112	4.1977055	2.2365157	1.3825119	2.444305	0.8821421	0.951601	3.6810263	1.0416769	3.1952203	0.9563657	3.6761216	2.9669992	2.4235551	3.4550066	4.1912275	1.5670464	1.6227579	1.050405	1.6323225	3.6088224	2.2018746	4.2927698	1.1399111	1.4537727	1.1565573
TCGA-AB-2924	0.246575342465753	0	3.3750044	1.7456021	1.4702676	1.0851819	1.2787055	0.9116651	0.9715748	1.0888203	0.9902059	0.865161	2.7697482	0.9720795	1.0257902	1.818719	6.826226	5.8832822	0.9758393	4.2379947	1.3855077	1.0798313	6.1930467	1.6439281	5.4101194	2.6896637	1.1541334	3.6133598	0.8821421	0.9160586	4.1987131	1.0605565	2.8302448	0.9326755	2.8471673	3.8698147	1.7287711	2.1322101	5.8710482	1.0856219	1.1931247	1.0572537	1.6381241	3.1883716	2.4629646	4.2950354	1.8593613	3.4064114	1.1643691
TCGA-AB-2853	0.243835616438356	1	1.2434339	1.7014111	1.2235537	1.0467876	0.9384979	0.9339771	0.9435632	0.9841109	0.8683576	0.8268735	1.9879606	0.9720795	0.9364523	1.940416	2.7872473	2.5641057	0.9556735	5.0608001	1.3115814	1.0863614	2.7841032	1.6670654	3.7586734	2.894274	1.0186543	2.202703	0.8821421	0.9169589	5.1747112	1.0548948	3.7162335	0.9036424	3.2369616	2.9298085	1.3182074	1.4464728	0.8127814	1.0375703	2.0618552	1.0574163	1.6321285	3.7411447	2.070061	4.9887869	1.4521807	2.4919298	1.3432501
TCGA-AB-2992	4.67397260273973	1	3.2672275	1.5515937	1.6787735	1.0855649	0.9624969	0.907493	0.9780774	1.3656539	0.8755313	1.343687	3.6645692	0.9720795	0.9996845	1.3587149	5.8966785	2.8008062	0.9637227	3.7458902	3.1375211	1.0726813	6.5003527	1.938969	5.1411817	2.8275112	1.6781322	2.4597401	0.8821421	0.9093911	3.3455941	1.0670113	1.9354767	0.9695788	2.1283089	4.0202377	3.1806478	1.053136	7.3802531	1.0546292	2.0689808	1.0452213	1.656659	3.2213433	2.5214845	3.4845294	3.9563002	3.4117429	1.2889498
TCGA-AB-2828	6.25753424657534	0	2.6096288	1.6406567	1.1978608	1.1864759	0.9289472	1.2639161	0.9398548	1.1527758	0.8341059	0.8237996	2.3547637	0.9720795	0.9278498	1.1677902	6.6130515	7.0894369	0.9658192	4.5560331	2.9186787	1.0798682	4.6781062	2.1071157	5.2547016	2.7354837	1.0961004	2.8765416	0.8821421	0.9107578	3.2032519	1.1145619	2.5941183	0.9349593	3.4314472	2.6342611	1.2249825	1.4841399	0.8385019	0.9622634	1.3339803	1.0573692	1.6481488	3.5091852	2.667271	3.8737367	0.9854405	4.3239987	1.2852381
TCGA-AB-2886	0.495890410958904	0	1.3664081	1.737743	1.264819	1.2952153	0.9206433	4.7309218	0.9489962	1.129305	0.8188469	0.8545076	2.3424724	0.9720795	1.0337286	2.6656634	4.712772	1.0755405	1.0275267	3.7630264	4.4487403	1.0988816	2.3497069	2.1900184	4.6682406	3.1545168	1.0995073	1.7984594	0.8821421	0.9418411	2.169164	1.0718631	2.9499001	1.2361293	2.9147029	4.5366376	1.0281047	1.4921375	1.9208338	1.0692613	1.1937709	1.0452213	1.6880632	3.0783873	2.5754935	4.5242726	0.9190552	1.9586125	1.0000839
TCGA-AB-2898	1.07671232876712	0	2.3267996	1.572331	1.1835224	1.1053886	0.9358505	0.9096202	0.9502402	1.2679954	0.836413	0.8448693	2.9562952	0.9720795	1.1666324	1.3456339	3.6176334	0.911894	0.958852	4.2985993	2.1379299	1.0681319	6.9635619	1.4100501	4.375773	2.4584489	1.7370577	1.7673609	0.8821421	0.9079667	2.7943278	1.0850732	1.681725	1.6495713	2.0548436	4.1155156	3.2810103	1.1416853	7.0878435	1.0348867	3.0415744	1.0452213	1.7412987	2.9114836	2.3181966	3.4959677	1.9249995	2.7854901	1.3269081
TCGA-AB-2908	0.0849315068493151	1	1.7945872	1.6414501	1.2140352	1.1790317	0.9309852	0.9151231	0.9814263	1.202013	0.8702728	1.0230073	2.2249769	0.9840081	1.4677263	2.1565021	4.134183	1.9539417	0.952442	4.5965149	1.4107748	1.0681319	7.338864	1.63693	4.5468798	1.6272761	1.0899471	1.9840905	0.8821421	0.9622661	2.5358767	1.1691934	2.7266848	1.1547139	1.9153243	3.9217129	1.2309548	1.0982769	6.9279031	1.2221944	2.5628415	1.0452213	1.6427819	3.1715998	2.4013542	3.9656856	6.1236891	2.8879799	1.1839449
TCGA-AB-2994	4.92602739726027	0	3.471557	1.8921711	1.2617264	1.2499587	0.9495009	0.9176227	0.96041	1.1138598	0.8220406	0.8068612	2.4575947	0.983766	1.3047604	1.3294116	5.8046508	3.3869078	0.9613726	3.7590124	6.1426277	1.0819207	4.8960539	3.0471999	5.5580743	3.1354636	1.0286009	2.0218686	0.8821421	0.9634047	1.0303182	1.0930683	1.8738965	0.9263643	2.5002491	4.6268663	1.4745067	1.4146204	5.4934843	1.0753976	2.51919	1.0452213	1.6432458	2.630296	2.7089323	3.4264414	0.9197853	2.1314516	1.2537216
TCGA-AB-2911	3.24931506849315	0	1.6563336	1.6718017	1.4933121	1.1150863	0.9821964	0.9118394	0.9398548	1.0675911	0.8948026	0.865947	2.0934377	0.9720795	1.2221712	1.5812208	6.8360841	4.2599983	1.0062942	5.0601537	1.0788764	1.0681319	5.7415574	2.0901471	5.6032879	2.0129223	1.0875832	2.8436622	0.8821421	0.9146408	3.2662976	1.1440936	2.156623	1.2291181	2.9231403	3.8410854	1.5504731	1.2670787	3.304951	1.0419603	2.630974	1.0452213	1.6298781	2.5860744	2.1426801	3.4585122	0.8963465	5.044286	1.2290151
TCGA-AB-2844	0.334246575342466	1	1.6937762	1.8387375	1.2663865	1.0809568	1.1584019	0.9050294	0.9607608	1.0436384	0.8769693	0.8138301	2.2875878	0.9720795	1.1959675	2.0505022	4.719307	2.5460773	0.9961017	4.5742175	3.8291572	1.0681319	5.8747467	1.9233628	4.1523569	2.6255821	1.0250274	2.4141672	0.8821421	0.9324082	3.7185624	1.1412518	3.0362296	0.9273515	3.0653194	3.7756737	1.4491382	1.3891532	5.8445833	0.9576306	1.9661949	1.0452213	1.6324359	3.4645647	2.604437	4.336211	0.9781863	2.5211105	1.3462289
TCGA-AB-2973	1.66849315068493	1	3.8249362	1.5557568	1.7885136	1.0439975	0.9423162	0.9050294	0.946767	1.0367432	0.8637235	0.8128692	2.2084996	0.9720795	0.9792106	1.3410911	7.2132075	6.2889988	0.9424345	4.847808	1.1210505	1.0902465	6.0400386	1.9325157	5.4624067	1.950007	1.1148616	3.2161412	0.8821421	0.8997974	4.5478371	1.1409383	1.5941847	0.9778312	2.520224	3.0169241	1.5173274	1.4712703	2.5787991	1.07496	1.081672	1.0452213	1.6279125	2.5076121	2.1035197	3.3301189	1.2829227	6.3077577	1.1290996
TCGA-AB-3008	2.25205479452055	1	0.9627002	1.7311485	1.2586952	1.2237091	0.9349726	0.9098408	0.9718931	1.1346198	0.8660692	0.8133456	2.2269246	0.9720795	0.978119	2.0257184	1.397385	0.9350788	0.994037	4.4093151	1.2810874	1.0757757	7.4905093	2.4906586	3.3341202	2.7335138	1.1399362	1.9303286	0.8821421	0.9138056	1.9673564	1.0961539	2.580125	1.4063725	2.7918791	3.7938338	1.1971314	1.4064384	8.7435146	0.9837334	1.3762779	1.0531706	1.663378	4.3717462	2.8920053	4.063466	1.4332099	1.7840568	1.236107
TCGA-AB-2877	1.74794520547945	0	1.1352218	1.7370567	1.2587377	1.1348979	0.9234782	0.9050294	0.9516545	1.4309037	0.8072742	0.8506739	3.9402653	0.9923721	1.0393425	1.2248292	2.4049708	0.8751913	0.9517097	3.8820253	7.5927077	1.0879427	2.5070632	1.8873449	3.5383142	2.1949994	1.1471083	1.986775	0.8821421	0.9352001	3.0580555	1.0681641	2.9895789	0.9677682	3.1406238	4.0930857	2.5889322	1.2938564	1.5576967	1.0230152	2.6307544	1.0512244	1.7091343	3.3536055	2.5006205	4.3663935	0.9099854	2.5219142	1.3778147
TCGA-AB-2919	0.167123287671233	0	1.0043877	1.596732	1.4755155	1.2846711	0.9382949	0.9111344	0.9602517	1.4413913	0.833639	0.835526	4.5691054	0.9720795	1.0103197	1.0930709	1.9181855	0.9274229	1.0337747	3.987355	4.98852	1.0771275	4.548225	2.1463615	4.1927606	2.6739133	1.1715055	2.2206284	0.8821421	0.8937316	2.370777	1.1160628	3.1071981	0.9072021	3.2512791	4.9971476	2.101134	1.1950675	5.1495087	1.0140158	3.3658945	1.0452213	1.7166049	3.5723622	2.7706645	4.276427	1.0121124	1.2226667	1.579687
TCGA-AB-2867	0.504109589041096	1	2.7353331	1.5778003	1.4660639	1.195272	0.9232863	0.9112158	0.9533565	0.9973478	0.8136188	0.8970291	2.2684594	0.9774862	0.948647	2.8359688	3.0263933	1.881175	1.0139162	4.8645018	2.310957	1.0826989	4.2191908	1.6232115	3.2303577	2.1073974	1.0879837	1.7555625	0.8821421	0.90884	2.3168876	1.0491601	2.0760011	0.89663	3.553186	2.6549253	1.4341185	1.075751	4.7607515	1.3020753	1.3557326	1.0526507	1.662261	3.6897309	2.2044277	4.1219095	1.1167941	5.1653508	1.1388959
TCGA-AB-2846	3.84109589041096	1	2.00336	1.6037523	1.1866214	1.8776428	0.9758536	1.1946035	0.9456825	1.1680548	0.8782753	0.863133	2.2120394	0.976946	0.9549433	1.8393454	5.4058832	5.4574276	0.9712957	4.2774294	1.9926034	1.0681319	5.5695269	1.4788388	4.9464224	2.5813394	1.0456662	2.265255	0.8821421	0.9066658	2.7600365	1.0824232	2.4700458	1.0845888	3.1598003	3.6059264	1.2225818	1.5305223	1.172551	1.0059795	2.744774	1.0452213	1.6329313	3.4795596	2.585324	3.9627529	0.9375969	5.2593545	1.2294976
TCGA-AB-2870	0.419178082191781	1	2.5149729	1.7322404	1.2444884	1.5653232	0.9444764	1.1161927	0.9564172	1.2110467	0.9642647	0.8505579	2.4202506	0.9720795	1.1126955	1.6730397	5.5707747	3.9759602	0.97337	3.7959031	1.2516529	1.0786944	4.9254601	2.1139149	5.4603672	2.9626447	1.0917061	2.2939599	0.8821421	0.9059717	3.0280175	1.1030717	2.9672286	1.0016268	3.4134822	3.962967	1.2521106	1.6718457	0.8479807	0.9903346	4.0136524	1.0452213	1.6543625	3.7424385	2.7931615	4.0211275	0.899094	2.9546493	1.3605062
TCGA-AB-2996	4.33150684931507	0	2.9671265	1.6184457	1.4708045	1.0636508	0.934169	0.907999	0.9680429	1.0232531	0.893452	0.8515066	2.6549128	0.9720795	1.2623877	1.7465532	4.7765845	2.028193	1.0180397	3.6242453	3.27491	1.0735307	7.300037	1.5609977	5.0665243	2.7198656	1.0776229	1.9116897	0.8821421	0.9005764	3.5115314	1.0348143	2.5446923	1.0027389	2.6876683	3.2979589	1.1150462	1.2225744	6.7177981	1.0992205	2.2694849	1.0570354	1.6315163	3.946945	2.411267	4.042966	4.0448002	2.9279286	1.2689161
TCGA-AB-2826	2.0027397260274	1	3.3674007	1.6427901	1.2173756	1.0790057	0.9275445	0.9186911	0.9471751	1.2115919	0.8279142	1.1413684	2.0205641	0.9841899	1.0203752	1.2052517	5.2504991	8.0794244	0.9368229	5.1521559	3.2037198	1.0839087	4.492042	1.876399	4.9617434	2.5309172	1.216197	3.2037983	0.8821421	0.9034157	4.0523759	1.1630627	2.9699097	0.9397851	3.2339789	2.8401044	2.5894121	1.0882267	1.0588046	0.9506169	1.1855189	1.0616202	1.6266991	3.5306096	2.1728013	3.9971425	0.9598662	6.0794215	1.3970118
TCGA-AB-2871	0.419178082191781	0	1.5878162	1.6520395	1.6078702	1.1204265	0.933524	0.9333344	0.9481673	1.069238	0.8444149	0.8140123	3.3527954	0.9748379	0.9749085	2.6231579	1.6508806	1.2968521	1.0039861	3.2233686	4.3570148	1.0719243	5.0524224	2.2518433	3.8936538	2.8317537	1.007655	2.1783899	0.8821421	0.9585218	4.0292045	1.0566763	3.305436	0.9445705	2.943097	4.3349246	1.2540722	1.2699899	7.469005	1.2784602	1.5083681	1.0452213	1.6513596	2.9755329	2.3682338	4.3988317	1.2991899	1.5730598	1.3671265
TCGA-AB-2813	0.0849315068493151	1	3.622748	1.6184159	1.1966989	1.0551749	0.9577335	0.9085937	0.9769349	1.3972036	0.9534814	0.9556695	2.5652939	0.9768781	1.5818577	1.560628	6.6960411	4.4670654	0.9305648	4.5625397	2.0167581	1.0946553	6.5520841	2.3371221	5.8957144	2.2116127	1.3500211	2.3546661	0.8821421	0.9212662	4.1345521	1.1024612	2.3395506	0.914724	2.0312122	3.275957	1.9240251	1.1534003	4.0069471	1.0131123	1.3929346	1.0588518	1.6282018	3.27252	2.7625799	4.0787315	2.6706644	6.3325029	1.4201174
TCGA-AB-2952	0.0849315068493151	1	2.0913388	1.891298	1.1817701	1.2486045	1.0910918	0.9146971	0.9535834	1.5442397	0.8988603	0.8430154	2.7245796	0.9720795	2.6798075	2.0072223	6.3441704	3.4318761	0.9484451	4.3143748	1.4230776	1.0681319	8.0611162	1.5990144	5.2377577	2.6997822	1.3413621	2.2997041	0.8821421	0.9065888	2.7980366	1.1099227	3.3049076	1.7346163	3.4595932	4.6477241	2.8553841	1.4424024	9.1529042	1.5618509	3.7219836	1.0594789	1.6679205	3.185923	3.7884642	3.7861459	4.3196927	2.7503612	1.4572298
TCGA-AB-2939	1.24657534246575	0	1.1096242	1.6120404	1.4644909	1.5563712	0.9886578	1.6540348	0.9740161	1.1308817	1.2788541	0.8954713	2.1902812	0.9720795	1.1049647	1.8973112	2.0399938	4.7665167	0.9542321	4.328757	1.4561287	1.0770193	5.4771436	1.7896835	4.4580039	2.5775897	1.7317436	2.3745999	0.8821421	0.8937316	3.3886148	1.1001025	3.1372725	1.0978365	2.3966136	4.0871305	1.8012785	1.7307362	5.2345204	0.9681614	2.487836	1.0613006	1.6500831	3.4678051	2.4476637	3.897236	2.3562799	1.6277807	1.2278075
TCGA-AB-2916	2.41643835616438	0	4.5735316	1.6301985	2.0256989	1.0611198	0.9407637	1.1247085	0.9398548	1.2040011	0.8744696	1.2827378	2.245361	0.9720795	1.094869	2.1904687	6.7507683	4.4056738	1.0219839	4.2530523	2.2208712	1.0681319	5.4144081	1.8628299	6.0060464	2.1791188	1.041832	3.5805062	0.8821421	0.90427	3.4221478	1.0495343	1.8227825	0.9058146	2.4087776	2.3947582	1.1366314	1.1008898	6.0013784	1.4074786	1.4804312	1.0513866	1.6429244	2.5926996	2.2124764	3.2976292	4.7704932	8.464351	1.173677
TCGA-AB-2893	0.580821917808219	1	2.7701199	1.7666064	1.1093141	1.051298	1.0409042	0.9107537	0.9615068	1.052213	1.1183057	0.8542075	2.2887408	0.9720795	1.5502244	1.186456	4.825727	7.8234786	0.9379087	5.7737451	1.1452062	1.0839877	5.5703739	1.8068915	4.4267191	2.5763829	1.4548887	3.57864	0.8821421	0.933165	4.6367571	1.0563346	3.3825552	0.9858012	3.0616126	3.083874	1.7814491	2.9020307	0.8715612	1.1734049	1.5773861	1.0617656	1.6310761	3.6507839	2.8464503	4.095936	2.4471571	3.5793272	2.0671979
TCGA-AB-2881	1.07671232876712	0	3.1176279	1.6212922	1.2016369	1.9987924	0.9206433	1.3848666	0.9532862	1.1851029	0.8152739	0.8294497	2.622512	0.9720795	0.976973	1.5807269	6.4312438	2.5924441	1.0034733	4.1418281	1.477583	1.0824987	5.1265028	1.8233276	5.2090996	2.480215	1.0000815	1.7442777	0.8821421	0.9513084	2.1421266	1.0669294	2.4230044	1.0885087	3.313164	3.8984159	1.0861058	1.7222211	2.4645667	1.079574	3.6119772	1.0531913	1.6595978	3.3913227	2.4456548	4.0334817	0.9592284	4.7592736	1.0488148
TCGA-AB-2849	6.08219178082192	0	1.0897438	1.5456394	1.9556142	1.1362397	0.9225893	0.9050693	0.9878939	1.0698677	0.8083974	0.8692521	2.4242348	0.9720795	1.0886694	1.2270097	1.416969	2.1009503	1.1626789	4.3301749	0.9196708	1.0681319	4.5021108	1.7631651	3.5119444	2.2542333	1.0397373	1.6545654	0.8827676	0.911801	1.0418263	1.0325401	2.2646531	0.9616695	2.2276526	2.8085338	1.56839	1.0204964	8.6370908	0.9950097	3.9337845	1.0795453	1.6635002	3.6320498	1.8397535	4.9867252	1.3398737	2.3945662	1.4279649
TCGA-AB-2999	4.75342465753425	0	1.4668062	1.6342146	1.2133353	1.4542124	0.9479132	0.9147786	0.984339	1.0587722	0.8667594	0.8412995	2.0042128	0.9720795	1.3860768	1.9269309	3.1192693	2.3562312	0.990816	4.7751566	5.3856907	1.0681319	5.3023965	1.7365949	4.7871625	2.8585892	0.9942221	2.2265565	0.8821421	0.8937316	1.2816334	1.0789609	2.4936151	1.083718	2.5390841	4.1677456	1.1509561	1.3275398	6.062302	1.3417887	1.3850954	1.0769913	1.6763357	2.3730707	2.1678508	4.0842404	1.2333353	1.4392839	1.246766
TCGA-AB-2914	2.16986301369863	0	1.3024421	1.6372499	1.8674031	1.2180735	1.0617182	1.203997	0.9398548	1.1008489	1.0689727	0.8187054	1.9503226	0.9720795	0.9391105	1.7656349	3.8333423	1.7370349	0.9592995	4.2809577	1.3522845	1.0824396	2.8648704	1.6834188	4.1607635	2.2303171	1.0254519	1.6149185	0.8821421	0.8965381	3.6615711	1.0606572	2.6495751	0.9699883	4.248687	2.7726085	0.9684028	1.206151	1.2485922	0.9725003	2.325475	1.0452213	1.6534767	4.1124812	2.0437744	4.2463022	0.942867	4.6676868	1.011034
TCGA-AB-2845	0.832876712328767	1	1.3473273	1.7601118	1.3645151	1.3548796	1.1956762	0.9050294	0.9748039	1.1857523	1.0973442	0.8168427	2.4839027	0.9720795	0.9768289	1.9632901	2.632626	3.8482349	0.9561004	4.8175451	2.7022417	1.0681319	5.7521703	1.7244672	4.6212172	2.6635476	1.0539111	2.6094382	0.8899608	0.9090898	2.6518742	1.0856539	2.7513371	1.9436217	2.8823455	3.7032474	1.1909574	1.6421775	4.8499167	1.013832	1.2381506	1.0580445	1.6720497	3.5383082	2.5252261	4.3726698	1.2314842	1.9857977	1.1933375
TCGA-AB-2937	0.589041095890411	1	1.3130508	1.5992005	1.069608	1.6289004	1.0140113	2.3162052	0.9398548	1.1346198	0.9959043	1.638405	1.9764581	0.9720795	1.1251775	2.2921511	4.1292017	1.7102282	1.2098622	5.2106443	1.1707003	1.0681319	3.0916135	2.2719462	4.3826337	2.139996	1.132866	1.840251	0.8984058	0.9227675	1.5637678	1.0760882	3.7192731	2.3130977	4.8138956	3.3883829	1.0366882	1.5540808	2.3025429	0.9402943	3.736667	1.0452213	1.7177231	2.0192041	2.55854	3.3362414	0.8904474	1.799572	1.0908835
TCGA-AB-2995	4.24931506849315	0	1.3721094	1.6134949	1.5161076	1.0767836	0.9393388	0.9056116	0.9971569	1.1099813	0.9338228	0.8146217	2.3954433	0.9720795	1.3250651	2.1663498	1.695009	2.3792785	1.0064023	3.633293	1.0400168	1.0688596	6.9385605	1.4019991	3.9327852	2.7897905	1.1692716	1.7251434	0.8821421	0.9152329	2.9493808	1.0453922	3.0425124	1.3434615	2.5062197	3.8404264	1.127908	1.1273844	8.4288515	2.0220108	4.529052	1.0452213	1.7021413	3.6479187	2.5352967	4.1980218	6.6748815	1.6613366	1.4064756
TCGA-AB-2991	5.0027397260274	0	1.6786193	1.7456021	1.2540649	2.803119	0.9339483	0.9181427	0.9560406	1.019058	0.8780169	0.8153614	2.1368783	0.9720795	2.3624175	1.7799743	2.7742913	2.5916476	0.9388764	3.7688276	3.6613119	1.0681319	4.1423459	1.4575314	3.9746077	2.2897531	1.0400847	1.9091458	0.8821421	0.9491083	1.1302513	1.0418881	2.7244251	0.9730536	3.5228827	3.8935872	1.1667371	1.4779001	5.0666845	1.0706035	2.3307402	1.0452213	1.655756	3.1957064	2.5064073	3.6854562	1.0054022	2.2638503	1.3335723
TCGA-AB-2812	1.0027397260274	1	1.682831	1.697452	1.2759331	1.1395622	1.000318	0.9157766	0.9398548	1.1854886	0.9824485	0.8962191	1.7113596	0.9720795	1.2060211	1.4232061	1.82105	1.6693671	0.9554536	4.6778496	5.8687535	1.077743	1.8918814	2.0116107	2.5640349	2.2661735	1.1069856	2.0551568	0.8821421	0.8937316	5.5660379	1.0609338	3.0514072	0.9697683	3.760014	2.6528088	1.2259028	1.5591785	0.8043462	0.9314543	1.4162326	1.0551272	1.6278155	3.9313741	2.0347123	4.7324197	1.6361362	5.8524263	1.1519831
TCGA-AB-2818	0.83013698630137	1	3.3546362	1.6199371	1.4537504	1.0467406	0.9497867	0.9050294	0.9641444	1.0357311	0.9052964	0.9459678	1.900523	0.9720795	0.9073362	1.590474	6.2367859	3.8696304	0.9644501	4.4414191	1.5970461	1.0707131	4.9591678	2.1009554	5.5014473	2.8834843	1.0067702	3.9036747	0.8821421	0.907403	4.9490496	1.1091058	2.6938127	0.9831541	2.8593047	3.1692789	2.1045777	1.759698	1.3168562	0.9754669	1.2823722	1.0480038	1.6213011	2.7805616	2.1550743	3.9409234	1.4909922	6.6000885	1.1372916
TCGA-AB-2847	1.66575342465753	1	1.9128124	1.5626784	1.1366525	1.0985419	0.9450544	0.9872294	0.9734578	1.0349961	1.1784126	0.8106429	2.0232042	0.9720795	1.3612697	1.2569039	3.4526648	2.997096	0.9379431	4.3667481	2.2200479	1.0697354	7.2973358	1.5127707	4.3968565	2.6525906	1.088982	1.7826971	0.8821421	0.9375535	2.4996773	1.0709296	2.9885017	1.2271096	2.4220948	3.5055905	2.2708783	1.1976501	5.9871657	1.0359522	3.5305221	1.0452213	1.6268459	3.6097629	2.4052379	4.0250697	3.4429513	1.5710146	1.4942494
TCGA-AB-2856	0.410958904109589	1	3.4350224	2.023837	1.1425825	1.0698249	0.9483644	0.9050294	0.9578057	1.155113	0.8311552	0.8456608	2.8654107	0.9720795	1.0044785	2.3237751	6.4043863	4.0180578	0.9305648	4.2866147	2.4318469	1.0681319	6.0111531	1.9998278	4.8946519	3.1130661	1.2471002	3.4925648	0.8821421	0.910362	3.9184399	1.1799223	3.7818399	0.9772215	4.5174388	3.8164262	1.7738459	2.8100965	4.4171471	1.1474673	2.4936038	1.0733714	1.6481584	3.150379	3.5130772	3.99925	1.1310509	3.0976116	1.9566773
[truncated: 228 more columns]
