# Supplementary material for: Comprehensive Analysis of Prognostic Markers for Acute Myeloid Leukemia Based on Four Metabolic Genes
Source: Front Oncol. 2020 Sep 29;10:578933. doi: 10.3389/fonc.2020.578933 (PMC7552924; doi:10.3389/fonc.2020.578933)
Supplement: Supplementary file 1 [file Data_Sheet_1.ZIP › Supplementary files/Supplementary file 4 - TCGAtest.txt]

id	futime	fustat	UPP1	NME1-NME2	PDE5A	CYP2E1	AKR1C2	TPO	CDO1	AOC2	AKR1C1	CA4	GLYCTK	HMGCS2	PC	FHIT	TYMP	FBP1	ADH4	POLR2K	ACSM1	SULT1A4	BLVRB	POLR2J3	NAGK	NME6	ADSSL1	TK2	PNLIP	GFPT2	PLA2G4A	SULT1A3	ALDH1B1	PNMT	NME2	INPP5E	ADCY4	CKM	ALAS2	EPHX2	ADCY6	AMY2A	POLR2F	POLA1	SPHK2	PNPT1	ALDH1A1	NAMPT	KHK
TCGA-AB-2927	0.246575342465753	1	3.1160952	1.5997766	1.1577813	1.0483114	0.9255769	1.0396292	1.0048626	1.3683141	0.8523197	0.8532602	2.6918972	0.9733373	1.2636522	2.0406716	5.0635803	4.7685648	0.950624	4.0310866	1.2348182	1.0701038	5.8458093	1.5941427	5.3779337	2.0502644	1.11082	2.7321094	0.8821421	0.8964119	2.8772674	1.0810209	1.8186348	1.1249424	1.9412119	4.124766	1.2431372	1.3639683	5.7122625	1.3665077	3.0857963	1.0452213	1.648978	2.6282005	2.4649364	3.5870535	2.0108916	5.0808261	1.2976213
TCGA-AB-2897	0.665753424657534	0	4.5654361	1.6521668	1.1384765	2.0740421	0.9458261	0.9050294	0.9456905	1.221191	0.9021629	0.8792508	3.0822878	0.9720795	1.2902308	1.5868438	3.7596292	3.2001741	0.9672042	3.8062659	6.2376501	1.0811953	3.6259346	2.1159239	3.7261543	2.3403992	0.9968173	2.2331925	0.8821421	0.9367307	1.1842954	1.066974	2.7545068	1.0574628	3.1654474	4.1085878	2.4098744	1.6575595	1.9791378	1.0074091	1.3566247	1.0452213	1.6904323	2.6468857	2.7404562	3.5437084	0.9565519	1.7042759	1.1861362
TCGA-AB-2912	0.750684931506849	1	2.2745014	1.6920997	2.1961352	1.0594583	1.0277426	0.9397062	0.9626064	1.0820221	1.1035751	0.810029	2.0977845	0.9720795	1.4149237	1.2572558	4.0793193	1.6181508	0.9933796	5.9164649	2.2910624	1.0725424	4.4299631	1.5731496	4.2385582	2.1591552	1.123331	2.5060546	0.8821421	0.9081505	4.6244762	1.0617282	2.6297972	0.9030784	2.6184354	2.6014608	1.1978465	1.2278665	1.633189	0.9533636	1.7867126	1.0498894	1.6152794	4.7947221	2.0102679	4.1250171	1.2838322	4.2266323	1.3242405
TCGA-AB-2925	0.665753424657534	1	2.8675153	2.4247055	1.0037999	1.0651309	0.9839484	0.9050294	0.956823	1.2364418	0.9925121	1.6787043	3.0269928	0.9811962	1.4705524	1.6203505	6.6891859	6.6462902	0.9398815	4.4042598	1.5833367	1.0998638	5.9259535	1.9381318	4.9028015	2.7223293	1.4797762	3.5303884	0.8821421	0.9355246	4.6950079	1.0820733	3.6399087	1.1135559	4.1013214	4.2499139	1.6180281	3.3952308	3.1486684	1.7950464	1.3791693	1.0452213	1.6289624	3.6277126	3.2859831	3.8638738	1.5213259	2.4340016	1.4899275
TCGA-AB-2966	2.33972602739726	1	0.7855169	1.5928137	1.5516134	1.4527558	0.9206433	0.9050294	1.0023805	1.168518	0.8087764	0.8159156	1.8801556	0.9866506	0.9027985	2.025011	2.0916033	0.8824719	1.1884409	4.7881963	0.9526011	1.086128	1.7172118	1.7295676	3.3947771	2.3219689	0.9688612	1.856877	0.8821421	0.9028155	0.9472149	1.1277092	1.4688591	1.0117602	2.3353726	2.9167826	1.012377	1.2314503	4.4302556	1.00258	4.1245167	1.0452213	1.7398596	3.2300788	2.1087465	5.347353	1.0363035	1.3626331	1.0228216
TCGA-AB-2900	0.504109589041096	1	5.5413879	1.8314926	1.1068686	1.0702597	1.0001087	0.9050294	0.9529748	1.2820633	0.931496	0.9279372	2.6918972	0.9835743	1.0076517	1.5502014	5.9283872	5.6989745	0.9494175	4.1452756	2.1367648	1.0681319	6.45198	2.3019157	4.3378817	2.2173523	1.0280203	4.0147387	0.8821421	0.9020951	4.1228596	1.0693493	2.2829702	2.7747362	3.130106	4.0860559	1.9961101	2.0903673	3.3362567	0.9649534	1.2243006	1.0592105	1.6503556	3.3303349	2.4874181	3.8390368	1.8444369	2.9539633	1.3558419
TCGA-AB-2901	0.161643835616438	0	2.2843462	1.7444167	1.2567508	1.1026086	0.9347667	0.9117955	0.9398548	1.3372631	0.9522602	0.8178281	2.7401181	0.9720795	1.3470546	0.9532331	3.0405759	0.9403266	0.9853576	3.9996421	2.4412682	1.0681319	3.514036	2.2495432	3.7789317	2.6734042	1.2738028	2.0538035	0.8821421	0.9012971	3.329017	1.0643596	2.4931713	1.209186	2.7058716	5.350925	1.3675009	1.3115749	1.4092168	0.9458027	2.9511474	1.0452213	1.7168132	4.0290577	2.3875212	3.6932478	4.7649811	2.5683847	1.4787287
TCGA-AB-2920	1.0027397260274	1	1.136257	1.8541379	1.3692668	1.2929312	0.9355108	0.9087945	0.9533811	1.0887115	0.9226145	0.8137036	2.6230129	0.9720795	1.3293875	1.9718874	3.0079184	1.2134502	0.9817956	4.8754406	1.2854156	1.0761898	5.1162224	1.5180332	4.4493181	2.5095242	1.0547544	2.7896065	0.8821421	0.9006051	2.4142826	1.061679	3.8517209	0.9482647	4.2219034	5.1067545	2.3119076	1.1615823	3.4875878	0.9770427	4.9074087	1.0452213	1.7074944	3.5519904	3.7227384	3.6188261	0.9994574	1.6276409	2.4976277
TCGA-AB-3012	5.16986301369863	0	1.4048533	1.6311043	1.2053288	2.3113897	0.9730413	0.9147544	1.0348246	1.0763109	0.8433808	0.8265794	1.895969	0.9720795	2.128051	1.3725374	2.5304941	1.660052	0.9753372	4.0062118	4.8557635	1.0732216	4.6958447	1.7716686	3.9927577	2.7683254	1.0617362	2.3122512	0.8890388	0.8959878	1.3141351	1.0736597	2.4874435	1.0260565	3.1893198	3.9021442	1.1857329	1.4332673	3.7407279	0.9655626	2.3736674	1.0505776	1.6615278	2.815455	2.6928325	3.6255288	0.9918027	1.9600077	1.3535381
TCGA-AB-2899	1.83835616438356	1	2.0903048	1.6292682	1.4778877	1.0737646	0.9326373	1.2195018	1.0429993	1.0956913	0.882192	0.8290021	2.09927	0.9754151	1.2997897	1.4171482	3.5555942	3.7312213	0.9471478	3.8583072	1.8414991	1.0780039	5.9365135	1.8564518	5.5885662	2.3598243	1.0643219	2.4364647	0.8881222	0.9040221	3.7693566	1.0667443	2.3087127	0.9699714	2.5750725	3.805797	1.6233256	1.2295102	4.6616123	1.0543613	2.029457	1.0452213	1.6749065	3.4215759	2.687034	3.6446139	1.4285104	2.2588567	1.3023284
TCGA-AB-2862	3.91780821917808	0	2.48698	1.8542678	1.094566	1.8626303	0.9646899	0.9155791	0.9819876	1.024365	1.0547201	0.8207814	2.5746943	0.9720795	2.1694413	1.4577039	2.3620311	2.424683	0.9670254	4.3890408	5.1548398	1.0681319	5.0429468	2.025707	4.2103652	2.7100626	1.1293051	2.2116953	0.893535	0.9167218	1.1524251	1.0877659	3.2583775	1.0437491	3.6605032	4.172134	1.0799976	1.3762187	4.3443575	1.0740657	1.4884973	1.0549525	1.6633585	2.6364698	3.0329712	3.834713	0.9452334	1.0554067	1.3196256
TCGA-AB-2981	1.33424657534247	0	5.1231848	1.7378207	1.3285062	1.0902011	0.9429365	0.9050294	0.9757566	1.1829188	0.9016291	0.8258903	2.1209826	0.9720795	1.0831391	1.3923144	9.0049112	6.322567	0.9492505	4.6880075	1.5330815	1.0900182	6.6751534	1.7513549	6.5997101	2.7062004	1.2432596	3.7741863	0.8821421	0.9026405	4.3844224	1.0783322	1.9569598	0.9806157	2.421622	2.7379941	2.0539364	2.0042865	0.8392566	0.9760085	1.1930347	1.0452213	1.6282064	2.6527617	2.5419709	3.7482109	2.7878876	7.7142905	1.3333456
TCGA-AB-2872	1.74794520547945	0	4.3275202	1.5980381	1.4068622	1.5940483	0.9255025	0.9082709	0.9433438	1.1871793	0.8386592	0.8385911	2.7108675	0.9884104	1.2428756	2.0226255	3.2318459	2.7522413	1.0137215	3.3184198	6.4728265	1.0681319	4.8188906	2.1715134	5.0725415	2.4416952	1.0007597	2.7394006	0.8821421	0.8989673	1.6996339	1.0508854	1.7826735	1.0380313	2.6324423	3.8772557	4.8536338	1.4273591	5.1049577	0.9568338	1.1351276	1.0556181	1.7424605	2.849247	2.323705	3.8242123	1.0867916	1.3671112	1.1103814
TCGA-AB-2878	1	1	1.1282697	1.8285306	1.8622866	1.073707	0.9581927	0.9061574	1.1555216	1.1008489	0.9243456	0.8609211	1.5730135	0.9743768	1.3932641	1.7889258	1.8822368	1.8597212	0.9442047	5.7809618	1.8999582	1.0859612	7.1513724	1.318992	3.3697691	2.1355181	1.0542172	1.4202593	0.8821421	0.9186574	4.2032456	1.0452825	3.5824076	1.303176	2.622973	2.5119064	1.3883144	1.2214371	7.8031647	1.2230591	3.055767	1.0693093	1.6196239	4.2010099	1.9478853	4.7706868	3.3102486	3.2136808	1.4785288
TCGA-AB-2949	1.91506849315068	0	1.3385351	1.965439	1.2153531	1.107871	0.924771	1.0089754	0.9521988	1.1163316	0.8181954	0.8630762	2.1507055	0.9780593	0.9844846	1.4875237	3.6809628	2.5854357	0.9857505	5.0125102	1.5283144	1.0713912	4.9921459	1.7900666	4.9307915	2.4810955	1.1917109	1.9713083	0.8821421	0.9066324	2.8584702	1.0426466	2.2337519	0.945124	2.5967426	3.2095068	1.5397965	1.2217983	3.2715187	1.3061392	3.4826057	1.0595325	1.6842912	3.4327159	1.8791272	4.0445081	2.2680673	3.1769899	1.2427023
TCGA-AB-3001	4.33150684931507	0	1.41878	1.67748	1.1590904	1.8555441	0.9414713	0.9150857	1.0145154	1.1160951	0.8887529	0.9432817	2.2828121	0.9858127	1.9082563	1.1610157	2.7685437	2.8169241	0.9756468	3.6900155	2.1765651	1.0681319	6.3037837	1.5496091	4.636271	2.702184	1.0584238	1.7375627	0.8821421	0.9265692	1.1911261	1.0448363	2.8583139	1.0439295	3.1267049	4.3496756	1.2122982	1.480916	7.3023163	1.0506874	3.024992	1.0516753	1.6551379	3.1118175	2.7304162	3.8737367	2.2022671	1.7527066	1.3588793
TCGA-AB-2843	0.589041095890411	1	2.3774508	1.606091	1.082854	1.0651078	0.9935199	0.929595	0.9768186	1.1348345	0.8965683	0.8191798	2.328344	0.9720795	1.4298736	1.3370184	4.4326052	2.4662978	0.9426771	4.0122302	1.6155255	1.0681319	8.0508092	1.8559564	4.5830918	2.6639462	1.1556203	2.2771185	0.8821421	0.9027298	3.8061088	1.0548766	2.8551984	1.4949544	3.1295054	3.5392146	1.4196062	1.5290296	8.5060535	1.1187709	2.3705977	1.0452213	1.6466143	4.0259091	2.5014008	4.3867014	2.9747579	2.2646052	1.1112449
TCGA-AB-3000	3.42191780821918	0	1.2365432	1.8199981	1.3229738	1.1974728	0.9270355	0.9379306	0.9726938	1.1631395	0.8265452	0.8895831	2.4862827	0.9720795	0.8995479	2.0968138	2.4543704	2.7758779	0.989869	4.1540176	1.5063502	1.095037	5.2785195	2.0749051	4.5438657	2.9718888	1.0412915	2.7522122	0.8821421	0.9099279	2.535223	1.1458096	3.124592	1.2554683	3.4230806	4.2039723	1.7437217	1.6273749	4.4220217	0.930247	1.554416	1.0452213	1.6565303	3.692866	2.7158198	3.9413874	1.3123616	1.81782	1.2529203
TCGA-AB-2839	1.33150684931507	1	0.7441644	1.6349929	1.4300105	1.1043471	1.0030197	1.0103224	0.9398548	1.1093476	1.0386874	0.8199342	2.1543628	0.9786048	0.985442	2.0767553	1.2002838	0.9491081	0.9762037	4.2822792	1.7902987	1.0764807	3.85806	1.6761965	3.1662447	2.41812	1.0025352	2.2020588	0.8821421	0.9006933	4.3043226	1.050669	2.9535504	0.9614148	3.5337841	3.0423806	1.22472	1.4297211	4.2264294	0.9303844	3.1752561	1.0452213	1.6700084	3.4305079	2.1173877	4.3752878	2.9362702	2.7564298	1.0869762
TCGA-AB-2971	2.16986301369863	1	2.6473253	1.5754848	1.8195482	1.1170911	0.947861	0.9079588	0.9517331	1.2316425	0.8502603	0.8214833	2.1064204	0.9768401	0.9733204	2.4215791	7.138229	5.943425	1.1088664	4.2866147	3.1366439	1.0812164	4.8537104	2.0385877	5.6559239	1.9470358	1.0857075	2.3130095	0.8821421	0.895322	4.1083566	1.0302431	1.9814456	0.95668	3.4032299	3.1171103	1.5507057	1.0922747	1.2292357	1.3170583	1.9390774	1.0452213	1.6615503	3.3240436	2.2707965	3.8575084	1.2057351	6.0760026	1.0932024
TCGA-AB-2819	6.83835616438356	0	1.3360124	1.9237168	1.137718	1.1361781	1.018595	1.6417904	0.9473827	1.0777933	0.9125191	0.8756495	2.0565279	0.9784377	1.3761321	2.2295787	4.8086211	2.1481119	0.9305648	5.389712	2.9178155	1.0761396	2.7180817	1.670748	3.4139906	2.6709904	1.0661129	1.4743655	0.8919841	0.9328636	3.3097951	1.0607215	4.4460926	1.0297099	3.6010792	2.8718117	0.9869874	1.5539067	1.9860331	0.9938347	1.2454662	1.0535743	1.6413566	3.802111	2.3492068	5.2202607	1.2704476	3.7226539	1.0775037
TCGA-AB-2950	0.838356164383562	0	1.6096707	1.6818929	1.264819	2.0652835	0.9735506	2.4697562	1.0033833	1.1447607	1.1247883	0.9413926	2.5027586	0.9720795	1.4191941	1.9783417	4.6652408	1.138456	1.0055282	3.9561614	4.9658698	1.0826218	3.1549452	1.7158447	4.4033005	2.6776558	1.0624385	1.4824474	0.8821421	0.9199604	2.802447	1.0700783	2.6495751	1.6701137	2.8332808	4.1625177	1.0836009	1.751023	4.7029999	0.9852102	1.7731631	1.0452213	1.6390935	3.5504265	2.3007937	4.5660821	1.0409491	2.8841047	1.0039483
TCGA-AB-2836	1.41917808219178	1	3.6884636	1.6319259	1.1963628	1.0949607	0.9584979	0.9117574	0.9398548	1.0940149	0.8731908	0.844291	2.3955607	0.9720795	1.0144192	1.5218311	7.9917034	5.6121652	0.9613377	3.8999864	1.6735886	1.0848988	6.3879914	1.6576674	5.3681226	2.6076014	1.0935524	3.0615043	0.8821421	0.9313427	4.0315398	1.0919877	2.8597846	0.9484699	2.9574023	3.827004	1.8078013	1.6179965	5.2458947	0.9835911	1.7722342	1.0452213	1.6397662	2.9056842	2.6817264	4.1663853	1.9617552	5.6232366	1.2529492
TCGA-AB-2863	0.0849315068493151	1	1.2953473	1.7562037	1.2349492	1.1241325	0.934396	0.9143783	0.9797195	1.0270428	0.8226825	0.8312301	1.8863099	0.9720795	1.015	1.263598	2.5016289	0.9984241	0.9815205	6.0040476	1.4490702	1.0681319	4.0606791	1.7132649	2.946577	2.4078815	1.0307795	1.9818008	0.8821421	0.9213027	3.6002801	1.0597997	3.1202309	0.9710844	3.3823731	3.0092093	1.2801089	1.0765959	5.8831647	0.9397581	2.6352635	1.0452213	1.6851241	4.3367097	2.0795336	4.8723092	1.2284462	4.7122902	1.4698123
TCGA-AB-2811	0.665753424657534	1	5.975067	2.1726278	1.0913372	1.1071608	0.9437695	0.9214812	1.0359886	1.5031794	0.9313291	0.8437228	3.7196941	0.9989879	1.2107861	2.7171807	8.1887769	5.2553878	0.9305648	4.0199355	2.3056514	1.0892926	6.3820206	1.8032283	4.8040276	2.0885007	1.4373399	2.9111527	0.8821421	0.9260458	3.182424	1.0166983	1.8197203	1.1700886	4.3876932	4.2846156	3.2713914	3.6569093	1.2968314	1.0573761	1.3540486	1.0452213	1.6540406	2.7615658	2.9726509	3.2342534	0.9763344	3.5209563	1.7379697
TCGA-AB-2873	0.747945205479452	0	5.3079702	1.590057	1.3397719	1.0519258	0.969585	0.9206954	0.9656869	1.9140655	0.8842194	0.8879361	2.8192344	0.977418	1.3929373	1.395618	6.5157809	6.2851226	0.9413327	3.961261	1.1396454	1.0814321	7.743831	1.8647562	5.2131911	2.3230041	1.5199704	4.0052425	0.8821421	0.9320915	4.1680126	1.0494674	2.3873856	1.7147556	2.2980357	2.845885	2.4318222	1.9867987	6.8066528	1.3104023	1.2706883	1.0524367	1.6346188	3.0033204	2.7001387	3.4784498	2.5399366	7.1984996	1.320673
TCGA-AB-2810	0.0849315068493151	1	1.7066831	1.7370567	1.0247855	1.0798339	0.945798	0.9174959	0.9593811	1.5746535	0.9695506	0.9738242	1.9384292	1.0063101	1.0580529	1.0196697	3.6058753	1.9740645	0.9571164	4.1561419	6.5859605	1.0883473	4.7415885	2.4370092	3.406965	2.1579939	1.1940587	2.2927363	0.9053832	0.8937316	3.0770605	1.0934371	2.1998504	1.111173	4.4073895	4.3060241	3.0382453	1.2897713	2.6206901	0.9591989	1.6812224	1.0452213	1.6781318	3.2167558	2.948589	3.622312	0.9730365	3.8360442	1.7154072
TCGA-AB-2817	0.747945205479452	1	1.1652114	1.6477367	1.2017452	1.1235614	0.9389592	3.3893478	0.9535952	1.1728097	0.8994234	0.8138219	2.759668	0.9745122	1.3395902	2.6036223	5.5786946	3.4872752	0.982448	3.9944334	2.439679	1.0681319	5.0329538	1.6228825	5.2323239	2.3057371	1.0616854	2.204391	0.8821421	0.9033032	2.9180717	1.032205	2.4000906	1.1157505	3.1968512	3.7690831	1.5459192	1.2360531	2.0213914	0.9906331	4.5897097	1.0489711	1.6548416	3.2404747	2.7530249	3.6970412	2.3660601	2.8483005	1.175538
TCGA-AB-2979	1.83835616438356	0	1.1332536	1.8643213	1.300621	1.6633348	0.9443165	0.9050294	1.0031502	1.1483052	0.8347652	0.8713581	3.0248316	0.9720795	1.1342679	2.4572632	2.8723328	1.7302598	0.9860708	4.336735	1.370418	1.0879717	8.3411323	2.1284761	4.7120601	2.7749736	1.0329286	2.4958148	0.8821421	0.930772	2.1097378	1.1204477	2.5019555	2.3179315	3.8046755	4.7755635	1.5853413	1.9280079	9.4923495	1.2842981	1.8242132	1.0654914	1.6496984	3.3801389	3.3722151	3.8282077	1.2929916	1.6764238	1.5248657
TCGA-AB-2834	0.671232876712329	1	1.321591	1.6606741	1.2185643	1.0667985	0.9601263	0.9107505	0.9998347	1.162496	0.8724682	1.0443955	2.5177544	0.9720795	1.1929452	1.1505926	3.1583748	1.7073354	0.9305648	5.5015442	1.7310342	1.0681319	5.2672525	2.1962743	4.5468798	2.7769362	1.0869425	2.5168575	0.8821421	0.9012178	4.2634451	1.1332281	2.8271983	0.9820228	2.5025754	2.9206551	1.4936582	1.2043605	4.7987925	0.9563886	1.3508224	1.0452213	1.6473386	3.5406601	2.4480979	4.0043231	1.4225521	2.7415693	1.4263333
TCGA-AB-2808	7.83835616438356	0	1.9981347	1.6486485	1.2858524	1.2033309	0.9621502	0.9055643	0.9582198	1.2820633	0.9018243	1.8375296	1.8082546	0.9720795	0.9582985	2.0244194	2.8163635	2.2372234	1.0042554	5.0144373	2.8631981	1.0703876	5.9789556	1.6622403	4.2137996	2.396697	0.9722849	2.2786507	0.8821421	0.9218502	3.0662729	1.1164693	3.135966	1.8198037	2.7845274	2.749114	1.2599232	1.2637487	6.1343944	0.9443836	1.2071843	1.0476679	1.6473696	3.8432361	2.028951	4.8791331	3.7311594	5.5971937	1.2109957
TCGA-AB-2986	0.580821917808219	1	1.4928294	1.696846	1.0786809	1.1102008	0.9419441	0.9262038	0.9398548	1.0776893	0.8482179	0.831153	2.0572983	0.9720795	0.980229	2.638639	3.4987434	1.4186781	0.9545142	5.2191856	2.4626092	1.1351073	4.18258	1.8127808	3.3049002	2.505188	1.007406	2.2240419	0.8821421	0.9483538	4.2943476	1.1925109	4.1054861	0.8862865	4.4833575	2.9262396	1.1352296	2.0233053	3.115971	1.0225902	1.5680472	1.0937783	1.6504925	3.2287873	2.5125326	4.0344295	1.3584572	3.0147182	1.3684274
TCGA-AB-2998	0.0849315068493151	1	2.9766831	1.75813	1.4351173	2.4272737	0.9206433	0.911278	0.9490517	1.1208802	0.8282053	0.8397612	2.3333548	0.9720795	2.3777892	1.3484801	3.0666503	2.7955389	0.9513592	4.1974274	3.9919634	1.0858413	4.1540919	2.3030827	4.1878378	2.9247679	1.0141516	2.2702552	0.8821421	0.9054748	1.6278999	1.0751296	2.4531564	1.1059158	2.6815618	3.5516	1.0562029	1.4563264	0.9494923	0.9323199	1.5388165	1.0452213	1.6571332	3.698784	2.6247403	3.6600464	0.8980063	1.7788701	1.3609484
TCGA-AB-2822	2.66575342465753	1	0.7746636	1.6101695	1.2547758	1.2522094	0.9541712	0.9158661	0.9515334	1.2068151	0.9411665	0.8114345	1.7676092	0.9720795	0.9499316	1.1068191	1.5505127	0.9159606	1.0745942	5.2913831	1.4361391	1.074003	2.5888984	1.6221755	4.2742782	2.4871317	0.9942978	2.0424921	0.8821421	0.8960112	2.8004798	1.0805645	2.3365946	1.0149408	3.8326132	3.4724274	1.2930859	1.167051	3.0936465	1.0032175	2.8261271	1.0452213	1.7755526	3.6595519	2.2710941	4.1875201	1.0811761	1.559036	1.3300513
TCGA-AB-2892	2.58356164383562	0	1.4475306	1.5890502	1.4981899	1.5074273	0.9697184	1.1116129	0.9443558	1.1458385	0.8285741	0.901563	1.9284071	0.9720795	1.0734489	1.7578099	5.1958188	5.603143	0.979783	4.8260236	1.8989642	1.0681319	5.119791	2.1477624	4.8245867	2.2500558	1.0998919	1.9352006	0.8821421	0.9224733	2.858753	1.0514581	2.7510435	1.0819507	3.6538378	3.0428226	1.104736	1.8085745	1.0249162	0.9661823	1.8959585	1.0505696	1.6295623	3.7159723	2.3789741	3.6375456	0.9911678	5.4301623	1.1993292
TCGA-AB-2917	3.33150684931507	0	1.1528545	1.5594321	1.5122301	1.0350001	1.2192857	1.3072654	0.9501145	1.2947059	4.2487718	0.853518	1.9836887	0.9731696	1.0892446	1.3395616	2.781954	2.7021205	0.9644726	5.0050349	4.4624967	1.0685728	3.7425514	1.4350847	4.1811719	2.3717916	1.1003709	1.3664569	0.8821421	0.9042452	2.9254312	1.0467578	2.5333441	1.005725	2.773665	2.499209	1.6308071	1.0655646	4.4720821	1.0851136	2.1622645	1.0479824	1.6717886	4.0386482	1.842635	4.9807569	7.5385808	4.0110941	1.1094532
TCGA-AB-2948	1.58904109589041	1	3.0131048	1.6091496	1.4290428	1.0723754	0.9733852	0.9128448	0.9885843	1.0758406	0.9038879	0.8772379	2.8691206	0.9750801	1.2424291	1.3850405	5.0708976	5.2687949	0.9377305	4.3921773	1.6237588	1.0722659	7.6472339	1.6449867	5.4213018	2.4179765	1.2805905	3.1304504	0.8821421	0.9058252	3.4761577	1.0753577	2.7560744	1.1219887	2.4057782	3.8191131	2.3412805	1.0883701	7.6959929	1.1690212	1.6621909	1.0495729	1.6304275	3.3959886	2.9481747	3.6533041	2.2335104	2.756919	1.4705532
TCGA-AB-2942	1.75616438356164	0	2.1821271	1.5773666	1.3283644	1.7543912	0.9774551	1.4875219	0.9398548	1.1103203	0.9501374	0.8213748	2.5082496	0.9720795	0.9799837	1.9275618	4.6260006	3.7684607	0.9870764	4.8978893	1.5516991	1.1216709	4.2856162	2.1566179	5.3636426	2.2199123	1.0241801	1.9349282	0.9006961	0.8937316	2.3890353	1.1075063	2.4931713	1.1120017	3.6068195	3.7527078	1.0150266	1.2917889	1.2492756	0.9846742	3.0138997	1.0616509	1.6823528	3.1186187	2.5175108	3.9811572	0.959567	3.801569	1.0311816
TCGA-AB-2869	0.665753424657534	0	1.5679099	1.6912355	1.2609157	1.3112167	0.9861791	0.9070359	0.9398548	1.0610638	1.0550252	0.8144436	2.3998338	0.9720795	1.2308572	1.9881894	3.2491383	1.8524824	0.9472659	3.8263211	5.8766893	1.0778993	5.2975584	1.8473869	3.3744089	2.7037806	1.053675	2.7618628	0.8821421	0.8968786	4.4131649	1.0571492	3.8739966	0.9790503	2.9774934	3.6495881	1.1412763	1.4156091	4.7284436	1.1005182	2.2224095	1.0495602	1.6626385	3.3873182	2.4106661	4.3266419	3.0000498	1.7186186	1.3563469
TCGA-AB-2963	4.4986301369863	1	2.0311392	1.6734627	1.1468017	1.0501191	0.9912964	0.9093628	0.9398548	1.0203388	0.9717679	0.8823937	1.8084021	0.9757065	0.9907368	1.7654874	4.3980395	3.2496899	0.9594134	5.2198768	1.1121828	1.0794705	4.2128327	1.3848322	4.0593856	2.8481153	1.0311795	2.5474644	0.8821421	0.9184537	5.0935625	1.0768027	4.2989595	0.9278093	3.9599441	2.835585	1.2811582	1.4625922	3.9633888	0.9503763	1.3013719	1.0452213	1.6209872	4.2447962	2.0059372	4.9411678	2.306657	4.427741	1.4101651
TCGA-AB-2859	0.832876712328767	1	1.53891	1.8258262	2.9972794	1.0617137	0.9345991	0.9153345	0.9546308	1.1302448	0.8387893	0.8421836	2.3664869	0.9754804	0.9757178	2.0952947	3.4381111	2.065472	0.9699438	3.9270484	1.0564809	1.0728857	3.7767327	1.8635539	3.8629113	3.0132078	1.0556283	2.5346863	0.8821421	0.9018914	4.3677851	1.0500276	2.8362202	0.9915299	2.7122546	3.761516	1.2137747	1.6483763	1.8913382	1.5917296	4.482726	1.0501687	1.654523	2.8927948	2.3804306	4.1799519	2.5190978	2.4063762	1.2829624
TCGA-AB-3002	3.92054794520548	1	2.4389896	2.3235061	1.2207549	1.0518395	0.93885	0.914845	0.9725078	1.3091519	0.856085	0.8414576	2.3442914	0.9720795	1.0914486	1.4766764	4.2427156	1.9469631	0.9414442	4.1801148	1.9015161	1.0748227	4.8636182	2.1122723	4.3722177	1.9418433	1.1157738	2.7629603	0.8821421	0.9021459	3.6429573	1.0492361	2.4761268	0.9836358	3.0374216	3.4670807	1.3675009	1.1804859	3.013205	0.9792868	4.2249553	1.0596204	1.685588	3.9355198	2.9688833	4.0680679	1.1851325	3.6815789	1.466618
TCGA-AB-2936	0.161643835616438	0	1.9798045	1.6170652	1.4026627	1.0755434	0.9357954	0.9215255	0.9852249	1.1301248	0.8621592	0.8858722	2.9132834	0.9720795	1.1668287	1.7329253	2.4765548	1.2263789	0.955641	3.6005768	2.184963	1.0810357	7.1858742	1.8082208	5.0434295	2.3636797	1.0120378	2.4871134	0.8821421	0.9119199	3.7745657	1.0589501	1.7546582	1.0365898	1.674012	4.2807129	1.6398401	1.0583845	9.525723	1.3542097	3.826812	1.058729	1.7170424	3.2970238	2.4691464	3.7233806	1.8429857	1.8626702	1.1424133
TCGA-AB-2884	2.0027397260274	1	5.3438696	1.7772005	1.3246346	1.0970352	0.9825151	0.9093497	0.9746526	1.8258443	0.894632	0.81464	2.7972574	0.9794682	1.0087121	1.4720889	5.5596898	4.6068256	0.9494273	4.0146515	1.1136109	1.0909424	6.0721169	1.959648	4.7851467	2.6965541	1.3090421	3.2759812	0.8821421	0.9044563	4.4246253	1.0560955	2.6599205	2.3743637	2.9161605	3.7164319	2.0465003	1.2608181	1.1491821	1.0255254	1.7261022	1.0545378	1.7876899	2.955307	2.4540973	3.8911708	1.0836285	5.3038503	1.2879822
TCGA-AB-2851	0.663013698630137	1	3.3125981	1.655053	1.207858	1.1159605	0.9307852	0.9104293	0.948107	1.184951	0.8747014	0.826762	2.4489602	0.9720795	0.9780859	1.6428745	7.5585513	6.2609966	0.9678787	3.9282639	1.0237007	1.0769257	6.5973894	2.303711	5.987905	2.6067027	1.1754723	3.1545642	0.8821421	0.901062	4.4536699	1.0949336	2.5575902	0.9509616	2.5847742	3.4715217	2.499471	1.9281913	1.1308713	1.0667005	1.5401515	1.0452213	1.6357604	2.5031462	3.1597308	3.5504415	1.2864461	5.953701	1.4337102
TCGA-AB-2806	2.58904109589041	1	1.0345957	1.648437	1.4905052	1.3466575	0.9232431	0.947993	1.6499707	1.1824993	0.8065833	0.8362885	2.1448065	0.9720795	1.0119217	2.6862567	2.2329575	1.4739171	1.0429716	5.3811536	2.7326249	1.0770987	1.6761572	1.61666	3.7668325	3.0936027	1.0022366	1.6975537	0.8821421	0.979305	1.5891932	1.0316118	3.6414194	0.9928838	3.3562185	3.2122196	1.0355692	1.4049106	1.5517537	1.0023461	1.6554032	1.0546951	1.697596	3.6617175	2.1063662	4.7667822	0.9463444	2.6346544	0.9905636
TCGA-AB-3011	5.16438356164384	0	0.7977476	1.7185976	1.3275477	1.260832	0.9252696	0.9050294	0.9555623	1.5488277	0.8141472	0.8451883	2.218768	0.9967759	1.0827246	1.2598668	2.3657335	0.8828995	1.0063675	3.4588448	1.9541854	1.0923382	4.0678019	1.5206036	3.9265504	2.0983715	1.1426749	2.2352041	0.8821421	0.9142344	0.9794307	1.0749498	2.2029468	1.0791099	3.2731999	4.6154244	2.890456	1.3423781	2.6801211	0.9993897	2.8921932	1.0549271	1.6746574	3.6938529	2.6024186	3.8427213	1.0795946	2.1548221	1.1825972
TCGA-AB-2875	0.580821917808219	0	1.5395955	1.6866057	1.3123765	1.2760978	0.934378	2.7688462	0.9500672	1.1178945	0.9328655	0.928602	2.7885766	0.9720795	1.0156331	2.1424522	4.4842226	1.0957316	1.0332882	4.0950144	4.9586831	1.0787854	2.8260645	1.762706	4.3259639	2.9857828	1.0946043	1.7629493	0.8821421	0.9291725	2.7557181	1.0633112	3.0771438	1.1695957	3.0985796	4.2743969	1.1060087	1.5327056	3.1291236	1.14464	2.1513254	1.0562102	1.6684423	3.4923344	2.9293012	4.6953393	1.0784849	2.4060744	1.0165468
TCGA-AB-2857	0.838356164383562	1	1.7204722	1.6656945	1.4871047	1.2735334	0.9819308	0.9150212	0.9600604	1.2487897	1.2300673	0.9267636	2.2244809	0.972703	1.8252589	1.9620496	2.6195676	1.5545652	0.962231	5.0777222	3.2873031	1.0715647	8.8210036	1.443521	3.0625871	2.2404419	1.0998364	1.5936449	0.8821421	0.934919	2.8993329	1.0630447	3.0859413	1.5391808	2.72561	3.6893065	1.5484251	1.2706979	8.9839642	1.5857916	2.4246245	1.046142	1.6513861	4.0559034	2.4612651	5.0194952	6.9962657	3.9796867	1.2520601
TCGA-AB-2988	0.0821917808219178	1	1.5908076	1.9182088	1.3497319	1.0502124	0.9590694	0.9273842	0.9565706	1.1116133	0.8166423	0.828147	2.4801174	0.9720795	1.265383	2.092409	1.9314867	2.9287058	0.9514095	4.2478044	1.7932118	1.0783238	3.5067576	1.9105112	4.0695216	2.8214092	1.0666055	2.2582584	0.8821421	0.9210992	5.353065	1.0546398	3.5526054	0.9107226	2.9696991	3.4386499	1.2740555	1.5151638	2.1141999	0.9991368	1.9602432	1.0452213	1.6286947	3.5172383	2.2084106	4.5399073	3.2359296	2.7229144	1.2667355
TCGA-AB-2982	0.410958904109589	0	1.6496308	1.5932066	1.2902538	2.3570147	0.9591562	0.9169524	1.0048077	1.0903968	0.9500618	0.8259407	2.2341251	0.9720795	1.4270346	1.5679609	2.5231217	1.9703686	0.9676706	4.4973873	5.0506799	1.0772332	5.7099811	1.6308182	4.7759285	2.6173026	1.0092468	2.0875661	0.8930528	0.9349737	1.1485403	1.0402438	2.5252965	1.0275699	2.9054613	3.4984927	1.2783026	1.4580566	5.5643065	1.3480553	1.5841458	1.054593	1.6582213	2.6590428	2.3830456	3.8358898	1.6287704	1.570845	1.2839198
TCGA-AB-2865	0.167123287671233	1	2.1518637	1.7348689	1.151603	1.113745	0.9650657	1.4750928	0.9398548	1.3383003	3.5703069	1.0267264	3.7410914	0.9720795	1.5139216	1.5708382	6.9881834	3.0392467	0.9633475	4.0359181	1.2261218	1.0792555	4.6770563	1.798659	5.897483	2.7536956	1.1021144	2.0432385	0.8821421	0.9063732	3.5803786	1.0600304	2.6859844	1.4953521	2.9859372	3.5518761	1.1805013	1.151266	0.906762	1.0643966	4.6791586	1.0566044	1.6999715	3.1362405	2.6324411	4.332836	1.5883485	4.5101774	1.349831
TCGA-AB-2874	1.08493150684932	0	1.2955969	1.6230696	1.2146945	1.3733045	0.9405798	0.917405	0.9735175	1.1865712	0.89961	0.8868874	1.9147675	0.9720795	0.9189495	1.7970732	2.2280912	4.1924533	0.9730256	3.7550538	1.5115981	1.0681319	5.8631817	1.4995731	4.0684491	2.5790362	1.0322464	2.1330397	0.8821421	0.9272095	3.1350903	1.0576076	3.2124505	0.9868288	2.9797436	3.4644715	2.3866543	1.4436725	1.116732	0.9376609	2.4505929	1.0452213	1.7306362	3.9456042	2.3751769	3.9995257	0.9411305	2.3491531	1.1879891
TCGA-AB-2885	0.586301369863014	1	0.8628707	1.7756547	1.2963792	1.2152329	0.933434	0.9270021	0.9455408	1.4527912	0.8916741	0.8381121	1.5371949	0.9866921	1.3850263	1.3161827	1.3101204	0.9146555	1.0027974	3.5210057	0.993734	1.0804943	3.4935524	1.4047852	4.2715101	2.1718571	1.2049753	1.4609711	0.8821421	0.9094778	4.0425033	1.0652364	2.9004108	0.9717141	2.4929752	4.0016462	1.5399005	1.2499877	5.1098521	1.2649472	3.342051	1.051717	1.6764123	3.9837976	2.5323928	3.9706899	6.4618824	1.318085	1.3674091
TCGA-AB-2805	1.58082191780822	1	3.2387146	1.5961142	1.3498852	1.0462504	1.0084762	0.9113408	0.9466725	1.1758157	0.8423425	0.8348944	2.2696364	0.9720795	1.0637863	1.0678287	5.7714387	1.6293269	0.9419897	4.4802289	1.2836558	1.1077671	4.9771116	1.9643476	5.8318834	2.3559191	1.046115	3.2363136	0.8821421	0.9082061	4.6499655	1.1238529	1.9521739	0.9156301	3.2116821	2.9265363	1.3955251	1.0684583	2.6289611	0.9574781	2.3802583	1.0669167	1.6539747	3.1705292	2.242231	3.9580832	1.7300818	3.046634	1.1980415
TCGA-AB-2889	0.832876712328767	0	1.8110346	1.6442739	1.2467309	2.0976865	0.932939	0.9989177	0.9398548	1.0234491	0.8996615	0.8523257	2.2616764	0.9720795	0.9667022	1.9445104	5.6367185	3.1286279	0.9808027	3.8481389	2.330936	1.0791533	5.324531	2.2588221	5.2522824	2.8040077	1.105991	2.35557	0.8821421	0.9185857	2.7159146	1.0952018	2.7580738	1.0512326	3.5621181	3.7624971	1.1045712	1.5278696	0.9714931	0.9623487	3.8356976	1.0452213	1.659939	3.5094336	2.728525	4.1554905	0.9529691	2.7714013	1.0812397
TCGA-AB-2841	3.83835616438356	1	2.6075146	1.8366755	1.3710316	1.3963677	0.9382049	0.9197892	0.9664985	1.1690412	0.8159998	0.8068612	3.1898362	0.9720795	1.3477362	1.8248436	6.6960411	3.8707299	0.9546038	4.3277989	4.133433	1.0868511	6.411026	1.9779296	5.0523052	3.2128681	1.0467556	2.2882947	0.8821421	0.9070438	1.453796	1.1573193	2.7391541	0.9747512	3.8969286	5.2128786	1.2980253	1.8932329	9.2965187	1.0076127	1.3657678	1.0452213	1.6583507	2.8023845	3.3929109	3.584254	0.9073084	1.6451721	1.6047676
TCGA-AB-2990	1.25205479452055	0	1.5608631	1.8833697	1.1438252	1.1075864	0.9429485	0.9092504	0.9773435	1.4352374	0.9310667	0.9263311	2.3175541	0.9945335	0.9517755	1.1931121	3.516494	1.2881281	0.9631845	4.7679516	4.1354297	1.0792348	4.30172	2.3838765	3.9899499	2.2948083	1.0823003	2.8317926	0.8821421	0.9204531	3.363004	1.0481083	3.3556653	1.0502479	3.3017025	4.3832972	1.8255526	1.1329532	2.3396172	1.0419051	1.2803115	1.0505183	1.6521352	3.6629041	2.4152934	4.5984797	1.1866404	2.9044933	1.4373416
TCGA-AB-2825	0.580821917808219	1	5.4410342	1.7759723	1.4027072	1.0565954	0.9902478	0.9131987	0.9533067	1.1799775	0.8949628	0.8397228	2.6173086	0.9840081	1.0837875	1.2329173	7.7632295	6.6073587	0.9427511	4.273602	1.40185	1.0900452	6.3161682	1.6897867	5.0681095	2.7005381	1.4722288	3.4356267	0.8821421	0.9162124	5.0325259	1.1356478	3.051984	1.0566158	3.2553735	3.3569918	2.1958682	2.152462	0.8388031	0.9880229	1.2452411	1.0679463	1.6424569	3.4582603	2.6391633	3.7779611	1.0727909	2.8004218	1.4393816
TCGA-AB-2821	2.25205479452055	1	1.8161911	1.5883291	1.4654761	1.0797106	0.9675199	0.9068014	1.0549166	1.3128171	0.9528581	0.9022814	2.5419179	0.9754357	1.1818548	2.0935074	2.5505896	1.1809899	0.9748957	3.9865673	1.5356795	1.0681319	6.1104022	1.8897238	3.9903021	2.5642373	1.0597263	1.9854436	0.8821421	0.9111384	3.7966732	1.0467446	2.6953724	0.9707837	3.2171248	4.2323788	1.5074973	1.0613873	5.6483241	1.1646839	3.1860513	1.0500471	1.6933306	3.7149694	2.4799724	4.3104794	1.4472859	4.1499545	1.4090012
TCGA-AB-2876	3.33972602739726	0	1.0721083	1.7268485	1.54088	1.175026	0.9290672	0.915554	0.9559633	0.9891205	0.8104463	0.8404737	1.8476335	0.9794761	0.932848	2.222893	1.6955865	3.1171964	1.0380406	5.1216826	2.3800545	1.0681319	3.0690007	1.7993088	4.5468798	2.2878092	1.0091277	1.9065992	0.8821421	0.924478	2.6188218	1.0597432	3.0117132	0.9426037	3.5501678	2.6276094	1.3732748	1.4334317	2.7912968	0.9958525	1.097781	1.0711823	1.6746156	3.6711327	2.1461276	4.4274706	1.0933717	3.9982972	1.1772469
TCGA-AB-2866	0.419178082191781	1	4.5791594	1.6225931	1.2016369	1.083695	0.9326108	0.9125751	0.9593924	1.2089912	0.8111058	0.836594	2.6222656	0.9889804	0.972201	1.0827978	3.3822181	2.6553932	0.9539943	4.1026181	0.9114273	1.0811008	5.6317189	1.7508927	5.1020141	2.4091003	1.2906675	3.6354422	0.8971846	0.943004	3.050241	1.068761	2.7530583	1.0744207	3.1519016	4.5405621	3.8568819	1.6712079	1.0876266	0.9991052	1.1092111	1.0662285	1.6575353	3.1909974	2.9543429	3.6820551	1.1085183	2.9451291	1.3314471
TCGA-AB-2983	0.917808219178082	1	1.0626421	1.5555806	1.2793866	1.0642067	1.0690033	0.9054843	0.9665129	1.142942	0.9581719	0.8806286	1.5939078	0.9971887	1.0232123	1.8114312	3.1410737	1.8452138	0.9607851	4.4988251	1.1404414	1.0681319	4.7157711	1.6030564	5.3686992	2.611931	1.0353046	2.7495646	0.8821421	0.907953	3.3506164	1.0582477	2.2680996	1.0556775	2.8902619	3.4360463	1.2942442	1.4066872	2.5959459	1.0512841	3.1860513	1.0452213	1.6810326	3.4774465	2.3105243	4.0485149	2.4386297	1.8783629	1.225237
TCGA-AB-2935	0.167123287671233	1	2.2892381	1.7006996	1.2284392	1.3182768	0.9834436	1.0580559	0.9827306	1.0476873	0.8647226	0.8232104	2.324238	0.9726119	1.5278267	1.8177588	4.9737134	3.2312703	0.9323966	4.7316245	1.6576305	1.0681319	5.4194866	1.4557978	5.5202481	2.0211113	1.0686777	2.4232993	0.8821421	0.8947536	4.0648505	1.061407	3.4995828	1.1483006	2.4707446	4.0501378	1.4259079	1.3310445	3.6318952	2.1502903	2.1553581	1.0487009	1.6417536	2.9599916	2.6352089	4.050986	2.2061437	3.9226521	1.3935146
[truncated: 228 more columns]
