# Supplementary material for: Comprehensive Analysis of Prognostic Markers for Acute Myeloid Leukemia Based on Four Metabolic Genes
Source: Front Oncol. 2020 Sep 29;10:578933. doi: 10.3389/fonc.2020.578933 (PMC7552924; doi:10.3389/fonc.2020.578933)
Supplement: Supplementary file 1 [file Data_Sheet_1.ZIP › Supplementary files/Supplementary file 5 - GSE71014 ExpTime.txt]

id	futime	fustat	FMO2	COX10	APIP	PLCE1	HAO1	UPP1	NME1-NME2	RDH12	LDHA	DNMT3A	PDE5A	TREH	CYP2E1	OGDHL	ALDOA	GALC	PEMT	UROD	AGXT2	AKR1C2	ADCY2	TPO	PDE1C	PTGS2	SYNJ1	MBOAT1	CYP26C1	BDH1	CDO1	CPT2	PLCD4	GCK	CDS2	XDH	GANC	AOC2	ALDH3A1	POLR1D	PHGDH	FMO5	LCAT	AKR1C1	CA4	GLYCTK	DGKQ	HMGCS2	G6PC2
GSM1825528	30	1	0.90735274507936	3.07571482294473	1.99060845365388	1.30748374624943	0.858858649844877	2.52572846612393	3.07696211767078	1.73436215941367	7.24405799558913	4.00103467520965	2.25593764078926	1.01130391767126	2.08227440400537	0.725790290363614	7.93399166476411	3.74800949538205	3.26241304867491	4.86381197956641	0.806783100562813	2.20110812637629	0.535804929548573	1.93903576062772	1.10909127437529	1.74027029213828	2.82765397164793	3.43942776088947	1.11792433385211	2.85702876323194	1.08311865271665	2.10785976753266	1.57398056999323	1.27044631160978	4.58578325343158	1.07569680960056	2.90848585493422	2.16579821949107	0.768389000456468	6.82601501634748	3.44919543488467	1.83561560503709	3.38589944508599	3.47736458221516	2.5745198854924	2.86550532222833	4.33538010332748	1.43882893290844	0.941184868112573
GSM1825502	600	1	1.70977056162551	3.00399988538758	3.74390137327802	1.20923609991851	1.32674416214331	6.43389476944289	1.7185400685851	0.98178887145215	7.77158106003039	3.06647627521104	1.92721423034626	0.920929569366859	1.88929856663049	1.50872494549067	10.3647547398423	3.56213975481113	3.01336160254284	4.88887366407032	0.731066550954745	1.9841193666192	1.45012095044818	1.05718897697125	1.1201026135018	2.46240428392238	3.22251070037197	3.66514204345658	1.0746272354788	2.9788358705479	1.45641177105544	3.76217686498591	1.24797345898034	1.00745088053328	4.5499063779888	1.12640856401088	3.37573778977633	1.73683350110634	1.78434878606241	5.65116690074001	4.17441573138402	2.33098680727096	3.12292328315686	2.55992441562938	2.26443984599138	4.03340622593362	4.05281343194862	0.35800579679537	1.03517557410323
GSM1825471	2694	0	1.51996695226704	3.51128752362493	3.72217194902242	1.12742714979365	1.28476878723616	2.28525158254713	2.48489237021963	1.45383109101776	7.90993907818851	3.67900922543435	1.56379439381871	0.941604971150043	2.27829027169506	1.03332412666809	8.72670643976048	5.1250857553896	3.43625487041695	6.27735902635944	1.08397023662801	1.98377091751594	1.54371985542696	1.506453236279	1.30640557347054	1.53103069622968	2.61943343578403	6.29880442960469	0.947362157801164	3.00181022462836	0.995882073731461	3.21932772571387	1.56468294754243	0.809110626180126	4.48301728818023	0.976590773427704	2.2778821174373	2.24002032721632	1.19544007795559	5.91081147093507	0.900852841376318	1.5943504256081	3.18246785737119	1.11358055447578	2.46018584623606	2.36239047432642	3.74674529625764	1.73783061784384	1.05492744276098
GSM1825515	330	0	1.82457504656995	2.41589243507562	2.27731613480423	1.34026500593518	0.959412992400242	5.47028524346404	2.4653530866802	1.44400067071057	7.67636656278138	3.86422391012218	2.09642722556839	0.97235450637999	3.01701763819382	1.03179979538529	8.73220007761643	3.41270691954062	3.14179966746626	5.41176700003203	0.972156262206792	2.38158364373726	1.18742478711078	1.18630103521585	1.33398953411069	2.34461238405488	2.64619889629748	2.11488353191577	1.01983156343912	3.61611702067525	1.45229267457722	3.54915554125649	1.53501910448512	1.07717174643916	4.32775352213974	1.0065134349682	3.03193157962502	2.37786138442036	2.58915553890489	6.73296119051918	4.05662974028512	2.67041310050667	2.21297527621068	1.41789669296384	9.49019800104673	4.89656186198418	3.67349540515399	1.12046009338063	1.01827855133376
GSM1825555	195	0	1.43647278139836	3.00118973893158	2.95553069950435	1.35670370214123	1.00773131284892	9.32072067349839	2.61067037129507	1.01746965627084	8.14006432176746	3.3741433674623	1.97006082363186	1.15076038125698	0.981783430044253	1.37915678645286	8.89091470879871	3.55824692304826	3.16511928406358	5.1559336957749	0.974210587196159	1.39985469296282	1.54395802057957	1.55489882273538	1.03356905955811	2.17909811035931	2.87331038173002	3.24802106200395	1.13424946930435	2.73981383731398	1.29870922017497	2.84205479906363	1.46949300340331	1.33198173973633	4.794963679742	0.92553821421624	3.29395225636661	2.12208530446762	1.2505349391885	5.03586154680794	3.54321938256188	2.3008821633564	3.28834137710889	3.05401703900483	2.74755220383124	3.96546464469896	4.23412613091734	1.46091428463662	0.904478605757184
GSM1825541	1251	0	1.25953309952838	3.26511869407922	3.41803545883372	1.39102308544861	1.2739484683712	4.52421307388075	3.28777036771682	1.23210049964448	8.02527958664652	4.11030177596753	1.82149491865243	1.06308027794416	2.91841491580912	1.3122767514201	8.96379124848165	4.59991679836738	3.72473860421689	6.79775753399949	1.06284003673739	1.44156299471662	0.738007144121054	1.96234448618692	0.910664718802614	1.7512924647737	2.38714302081373	4.77063605288045	1.15476235689433	3.3376513092988	1.04523767617586	3.02942686221964	1.25033475992023	1.05698391362463	4.20694777206124	1.17677951362005	2.80192347092048	2.05400186730611	0.623402523527751	7.18481244589891	1.43283583073951	1.65313295306212	3.4891001410435	2.5402730044724	4.90177904615887	3.91314466790877	3.40311874563796	1.14254544510882	0.942212407124551
GSM1825470	2703	0	1.19205815911706	3.27388635102194	3.33541837702856	1.09964479187816	1.26051634840091	3.80022515928189	2.62431841356634	1.1971478941078	8.42219776330272	3.58391897088841	1.64948758038993	0.944826351031276	3.23629634655335	1.29989155974737	8.6080781973084	5.06897707358084	3.08872566147987	5.47753974669388	0.974357324695399	1.7332571303998	1.39462846988823	0.876660612346058	1.35623466365919	3.17394003278781	2.57326722824427	5.00412507563441	0.973624332224323	2.79382743798866	1.3885937897533	2.87107579342134	1.52365534371193	0.945014284199654	4.6500373184901	0.915041426340986	2.54648071911801	2.34084520092099	1.17250585342323	6.67719859826252	1.56625833891762	2.13951556493287	3.11178651740605	2.12141721238366	3.63083369906829	2.84194893457398	2.80405104553237	1.54585794512963	0.948748411523242
GSM1825489	135	1	1.67554766019386	3.20767930051855	2.12905808389359	1.08195637022954	1.49707090565546	4.11881405259326	3.71017236664466	1.01164422201472	7.22023913828675	2.85110091235056	1.50697608533128	0.965033188468098	2.05464978070993	1.40068796582238	9.47916314984366	2.90892258500241	3.2031101826261	5.65115711762369	1.28705493557678	1.74619198347534	1.1850431355846	1.2525709412175	1.00287078078117	1.86139306835165	2.47057695408925	3.63971987713136	0.993569389015966	2.50135322010749	1.21184041766106	3.3763541848112	1.45812924263012	1.00488265520409	4.41572280994858	1.03882173011671	2.51929196270299	0.811010367901889	1.27030582240605	7.33153776677424	4.39837981880685	2.30444906429415	2.76149811199058	1.38027827732049	4.09199800472947	2.88757393803083	3.48120071351607	0.418485683066392	0.964047611129087
GSM1825540	807	0	1.2515234842997	2.99714312803493	2.96450917688774	1.35699210032029	1.39819557809638	8.5918876419046	1.58029227349203	1.08009307452404	6.95336822965548	3.07460364739445	2.16690676669761	0.921632415886401	2.10368679144012	1.48243023086241	8.4908233643203	3.28715011908236	2.93588693813012	4.99206883555702	0.998715749569313	0.726534875764292	0.962120552734374	1.21920747129943	0.834920052689951	3.80916843263882	3.68869531373088	3.57986671855015	0.922306623824475	2.57295897689909	1.58197065834693	3.34203475164959	1.80007513498723	1.13294843916387	3.7723713825171	0.937807187057446	2.79995009343875	1.76939077753259	1.23550906794316	5.0492794205697	3.05473185773782	2.43656707502818	3.8150361520172	0.7385193358226	2.48647246686865	2.91113032568519	4.16823417490205	1.62502543670912	1.0117708042579
GSM1825475	2751	0	1.34108554549314	2.85067829474814	3.19213998584316	1.1513641986551	1.28215698613082	6.68363425091113	2.90464331057679	1.41742212691706	8.08257963305466	3.51366325661091	2.21464346030386	1.00122978422449	0.827138409682194	1.10477715554924	8.25399606987363	3.06811345189183	2.74016688889612	5.17146967214158	1.03950877435816	1.64579112594978	1.05738661378148	1.49891217800985	0.859278469545565	3.49770121360615	2.81919527220013	3.90776330071572	1.17960495432164	2.17447798301278	1.23817321300397	3.2189664685227	1.41046047990619	1.38602477630284	4.06404835292476	0.96793433147863	2.62870478085701	1.9859184301446	0.864343687005652	6.44003332307092	3.39484317464425	2.18431584071093	2.82267607851503	1.55826391551369	4.00063285728802	2.97188100963589	4.06807840175883	1.4429062286121	0.931394133893441
GSM1825551	324	0	1.45928804901945	3.33447310861333	3.45266672874109	1.45812372844173	0.196207397977243	7.658499159	1.89517911927575	1.0571554271406	8.64924686608588	3.19841061698846	1.48539754740846	1.00773111453025	0.942659561644964	0.261631414751663	9.62053848654307	3.54833317815884	2.81903146423186	5.10649073449117	1.32579363537626	1.07480975447221	1.09049156999535	1.80329671178295	1.11387397722822	2.65517118226596	3.12733392179474	3.3440329328827	1.04524199166478	2.17839780988691	0.961016864255088	4.05298890388164	1.60526780744671	0.975400094415351	4.59551257558555	0.760316046621331	3.7011258100981	1.90890601761765	2.00420100744159	5.2183097783477	2.91530055697031	2.69909098404613	3.63937223357443	1.41733522407365	2.52781647213546	4.11523367778559	4.10684483588115	1.22511068310803	0.895173383721211
GSM1825511	660	0	1.1733690569168	2.54088774943856	2.94104441666728	1.20731344539149	1.07992895768923	3.52725220858733	3.70604849775694	1.23064414108045	7.52459058834291	3.00904284511491	1.73277452712082	0.878290213847999	1.40342241718525	1.04475661128907	7.95836968274992	3.84621266465325	3.21891398460265	6.67902638614612	1.38302126008003	2.00048591540866	0.747295585073147	1.45023807463622	1.21953834258362	2.60448130042066	3.12937529959733	2.93357601444736	0.952969486934757	2.70530187960401	1.56402316654897	3.61851692196205	2.01790514669163	0.979699894682862	4.45808590016068	1.00221929447378	2.52104607602008	2.85984189403741	1.29113115272854	6.48586320358186	1.7758149804727	2.0550513507271	1.71508760204447	1.72108989367151	4.24639999970734	3.46755699827854	1.95646085132248	1.76297394134977	1.09171933336737
GSM1825532	126	0	1.30856165335243	2.77727726931739	3.03897772459705	1.26903065570895	1.48457157179422	6.5390932496504	2.60949212304144	1.00072153278451	8.30864274593088	2.79150018300552	1.8862305324209	0.979910106465064	1.24401908850436	1.26311706754987	8.49348434515679	3.19232073733897	3.22241450100136	5.24869594882558	1.00869389951766	1.34934541158579	1.55586627821046	1.56335394867352	0.770075500056056	3.9457949242075	2.88125928372016	3.43276369787217	1.01181095341259	2.3449198548125	1.4780370275661	3.26978331341462	1.61102347848768	0.945014284199654	4.41552011573704	1.08210393986208	2.9935603508135	1.00094083514409	1.22549182044627	5.4809167362564	2.74678123753143	1.98128783933455	2.62800541319087	2.72611920712839	2.69548938238415	3.18983958593248	3.90246995230709	0.961445560937718	0.994388269305272
GSM1825545	1104	0	1.20528616002503	3.10415350507946	2.59035565298654	1.3904462890905	1.30640942496607	5.73613377675918	3.14628238992626	1.29399573861567	7.18841788349997	3.623382781087	1.70498633799719	0.9445334983148	2.07011428274613	1.26673735434651	8.58584613161007	5.00897556000922	4.00632426158406	5.77204288993668	1.21500682344973	0.762525444505506	1.39343764412515	1.78981421366537	1.01299231472574	2.64844886818612	3.61649224032747	3.36390171336017	1.10465128894095	2.97189044831638	1.1595426034465	3.65729186048148	1.61530333644122	1.07370235290289	3.28935107641464	1.05777047706035	2.80784360336569	1.53612129611037	1.00590321084332	6.46512648958642	1.04417620098013	1.87156996648955	3.97510859840884	1.83450660949178	3.89778326393912	2.62498220617862	4.41456027047251	1.16768876861475	0.91732284340691
GSM1825527	1662	0	1.24460608932947	2.81358436152893	3.36869155791995	1.2726836993103	1.34465365543703	1.91064236034476	2.33986964766816	0.997080636374446	7.48070665179207	2.99459508649686	2.14222340317438	1.01007393626206	1.62296547600695	0.923191191485941	7.50935062611689	2.10466354279454	2.54197588691008	6.94767403587357	1.32183172289677	4.23214403583004	0.828748067268423	2.0695189203758	1.24322940555278	0.526196144763582	3.28523329144032	3.11893569318755	1.01479206510387	2.85613116994259	1.42412099687795	2.67250475733891	1.65146075708321	1.3986494560815	4.26572909340816	0.961527201217112	2.85915141789082	2.06720558962776	0.834555556291207	6.86888250914478	2.80714229036124	2.15863415395918	3.08980996632445	1.60318142672964	2.79119309827953	2.73532528519112	3.59167955976835	1.50338611488313	1.0087164445448
GSM1825469	270	0	1.83707490063895	2.59225722665426	2.95794507997719	1.20298747270569	1.34707889932055	4.17996601466511	2.29892552085438	1.37755431122679	7.45602736134992	2.91584897741176	1.84672162665573	0.930008003577606	1.08395488366808	1.30198751526121	9.52817670008978	2.68547404181397	3.38050399894919	7.05052900349822	1.07868768665535	2.12570057271179	1.62159986033297	1.21052382844404	1.12799963449152	3.51102471898962	2.62081842201022	3.01539589927076	0.811082766199906	2.75326092779128	1.25384049068006	1.81801108114673	1.44233804259463	0.782054767768889	3.79649199369049	1.116320741897	2.43794495762254	1.75245920799587	0.957662255792498	4.82169834092222	4.36116627379299	2.11683007496882	3.69342267001836	1.99284083652801	3.15588805831817	2.78789322395662	4.61190667873828	1.39227980695827	0.995101552636087
GSM1825550	165	0	1.39363347570556	3.19508984439566	3.09103780354277	1.17943495474964	0.687785677445491	7.0820456983507	3.9418945231927	1.25485610220742	6.78959050541348	3.44015388433599	2.08035975308629	1.12926499186767	1.24296168665573	1.36677159478012	9.693586702409	3.21899961102047	4.73957949075007	5.55091037960804	1.17039862368063	0.985147464765287	1.1152607458676	2.52541017028371	1.21798118351523	4.5646111878816	3.7117412219781	3.1243656704609	1.16143436877481	2.83809189806729	1.35747990028388	3.88175299526477	1.98307595782832	0.948968601967448	3.60514865799569	1.09893969703862	2.89467221256207	1.68977222032084	1.894274896752	7.03808712502358	3.02994558830657	2.3374072289589	3.57284861948959	2.77665140724634	4.62615234438019	4.11052240025472	4.0810371531085	1.38038769448925	0.985682445026287
GSM1825510	225	1	1.42676415687874	2.37981015458057	2.65116786114632	1.22577092885092	1.3694657659377	8.00845088376835	2.44080624806282	1.2384720683621	8.08294891766399	3.29350087153441	1.97394185563237	0.949921988297953	1.23225549293836	0.776093222695944	8.6467911765746	3.45687758394326	2.68616627562771	3.5979134089005	1.16335522371709	1.88662753115267	1.13121781109299	1.5103380238722	1.12577512153667	6.30538772762013	3.73354873811785	2.6612132907592	0.955098852428527	3.14087331079931	1.49333652877092	2.71164095304952	1.43672995286241	0.9739432405009	3.00334954393013	1.01510171595704	2.81288667915235	2.6905596823278	0.768916224008934	4.90429668070239	1.28773714605246	1.45138903602332	2.59504058656847	1.26742303039041	2.70033837065619	3.16058007284602	3.86985343407953	1.50338611488313	1.07850346910831
GSM1825524	1725	0	0.992424567432483	2.82696065865949	3.06530956162902	1.50926633886056	1.20305672408355	7.24782738461918	1.68103249917774	1.42561414383971	8.74009087998336	3.19335268236631	1.88918011674128	1.03871493193338	4.03767477258341	1.22615203394202	8.29159315395035	3.71266258297523	2.17380392685705	4.39535126153175	1.22982731087301	0.949684849210825	1.32055910742411	1.14014061793194	0.95092840328541	5.1943285014149	3.58039070362577	3.52198809715923	1.06681956200164	1.75683152342371	1.61234899487381	3.25509218764018	1.67064632721977	1.20648418110574	5.0947484186113	0.898001186283755	3.36017003408708	1.24685597792761	1.12716462791098	3.90335814969538	2.53852194892178	2.54371677919801	3.45643229484112	4.27521187518848	2.69829669138375	3.0966058832163	3.79352858502849	1.57847631075895	1.07051178444265
GSM1825484	3039	0	1.34994466536729	3.12978204075819	2.96300018909221	1.26134003760086	0.945607757986331	5.72957811537064	2.72378220364395	1.25321769882288	7.77077971242812	2.71519228557545	1.74899724088294	0.994669883375438	2.33142471458869	1.01941460371255	8.07004503979056	2.22487418763181	2.9856148622648	4.5385770874523	1.26739211067856	1.62959880171195	1.04119138340347	0.94841492436164	1.08439918057645	5.87903555534908	2.72306891380906	3.01946838222577	0.965248827948829	2.8843700599449	1.34894748615042	1.8878541381072	1.29859384787913	1.07293854520774	4.77732928333792	1.03111954161084	2.78920614937152	2.42380654328517	1.16037971171647	6.01501781521471	3.94956398141958	1.57451845639424	2.61582921596998	2.68793932259484	2.6158638907592	3.00733957210507	4.1898687004604	0.968920603061104	0.959822713224836
GSM1825468	2658	0	1.77724550203683	1.87566988037393	2.6486780312837	1.0788801229863	1.49651123399003	6.05116046137084	1.45097952765568	1.13689105852114	7.37275368194389	2.90925767857101	4.09880687591036	0.923682384901731	1.22498585522903	1.20023840213445	9.65281360894682	3.90579894283683	2.63432774601734	7.82664741410805	0.871200862729368	2.95344141750485	1.53062077203298	1.24525839986559	1.28037877189878	4.01307862639403	2.83742764222045	3.49570207081325	0.91087902900791	2.70653228838268	1.53886725591412	1.72673343084322	1.70665616655302	1.01307017420331	2.7566706884846	0.967389043796799	2.26341068257124	2.42399628401168	1.22839154998484	4.66225217868833	2.91495914830046	1.00124613768004	3.10926218383587	2.29491109945527	10.28543207766	3.88165349704453	3.95792901528662	1.50134746703129	0.93801662282564
GSM1825556	417	0	1.76814366654969	2.68600371242647	2.64520735935399	1.19452779278678	0.593760837653463	7.00065371974136	2.33643309026173	0.597856345010241	6.6661885139336	2.62822940321292	2.00623204187659	0.909391172337717	1.50651909742663	0.838019181059609	9.23958903646901	3.65946054888275	3.55089678247485	7.65155582644271	0.895852762601762	2.99541369585202	1.43726003220682	1.37048567051699	1.16359184176913	4.57054620391606	2.92202995250195	3.00552321331921	1.01876688069224	2.93345194018703	1.40426106742939	2.81447883347062	1.47583899967925	0.90456785709473	2.65248586375247	1.1012571696864	2.33752197021865	2.38716426062923	1.29403088226712	6.65210543174702	3.11878012420203	1.0854249998108	2.67968000627463	1.67617238245556	8.110533232699	3.18438442247568	3.52205372624554	1.83160841902812	0.990763625440519
GSM1825487	510	1	1.36329402408176	2.50165810491278	2.88890888833178	1.14501943871592	1.03478211001131	4.73190309779288	3.53372969066294	1.1762127397499	7.34967339386019	3.38190771702152	1.73463742248106	0.973818769962369	0.802950342394794	1.48052481675891	8.4018092634355	3.16045142130698	4.0239297999423	5.47890056214205	1.21588724844517	1.75639731857535	1.37319360615264	1.33232334533673	1.39560854296005	3.72480641900621	2.55539806156289	2.55421805675937	0.86410396699477	1.98655489359258	1.27708396366431	3.19897690394436	1.31497537314958	0.961664043221953	4.73638505260662	0.928469135506084	2.31559555375492	2.38251003221999	0.903094618112055	6.46721758679604	2.68245984413133	2.02594543907511	2.47431804582969	2.06920060559512	3.66732871606306	3.49607262543907	3.22927380168431	1.61313332424009	1.02881082620654
GSM1825546	564	0	1.12749580606162	3.22757513742704	4.21772354107386	1.27104944296232	1.07713059936209	3.80663970075796	3.84478722962236	1.18076386026249	8.88214174423488	3.93781997436705	1.818234851772	1.0204409224253	3.03420041823405	1.21510063214173	8.58344266504809	4.73009309251758	3.70548576402396	5.71568245012471	0.786973538165353	0.831069606742155	1.37438443191573	1.56769577010122	0.993305375075314	1.75746972636058	3.17204075206298	4.24479211738647	1.0653999850058	2.6633906603589	1.33328020847433	3.77795176233387	1.65278898886189	1.34467718099083	4.51889416362301	0.909179583761298	2.69843078521167	1.93234457795194	0.936573313693775	5.26779907897548	2.4615001530032	2.1647692235721	3.26265257077703	2.41899572418933	3.29395661911657	3.53971393309345	3.36512105100248	0.830632323778478	0.994645154058266
GSM1825493	37.5	0	1.32785754458517	2.57933055295666	3.2668348817218	1.01072202000331	1.28887304611596	8.6228185609022	3.40029307593888	1.05005567914097	8.87112598433828	2.59129591488742	1.33939312354936	0.89369426673462	0.870491885476001	1.27855092178819	9.25169220737042	3.27625019014634	3.26524434870328	6.00678355474707	0.957189037284268	1.90985747136997	1.89477529038555	1.21920747129943	1.12811086013926	2.22306567812477	2.9453668610147	2.958504546475	0.948497819397841	2.2969574448526	1.27142020600676	3.36744317409555	1.19986195233018	1.09534703963188	4.98306390805215	1.04195713428724	2.20859464141191	1.6544302197025	1.39947559276073	5.44101163117272	3.8861302505611	2.60620888362728	2.39858803872418	1.48078120866618	2.87260505926786	2.08095363235072	3.80593823674471	0.661084777434434	1.02335887546549
GSM1825476	150	0	1.14011701793712	3.36549712548758	2.28403113049433	1.09003151924304	0.868186510935357	9.6055263150358	3.38173566594415	0.75587124920729	6.00018372099009	3.08598196845123	3.44143767566435	0.951854816226692	1.44532196543719	1.28121850153309	12.0127602585381	3.40943694085982	4.29352104082565	5.84314549710389	0.86855958774304	1.07498397902384	0.636310623953268	1.28639144497007	1.04980800412852	4.92440639462341	2.90707735239168	2.54533263940298	1.15270397025035	2.76054588905735	1.4427304863242	2.8549396388822	1.70178598336451	1.0429689789676	2.33303978636368	0.935421553449434	2.4083442953965	2.62898881657346	0.998785692885006	5.16934325202232	4.44419686230097	1.36307256880478	4.56045700627141	2.47289673764847	4.55596961939025	4.32848097655131	4.50845630779429	2.33481466378871	1.11486721845971
GSM1825467	135	1	1.74108087570126	2.64373910972821	2.93727194717846	1.12983046795243	1.21406360017032	7.79890919555014	1.49123634298818	1.33295333020343	6.75635489057294	2.79971695628296	3.11651767658184	0.913549680911672	0.87260668917326	0.994834761777441	9.80217188815566	3.203324475122	3.415766553848	6.43158477715274	1.03598707437639	2.16098368418276	1.44821562922724	1.11774596004172	1.45266730025196	5.20765200679838	3.5848388505418	4.09929340817563	0.839190390717665	1.78462329766766	1.36204032852762	1.91482800838158	1.43038395658647	0.942377378614496	3.71298197853556	1.0765147411233	2.37063085907889	2.10329539193296	1.29455810581958	6.03680007781496	3.24243834442238	1.46480058354924	2.0839372837113	1.88335440293913	7.41968000888892	5.19609992815743	4.2653149900979	1.94441360016284	0.972524807977906
GSM1825529	183	1	1.06475382010361	2.87248503124671	3.04101485812102	1.32055779703319	1.3674136364978	9.73324838854628	1.49054903150689	0.946472176274467	8.15809833566455	3.18549622258901	2.06669852044451	1.0939469542607	0.821587049976889	1.1306907873568	9.76620572781744	4.22277925718104	2.6264001059379	4.64301967309982	1.30040804800766	0.970802976681099	0.6460753952106	1.94680533581411	1.19529115137575	2.49117094327306	3.77446381304645	4.94883803430578	1.24029187089408	2.0386623691921	1.30003321547154	4.16413569969976	1.8437592023751	1.52241335855389	4.31214606785108	0.99138170179738	3.49326338202193	2.63326914413927	0.962934491317178	5.20262654927552	1.44915516515843	2.12225176439419	3.75460063654281	2.92880947649037	2.2682679946272	3.83429275976051	4.31154917923529	1.63963574631392	0.992875218110134
GSM1825464	195	0	1.4251865053943	3.28085551423282	3.58123248892009	1.16020840947941	1.05772864829389	2.859139226606	2.55421264247511	1.13689105852114	7.96723912459665	3.26695145573525	1.62620138838688	0.915541079383707	2.08901534079038	1.08134056207622	8.4657586416025	2.26795485914085	2.82304676245391	5.27670606680054	1.03129147440069	1.79872332555765	1.79808023842273	0.567705740228009	1.15269172829036	1.53811637863817	2.61119134555643	3.98649797117926	1.00017042204665	2.9445457898308	1.13688757281628	3.48605595186462	1.6104331532527	1.14175824290654	4.50855675883441	0.908225330318094	2.58967575955156	2.64926317126262	1.69498439391907	6.24225037866059	3.88770073044242	2.05119909771433	2.82965511838553	1.48695736645837	2.36703422943123	2.7100331637096	4.09992618049955	1.35592392026726	0.95494190291794
GSM1825488	150	0	0.99424493452991	3.4839729000726	3.06417782078237	1.18914436011111	1.36424216372704	3.1238459715184	4.5482996243964	1.76385342033524	7.90132182182958	3.77978864050869	2.6605740371622	0.842152188634899	3.8238152486981	1.35152828195214	9.80165685960667	2.85790053669713	3.90830980242006	6.71939724444201	0.915955799997703	1.59141194771383	1.24696607526522	1.19498467807124	0.901544215687727	4.14982624073892	2.20444736538389	3.02378768232957	0.943529299912378	3.59034231000289	1.44383381573801	2.80629033713732	1.51775209136221	1.23638506708991	3.80804556374834	1.05606645305463	2.40395901210376	2.63550138798063	1.11134792133694	5.98521967997755	4.66624906117263	1.36963566653023	2.58702211522789	1.65820537796918	2.37188321770326	2.75863371087016	4.5739089841028	0.640018749632166	0.948605412344075
GSM1825518	30	1	1.44703091056344	2.28471479850948	2.58235801767024	1.25941738307383	1.05101258830875	4.63539845946593	3.37682629822067	0.981424781811141	7.5237283087801	3.23498379181382	1.61999173718607	0.899551321064134	1.46303344640174	1.30294022231296	8.02326327992342	3.16439615749336	3.01639881530055	5.40337530476828	1.39241246003142	1.77012410143103	1.49584865975079	1.23794585851369	1.11520868500113	2.73020674213014	2.62300639393154	2.32492492553482	0.910098261660195	2.98354235221495	1.23118546004985	3.55264769410451	1.58017898496043	0.948204794272303	3.81676141484461	0.860921623919221	2.85695877624445	2.63996587566335	1.71238277115052	6.05161201638313	2.9346925694179	2.27077751944185	3.17177656225042	1.89233790518232	2.89838126008235	3.86677577852599	3.9427738654031	1.5438192972778	0.961421392670973
GSM1825558	861	1	1.16378179020368	2.49176638938766	2.50109902488105	1.13684815697607	1.45957290407173	8.36082302885368	1.97981661882847	0.86928517238098	7.58219898739984	3.83144350898241	2.22760610718556	0.936685045513251	3.00366793985487	0.89537214557488	9.06344927271237	4.1124304528097	2.92389252164629	5.57313703192826	0.751609800848407	0.638720422211017	1.33937415448092	1.44018333027735	1.07049597460863	6.21672585543195	3.77577659619923	3.16435004856464	1.08917789968622	2.43949660391193	1.50392849114349	2.59158314651575	1.44853645756183	1.25449168002666	4.20816393733049	0.967184560916112	2.52718547262993	1.80808114391298	0.760480647169446	5.9041896631046	3.50245518738156	1.84360546313764	2.41714931497553	2.86929377412924	9.50397933613567	4.16978531235356	3.55104618689226	0.859852942988079	1.00138152856429
GSM1825544	975	0	1.15213144078014	2.91969549170754	3.08205932615938	1.15674763133076	1.50527942341508	2.57191316475162	3.86737032115034	0.988888619451786	8.34920312099766	3.32284881248871	1.3420322253097	0.933229383458838	1.69645490448669	1.02894167423004	7.66102653379622	2.62510919727782	3.27770206882812	4.98254312741979	0.860342287785576	0.826054051467961	1.03523725458803	1.61294211971614	1.11087088473917	3.0551185893225	3.42920184386287	3.73906377951875	1.09095237093103	2.75852882548576	1.38969711916711	3.52772094791345	1.69130771044377	1.2633701640253	4.32228077842813	1.18461802404638	2.94883046122748	1.75729759652201	1.745597854956	5.51228319440077	3.49979219975672	1.98414136008475	3.42272501716867	3.1730484437271	2.47141508223445	3.04329405852487	4.55974221355951	0.618273172545951	0.941384381937399
GSM1825474	750	1	1.54702974311547	3.34852384089334	2.79188097307932	1.16588024033413	0.71595581793874	5.24492101960485	1.70224096774316	1.18294839810853	7.89996839373635	3.85356621606566	1.8052722048903	0.978445842882685	1.54101683273816	1.21224251098649	8.2835243733494	3.19880879027708	2.26574396050564	4.86494599243989	0.936499049891365	1.20873563935683	0.898292291832814	1.38488223630356	1.15291417958585	1.43885626353131	2.73495835322948	3.54481868342217	0.998537908501428	2.22961105396969	1.26318201305031	3.08373585995959	1.45458729122029	1.11095618871529	4.1268835585025	0.947145238608809	2.5657759656061	2.35125861844094	1.0459722008309	5.09929149549989	1.5965071470665	2.23896076307717	2.98423342700678	1.25338630813543	1.93751595249278	2.75739390099362	3.65482601761633	2.05891765450742	0.996785860333221
GSM1825477	90	1	1.5310105126581	3.63403472082307	3.11616245033832	1.12165918621258	1.69351566022095	5.27471442658069	2.89256626597704	0.975963437196035	8.24875770725736	3.10205520150596	1.78470273528762	1.00860967267968	0.955084033366359	0.815916377459039	8.73468938226992	3.33178792329654	3.21150112634655	5.71409483210184	1.05447599928068	1.85450685927038	1.03023578638305	0.990462037135103	1.14268141999353	4.51180165745258	3.40972889376316	3.07315111208727	1.06504509075683	2.47479521641483	1.34880037556191	3.71509301106946	1.52158920538953	1.2029461073135	4.59145869135472	1.06008794970813	2.45066227917151	1.98740287229911	1.30668424752635	6.57647741599893	3.55079865503259	2.15863415395918	2.3506257008907	1.80137994497002	2.54695721531453	2.89724445506788	3.66174467299793	1.73001580107848	0.881501977166842
GSM1825547	396	0	1.23416931797089	2.88248915263008	2.10061366394788	1.16424598398616	1.31853564438369	4.07020465728762	2.49392560683083	1.13106562426503	7.7188342928554	4.22841958503315	2.16651866349756	1.06366598337711	2.10289374005364	1.48109644098996	8.42292543394433	4.69074953950089	3.55002165337517	5.11794426451332	1.10495369901939	0.848581813946881	1.20766882508329	1.94840495423485	0.901432990039983	1.98487773870118	3.17386552064536	4.81605040825754	1.2437698345339	3.34101308191813	1.37859026973476	2.99835874377861	1.73823856662399	1.16562359124513	3.85486792661433	1.03957150067923	3.18212753240158	1.38618705789576	0.690623526467427	6.05927937281843	1.79507042945234	2.14151302945801	3.87012601993121	2.36734058629099	2.86469355208718	2.59373899728969	4.06719984234529	1.43848915826646	0.96527466396589
GSM1825503	3243	0	1.44654547933745	2.80773925690044	2.61985636438911	1.27710580472245	1.28551501612339	8.56708474819714	1.54523938794641	0.846529569818039	7.23377895848817	3.40872804522679	2.37221335952447	0.995079877178504	0.684389160117217	1.01998622794361	10.3287027414126	3.70430597079095	3.12110543816798	4.70652439401471	0.908765662534921	1.72700616466859	1.07691615629614	0.667796149982232	1.17271234488402	4.36385018630795	3.25919642557666	3.56184906668858	0.847494916143367	2.8388751910876	1.35556746263327	3.50845389771745	1.51170125770376	1.12705026203022	4.61071464145113	1.18141445891562	2.65589353727203	1.48887027459836	1.80069271618892	5.0485823881665	2.60304818752379	2.11297782195606	3.49296088650378	1.48358855311717	3.11709615214191	3.91066504815568	4.92840770746501	1.42217997545181	1.00469191674788
GSM1825525	681	0	1.0348997997058	2.4969370588667	3.56403002805107	1.29162184640148	0.518578277264201	7.68002636019368	1.50233151404324	1.10048209442044	8.96473963280581	2.89318173639222	1.75753551128406	1.10858959008448	1.08369053320592	1.16117741301276	9.02593802672717	3.51838432579653	2.47263477530613	4.41961913702423	1.05535642427612	1.4098858035112	1.42606627003378	0.12781067452739	0.7500548834624	5.17936983855255	3.49031846354098	3.75486007704122	1.17413958288763	2.45776111455272	1.12776671632879	2.86517525929882	1.7493071647797	1.0038420452652	4.56855424545058	1.02941551760512	3.2691754057626	2.11929499966592	0.873833710950079	5.16411550899826	3.19354862289959	2.10327585140539	3.4493047647606	2.51837571775463	3.24138337785137	3.61087902000713	3.88577732344989	1.63929597167194	0.866830432640814
GSM1825466	150	0	1.45637546166357	2.47108371147149	3.00585544248521	1.1755896456956	1.2116383562868	5.44320304935208	2.41429566235605	1.22936982733693	8.32981567900735	2.97770640709973	1.89112063274154	0.924502372507863	1.20423434394968	1.20919384842089	9.13727003140181	3.33220315868458	2.72565004147792	6.68480985180087	0.955574924792623	2.12059526539586	1.41249085633457	1.15248053146328	1.25001417006507	4.21995632816646	3.43467177366616	2.69774222877991	0.995769733359528	3.07565492198442	1.21367930001741	3.14310245837598	1.45060259588423	0.775115980696347	3.4908291226865	0.981225718723271	2.37983995399365	1.92099361801862	1.819936375854	4.90952442372645	2.91352523188708	1.74530167329342	2.33577667988962	2.38306171521657	10.0271596496971	3.63666706543926	3.22367298542301	0.807867422766351	0.949747693212391
GSM1825517	4188	0	1.2111113347368	2.32506850161766	2.61842282598336	1.1190636026011	1.13869448255925	4.49000218600839	4.1283523093303	0.942831279864399	7.0555382025214	2.55490425137415	1.49750636725004	0.922569544579123	1.9128257577625	0.632424999292245	8.39725984458603	2.48917151211858	3.29124083078197	5.65762099100253	1.17201273617228	1.30305975570281	0.975457801280967	1.08164028711669	1.43676203262478	0.891865806151741	2.51936872793459	2.18460937644853	0.943529299912378	3.11846373451889	1.4873049946421	2.81917517695589	1.75993301900918	0.89901932490055	4.73658774681816	1.04481989461685	2.66005955640014	2.48909967564497	1.43427234722362	6.23649986133412	3.32014295768066	1.94947108296988	3.87131394161129	0.916504974015801	3.04767905687913	3.17049855185838	4.04633405627379	1.75821709636216	1.11149945934795
GSM1825557	765	0	0.980167428976469	3.27085139284946	3.20949334549173	1.31719315161089	0.234451628448207	5.38661396445021	3.2962144802012	0.504831441732946	8.34027935841298	4.43358967755532	1.84058959609492	0.989047111219105	2.61520493571462	0.993310430494641	8.20627009100001	4.86950837405165	4.07818780412238	5.80402205296882	0.948091312331359	0.622792074566561	0.906628072174433	2.16846674554378	1.16492654954204	1.83407988231553	3.03602328960249	4.64327840410556	1.25008695216542	2.7769076363956	1.45633821576118	3.10179871951833	1.71949574041365	1.19267944965637	4.03648194015517	0.9204943031593	2.90168866583046	2.4935641633277	0.858017004376035	7.08618236084495	1.24779233167979	2.11540331459372	2.98571832910689	2.42292600642073	3.17962257986023	3.21066839185843	3.67711946273483	1.47926211530311	0.916637817398924
GSM1825521	270	0	1.44618140591797	3.3189611001762	2.00856540842067	1.1151221608207	1.90339253475673	7.4743333968611	3.44869944169235	1.06826016119132	7.61432674841237	3.00353519589862	1.85075789993625	1.00486115790879	1.93053723872704	1.32485248450318	10.790683349862	3.30085288688764	4.39956609643376	5.47890056214205	0.88528766265645	1.78508101521185	0.934969725335948	1.3622590614961	1.13901097361803	6.3775769022433	2.37700614690228	3.14201309659928	0.971565945580346	3.3053782921533	1.54283924180383	1.88869707155327	1.69012705997383	0.863359703514537	3.96330932978883	1.17527997249501	2.5070131694833	2.53951490280211	1.34886213172379	5.58338049952801	4.89943118268146	1.27860835459901	3.46786604101195	2.69636135594783	8.32490955630465	3.65452032766151	4.75642970226512	1.75719777243624	0.963590356268756
GSM1825486	480	1	1.92384573228301	3.148891036659	3.07300539938621	1.15097966774969	0.954002832967764	9.79112038174337	1.87426521277374	1.14817783739236	8.74144430807659	3.00841161920866	1.85199983017642	0.949336282865001	1.03967618125672	0.874603131846758	9.60156826832172	3.36210010662338	2.8342175280204	4.40056772074976	1.24362063580161	1.67711458852007	1.12597817773539	0.787767531536948	1.04569265516205	2.34667147125051	3.20814228876469	4.15754225528972	1.08406742250118	2.51569790387415	1.16086659874307	3.27267337094402	1.31822216194192	1.18518705809634	5.05765537789928	1.01578332555933	2.78876762104224	2.30270731489134	1.36177910875926	4.86613415662674	4.10026176829219	2.45796848065464	3.05075704109161	1.43361782188943	5.66153894541362	4.88862707877429	3.7975919223161	0.996782123702809	0.950518347471374
GSM1825478	525	0	1.41960404629552	2.54965540638129	3.3672580195142	1.10993099359774	1.29838746442825	5.26559294860173	3.968306921545	0.946472176274467	7.49849509142394	3.25069671136842	1.84532445513554	0.931413696616689	1.07153041194668	0.827920486311074	9.82775163942247	2.69896919192524	3.7377625843474	6.42670852179678	1.04493806183005	1.24524888175293	1.21147946752517	1.48474412914053	1.15569482077941	2.3067615164882	2.49457244215032	3.0339071854299	1.10848414682973	2.61173030051775	1.27987906484596	3.07061018201357	1.61205654764888	1.56944892779188	5.38642538901896	0.826704821884302	2.31998083704767	1.29931370819959	1.63250840295161	5.91011443853187	3.98274890412918	1.88355475364037	3.11341990971617	1.94118569862967	2.4275189778771	3.45119150790814	4.9438923171286	1.17482403609616	0.987338495400591
GSM1825548	1107	0	1.39873050357835	2.63733197580853	3.17554112009235	1.21865710710093	1.69911237687523	5.9810281412325	1.93789061846999	1.43744705717244	8.52510630538732	3.63638657658047	1.54757168005659	1.01417387429272	1.03663615094191	1.35229044759354	8.86138640532294	3.82742326334449	2.7463442707762	5.73439366253714	1.11639922396015	0.532163630527874	1.03118844699352	1.63099495617866	1.01454947379414	3.96777870809023	3.45421692683927	3.63354944841165	1.18137942556645	2.81041106231978	1.34571105320324	2.87107579342134	1.5714716877446	1.13287767768802	3.45150644564753	0.746206727853944	3.24483708348785	2.16914658525311	0.716457480538363	4.82204685712382	2.27727603475113	2.48250875910632	3.34966783384336	1.88503880960973	11.4369391873132	3.90669765655074	4.02371115137521	1.29442471007032	0.902509155984225
GSM1825533	162	0	1.5335590265945	2.2856140453754	2.80138759619115	1.16684156759764	1.31256581328578	8.25391400425255	1.5758738425409	1.41250691676346	7.73188296452641	3.11659507034209	1.99233794731478	1.05195187471808	0.659143690981188	1.65429858299787	8.63657644368618	3.61923462066648	2.52730460494488	5.85403202068929	0.769951988253462	0.888268054995397	1.14312606872388	1.72263023999473	0.905882015949685	2.85986867406655	3.34810028865547	4.37165613186378	1.19798847641785	1.71649025199183	1.36049566734829	2.48308557009958	1.61279445419259	1.27578880303606	4.06242679923243	0.971683184291221	2.92536919561129	0.485850568750049	0.560662920784053	4.73962277544445	1.62573172920582	2.71207450345952	3.41737936960828	3.04559500565184	2.51633202622801	3.42713919630317	4.22237539876128	1.88563258710168	1.01322648452487
GSM1825514	5556	0	1.33853703155674	2.70960894265688	3.59164450470923	1.31257878074604	0.559993980505927	5.18092100111763	2.58592715796876	1.37136478732966	8.26328351736572	3.08796775638804	1.59080637654225	0.984420038298789	1.88440808308058	0.933099344824128	7.79845331828666	4.31532484429021	3.16810501863895	5.92377381240832	0.979199662170334	1.83013654016969	1.31555763921914	1.30558686601882	1.18149917105568	2.77689957236039	3.27881378182318	3.01045955629498	1.10081843105216	2.7187489700813	1.34379861555264	2.82664115890684	1.60482506352048	1.00620214860661	3.88304242201855	0.914973265380757	2.85345054961025	2.39051262639127	0.295469473892623	5.14372731120442	1.89093798394675	2.34354229857182	2.27623210567528	1.51783815541933	4.30637432833511	3.21389189753745	2.62559366465765	1.38820251125461	1.00443503199489
GSM1825554	339	0	1.29994524909127	3.86379229506573	2.9608121567887	1.22231015070227	0.677525030245966	4.72406025174814	3.22061021725967	1.04914545503845	7.46778169046519	3.5053543731154	2.06879427772478	1.02787938142378	4.76093763704596	0.923191191485941	8.82619278780821	4.48032900661218	3.91253101337145	5.94656747116528	0.975384487190082	1.4381312990027	1.70329050768086	1.41390388479393	0.985519579733337	3.41721512881236	2.19657066646716	5.24649951574476	1.15284592794994	2.68535312088094	1.41919279216294	3.97098352148495	1.121348696079	0.982821724499544	4.01033438686636	0.918790279153577	2.96724865105702	2.87769984476829	0.946326949414435	6.2941792926996	0.962920937555388	1.48120832786286	3.85067380241979	1.78341294048364	4.09199800472947	4.34311073309454	4.11980358723082	1.24923468268804	1.05983651039071
GSM1825549	1023	0	1.4177836791981	2.24784567700675	2.54976388128683	1.21817644346917	0.656070949737862	6.04673870411334	1.78687846729588	0.876020830739608	7.78665895062971	3.36122897306286	3.61833511424749	1.04509912115255	1.85850173778916	1.05599855449971	9.15426597351867	3.16361759114078	2.70299964125094	5.82352707439268	1.2584411232249	1.14634741127777	1.26911543445867	1.8151795914798	1.01332599166897	4.32733166927961	2.2364639585085	2.721560083638	0.978663830559578	2.89299973025871	1.41404392156516	2.50680812565339	1.95872504188576	1.0429689789676	4.03263075013589	0.876326000930958	3.15406171932801	1.43622838420947	1.15326219375815	6.41790254426906	2.67897747569884	1.9586023493705	2.88088424083926	2.1798099769644	2.41807621124209	3.40011134099449	4.98145073205731	1.56828307149979	1.02989573614669
GSM1825479	172.5	0	0.965847207810037	3.51128752362493	3.40634080341838	1.23240408696915	0.837777683780395	4.46177820351369	2.91593485634078	1.4769507832217	8.13132520148745	3.73924118068563	1.92643802394616	0.974345904852025	2.77566566624414	0.746368762681387	9.05254783509196	4.38010156482428	3.76520045553144	5.49409633464669	0.967020449733377	1.08290327682519	0.87590476748674	1.31701271188118	1.18583697131763	6.46327126641426	2.95601572035575	3.15311986829476	1.08250588780574	3.64917333084106	1.16064593286031	2.84085060842638	1.45694859216017	1.18241071077937	4.39829110775605	0.931536378716385	2.64207989489988	2.60610831719951	0.626038641290093	5.8285616473565	1.25045531930464	2.36451567608575	2.8237155099851	1.37297918174789	3.44478567536768	2.7901248817344	3.98878841468711	1.12895445942993	1.03389115033826
GSM1825481	210	0	1.11705903470303	3.3251434223794	2.81828825950106	1.10858513542882	1.39539721976924	5.29067808213414	2.7197565221107	0.997444726015452	7.99579774985991	3.37703129371147	2.33542117615966	0.932643678025887	1.91123965498955	1.4915762185592	8.271249526265	3.61684701718526	3.43486495949393	5.24597431792923	0.999302699566274	1.24736069449996	1.06191175168122	1.20892421002331	1.13990077879997	7.09541103547183	3.6299832751943	3.94984562458416	1.02110918273539	2.68882919376932	6.1182727655765	2.11363988259146	1.69396417400114	1.1409944352114	4.43680300794886	1.03377781905977	2.91857200650753	2.08562160131898	1.25712523359435	5.31223489468001	3.6959656214536	1.64685520741169	2.35136815194075	1.38027827732049	3.92611156384415	3.82065485111852	4.5989479273886	0.991005954789283	0.988565548237396
GSM1825526	1464	1	1.07604009610766	2.60630795893427	3.34009623919469	1.2445168104894	1.06481782272266	6.09876918820622	0.576424761395747	1.37391341481671	8.22536906652485	3.00172821014984	3.76736674306699	0.937095039316318	1.06241032100225	0.474275628701966	8.28893217311387	3.88825524769219	2.12958416823212	7.24762044090907	0.671784601261605	2.03999793190555	0.93354073442024	2.36362019287278	1.10508715105656	5.6654355394968	3.6181682268192	3.01243409348529	1.06199300021576	2.61979855480412	1.65420195730431	2.56569304781489	1.92714264181479	1.2884155640346	3.89074480205711	0.995471359411115	2.57016124889884	1.91039045977215	0.916275206923756	5.88606682062118	2.09919727255639	1.84845644841297	2.81733043095464	2.70197604484982	10.5886214496166	3.52136474692058	3.03456307165916	1.63284025347447	1.04251134636625
GSM1825465	1452	0	1.78853177804088	3.33323664417269	2.97756192131906	1.13031113158419	0.920982204707468	2.87838285103421	2.80429583430895	1.32203064097321	7.75865609870351	3.91244631841043	1.90928386250391	1.01382245103295	2.27643981845996	1.02913221564039	8.40429856808897	4.51718114730063	3.52392221493181	5.92014497121319	1.13576857385989	2.30916430510981	1.26935359961129	1.21875043746493	1.15580604642715	2.29761674688409	3.39076574112112	4.33278243092958	0.930043318451837	2.9772692845073	1.18124141525141	2.92622772460736	1.61131864110516	1.06163127761172	3.91202769426893	1.00617263016706	2.29454619394974	2.27703651071569	0.942372772770925	5.86846675244017	1.46608903518308	1.96245460238326	2.55925444595587	1.79857260051902	2.45125349941916	2.69837895087008	3.50360397856126	1.79932982804077	0.944837769300155
GSM1825519	210	1	1.13793257742021	2.50413103379406	2.84333745690683	1.17078300937804	0.512608446166294	4.58279921936217	3.70928868045443	1.06643971298628	7.36050451145211	3.45686105242103	1.42524155140059	0.960113262831307	3.2210961949793	0.902422177757819	8.60610392120391	3.4509085752402	3.50955980206062	5.48967368444012	1.2246914983996	1.51785223020298	1.12050037922519	0.987719834128139	1.54576316741246	1.34874091802857	2.54285441853799	2.43636286821284	0.867652909484387	3.50742082657465	1.31915759197757	3.94702012780369	1.73971437971141	0.994268433827375	4.30180866306248	0.914564299619384	2.68680978448589	1.95057084891665	1.81466414032932	5.86079939600488	3.73918795905685	1.68680449791442	3.87205639266135	3.2651293417198	2.53853528831574	2.97436062938898	3.89610039655895	1.91009636132366	1.04559396340218
GSM1825460	180	0	1.25868359488291	3.09111442552362	2.5533854519961	1.13588682971256	1.68232222691237	5.82180211635256	2.60615375298948	1.30091344179481	8.050328161698	3.36303595881164	1.82987794777352	0.983658621235952	0.900363487699785	1.09296358810755	8.51331294429313	4.71519652297169	3.21618564093895	5.576312267974	0.645665326396807	1.75622309402372	1.53990921298507	1.14036913484918	1.18928496639765	3.37445878880905	2.51572356671368	3.55456796079932	0.853599097225507	2.36295912668779	1.08186821271433	2.6483005255302	1.39953946305922	1.11102486897125	5.39595201696139	1.09007877220886	2.32239274285868	2.54527967252243	1.53312676331138	6.14379455170742	2.49905510668691	1.31185187133878	2.38700580234334	2.57115379343336	4.34184850569366	1.84241421210349	3.42508273097638	1.26996093584833	1.0106293796721
GSM1825485	1425	0	1.27979985321307	2.8449455959779	2.23016026619397	0.944967235179101	1.4744974818165	5.26773112909375	2.43884250097343	1.25194338507936	7.96853162072934	3.09618723878954	2.81418528374229	0.904939811047286	1.70464976881357	1.06190533822055	7.6500392580843	3.89780566161709	2.57173027629915	4.81992568136273	0.874429087712658	1.18304015775737	0.989271380132799	1.35494652014418	1.21119641900293	5.97653939020084	3.0958993292012	2.66997529954119	1.09734046741234	2.13817083872408	1.32894044611334	1.6122149012408	1.31955039372061	1.14168956265058	4.88556799230088	0.951780183904375	2.67036497213809	1.63582446728476	0.909421300741671	4.41184328783578	4.00951534384556	1.70720717127831	2.55093899419526	1.40779025294026	3.2663939489387	2.77648697309241	4.35833246800614	1.33519766710696	0.957197351049233
GSM1825461	315	0	1.45067164475829	2.58585009273458	2.62687315763832	1.15742056041522	0.970046754043387	3.86280114956143	2.69412962259416	1.103576856369	7.96096128623788	4.00220772592812	1.66865987847243	0.928426598908637	3.51968004198605	0.941292625469164	7.80815302262609	3.17181849005455	3.0691124740106	5.37876722541376	0.792696300635731	1.90448818746066	1.16932423551183	0.561764300379587	1.29684016776468	2.56275450401516	2.58683265415643	3.68883648974029	1.03920878943243	2.849071447442	1.2806146177885	3.08289292651351	1.51848999790593	1.06045122594102	3.82142338171005	1.00501389384316	2.30463234552306	1.95522507732589	0.948172231848073	6.04272485324223	2.57061436388786	2.17233105356011	2.24133690632275	2.47794995766027	2.74321363537731	2.28626614790656	3.24344057222759	1.33010104747738	0.868114856405786
GSM1825463	444	0	1.35880378524144	3.29569308752051	2.44104131061903	1.16059294038481	1.11518827261125	5.31590861194	2.89040614417871	1.14089604457222	8.29134914767551	3.22098574778992	1.68410638583445	0.906052651369894	0.884766810432501	0.992167182032545	8.14781435068896	3.70119170538066	3.11626648902858	5.3278500473945	1.02615566192728	1.86744171234593	1.3431847969228	1.05467529088153	1.30618312217505	3.69264832192157	2.09205781170168	3.29639722316651	0.974972930370377	1.76153800509077	1.31459716373382	2.60302295756962	1.4080991789663	0.922813911763295	4.24464889540789	1.00535469864431	2.28226740073005	2.33619097251175	1.65596985103644	5.15609963636136	2.72814032415751	2.28789864394302	2.22619090490165	1.37297918174789	3.66401098724535	2.34676886988195	3.91114572651577	1.71778391396749	0.936732199060668
GSM1825506	2430	0	1.47894801367167	2.93183532439746	3.18157707127446	1.34411031498923	1.51068958284756	7.61260097655824	1.3204885335657	1.47003308004257	7.86580956737246	2.80748401496624	1.73285214776083	0.881687305359117	2.63423816898995	1.28979286499883	10.5805517018716	3.63293738847176	2.88456319034309	4.94625471546842	1.0926277490832	1.61956769116357	1.23529598278695	0.62483496953978	1.26113673483933	5.17361650668242	3.10866395739016	4.71608946299818	0.836919067524311	2.11732784848428	1.21058997765874	3.84538643801984	1.46019538095252	1.07599169476846	4.18667835090713	1.24119162103638	2.60655910022864	1.3091746453688	1.28664975253256	6.17167584783575	3.0679102323941	2.55941114332408	3.24112149032546	2.5380271289116	2.97902759134352	4.16482607284738	4.08323355164234	1.0406130525172	1.01645210073997
GSM1825497	1983	1	1.17822336917661	2.5048054689435	2.8754034475618	1.14300065146255	1.02041720393198	7.44667817037728	2.04697676928561	1.0881030466262	8.08596412649925	3.11912268309113	1.55059888501699	0.884674403067168	0.831632367538869	1.48395456214521	9.68740635982105	3.5917252762089	2.97238496940495	5.23134555186133	1.02556871193031	2.08047082320233	1.39248498351468	1.41001909720073	1.19440134619381	4.32787672177258	3.30448744434789	4.00797106312387	0.896754237899238	2.25079022147143	1.35718567910686	3.81708795804448	1.48897373615736	1.03159303111562	3.83784161284488	1.03527736018481	2.7661834120846	1.47603487251054	1.30483896509271	4.41933638617027	1.67489457766449	2.17932217939809	2.90226683108082	2.58855932902954	3.57009374071336	4.24045447531662	3.62045238056169	0.535707934546745	0.93758848157065
GSM1825494	210	1	1.5939952142291	2.53268212178704	3.17078780853644	1.4922508462964	0.64804898920005	3.5905423511512	2.71995289681964	1.11085864918914	7.70080027895831	3.50761107345833	2.05653021660318	0.923389532185255	1.57868677359559	0.96549138458358	8.16386607379934	3.26778976911504	2.80250696770263	5.82182605508246	0.95469449979718	1.64473521957627	1.11883322315686	1.25142835663127	1.03045474142132	3.10502117312241	2.83976220826049	2.73402434965182	0.994563092913058	2.34917585894856	1.56336116890068	2.43901219277625	1.35201828164403	0.956252871539706	4.01215863477023	1.04202529524747	2.58748311790519	2.67121728944241	1.33699960179326	5.51803371172723	3.53570839182514	2.38163680058693	3.41322164372798	1.26068540370802	2.3945968996091	2.60861671580823	4.04545549686025	0.741271592939835	0.957882377057218
GSM1825455	591	0	1.23234895087346	3.63425953253955	3.33224950265795	1.17722390204357	0.731253510127122	6.88590612545647	2.47939387836934	1.1814920395445	8.30082683717421	2.75926160667798	1.70599540631732	1.03807065595714	3.93814682358116	1.08915275990056	7.6118413073671	2.49482909428061	2.71298640862375	5.10399590616951	1.07986158664928	1.4537903905219	1.23124717519245	1.29324695248748	1.18739413038603	4.56957722170635	2.77631102254234	2.50374394983212	0.985264863590264	2.73309029207534	1.33975307436867	2.94633770824943	1.72702238715953	0.973179432805754	4.84502914999265	1.00678607880912	2.81288667915235	2.58731840466486	1.20519371367625	7.29128414548897	2.73940681026263	3.31887569098851	3.35456801077371	0.978828020827932	2.96090768780066	2.18732931975828	4.03194764587712	0.716468044075873	1.11926251658345
GSM1825536	1050	0	1.17458263498175	2.93633155872706	3.24389826722977	1.20462172905366	1.91775744083606	4.97779385437548	3.37289880404189	1.12287360734237	8.00890735349146	2.9909811149993	2.18328472173976	1.04187774127132	1.24824869589888	1.44470303161316	9.51598769109687	3.4167035601505	3.92993063900035	5.29553068050031	0.86195640027722	1.21111142869723	1.08644276240085	2.31106130190596	1.04847329635561	3.549844568766	2.74093808049044	3.59122030739442	1.10855512567953	2.49104266348402	1.29304546251742	3.75820303588298	1.18702237846956	0.986359798291782	4.32045653052426	0.924652121733264	2.8085013958596	1.63489808609059	1.69867495878635	7.18916889841897	2.89071913274098	1.97657953009673	2.51812265778288	2.47682701987987	2.41628974187871	4.29574999581053	3.8213130264816	1.46193360856254	1.03851507589216
GSM1825498	360	1	1.32530903064877	2.75895511442426	2.28312573781701	1.06551767402349	1.26555339338977	5.29324389872456	2.67969608148714	1.06370904067873	8.48109865849235	3.1696939019404	2.11622048877098	0.958180434902567	1.6833695566099	1.6341011935008	9.20954570444424	3.39345037842032	3.37859930620283	5.6105594567531	0.872521500222531	1.55515740237922	1.47917709906755	1.14676760853211	1.00498406808828	5.44856520868677	3.40338377519135	3.07500224070319	1.07810519911862	2.75046057119938	1.23640788594188	3.46293549162943	1.55848453257523	1.10159069926525	4.65145617797089	1.05804312090127	2.96176704694108	2.14794026876018	0.811621331758848	5.59174488836651	2.71332318788594	2.45012129859161	3.20667176160295	1.61441080453362	2.89123538262883	2.97460859136428	3.78144839309236	0.640698298916108	0.917123329582084
GSM1825483	150	0	1.11196200683024	2.91531166323617	2.8268140405458	1.15021060593888	1.57505182437186	4.85477577794745	2.60291357029198	1.05806565124312	7.50471015139912	3.10169488800583	1.67750863143359	1.04539197386903	1.1873159143716	0.677011689314084	8.80267315073739	2.55503822554625	3.22900370834012	7.56729866994313	0.962911799754645	1.90193817356862	0.786831000407697	1.40430617426956	1.07705828782544	3.50920787734642	2.6235161913892	3.20297693235005	1.03402733339759	2.01311289728524	1.26406467658136	2.1307393896404	1.38669988919859	1.21133966708062	3.89479868628793	0.998879407422561	2.64120283824133	2.5157024416244	1.07734200220275	4.93984533326601	3.26777086772539	1.28345933987434	3.34922236321332	2.79293400506212	5.11028554185626	2.50323287630192	4.74039599296807	1.4952315234758	0.933307069020741
GSM1825523	762	0	0.965604492197047	2.66858080439926	3.95749859573503	1.36352912571217	0.905497955297274	5.15569047131176	1.40748252962569	1.37682613194477	9.66970395203462	2.69216473105577	1.72074332791925	0.97657158549724	1.62441940354881	0.772282394488951	9.52148132895283	3.36111392257679	2.31495710281698	4.46078380433156	1.12212198643053	1.08246507568018	0.812552836890414	1.66984283211066	0.854940669283606	2.71252281680299	3.44138009557691	3.72696973922811	1.10195409264884	2.32889428473618	1.38145892621066	3.27664720004694	1.7307119198781	0.78184664578111	4.88293296755084	1.05524852153188	3.04574522199718	2.14626608587916	1.135072981198	5.05119625967853	3.05486842120576	2.28390371489274	3.30512077084012	1.98947202318681	2.82003181800267	3.01477843136434	3.68568541701682	1.51629755127806	1.01314085627387
GSM1825499	930	0	1.11111250218477	3.09190126653129	3.12755530819455	1.14184705874633	0.953070046858714	3.23075499611953	2.64101026382615	1.310743862102	7.67495035630456	3.63683629117461	1.49673016084994	0.967376010199904	1.4490228719074	1.08267435194867	9.22310812290114	4.83857333764275	3.31332497100327	5.43546786908776	0.899961412580494	1.36263399329646	1.66923289085652	0.81564659544109	1.24423043638246	4.21111436550289	3.18196101675423	4.96315342893551	0.885042727683505	3.06355254055486	1.23964431888905	3.17465225307192	1.48587452867377	1.08681403813295	4.48159842869944	0.98245261600739	2.48991056464159	1.91541300841521	1.01592045834022	6.74097706315607	2.22483566306188	2.17518457431031	2.99373680044747	0.672266006779073	4.77902307990373	2.6629203884009	3.20719999641919	0.510224836398847	0.935619031797692
GSM1825505	3522	0	1.38975002589771	3.405963234454	2.2476645246221	1.01947009810127	1.26648617949882	2.88109406389809	3.55719646838116	0.963766434222302	7.3446880516341	3.85166982922286	1.5224225926933	0.932292254766117	2.47192698522533	0.986069856901354	10.7135149056041	3.67414950073463	4.19370484527995	5.75639351228265	0.658724963829206	2.47854752601703	0.860424032566588	1.26171161790738	0.990302282586266	0.933895409497779	2.42900548758426	3.56863653828027	0.839261369567458	3.79462714676134	1.19845335410684	4.15341840302824	1.60674362053413	0.903735369143617	4.19073223513795	1.22210655217228	2.66883012298563	2.00005411427002	1.79225713934943	6.11800435278872	4.08933669085693	1.56296169735595	3.40134242692711	2.15791269024662	1.59068568608794	4.60198303531712	4.83923392699099	1.27064048513227	0.910187441251233
GSM1825531	243	0	1.07434108681673	2.88597373423552	3.07579702680794	1.25172676496574	1.68717271467942	5.14399890038138	2.77552693944938	0.987250216067256	8.20487377070652	3.33151800948436	1.88964584058134	1.12346650808145	1.00160971470606	1.41154882621231	8.39365464474306	2.94702043185498	3.46616369435302	5.70910517545853	1.23334901085478	0.887914326360266	1.52133233108089	1.41984532464236	0.777082715863835	2.42479566190813	2.8884795910605	3.43078916068187	1.15632389158976	2.93434953347639	1.54541367710272	3.2711079231156	1.80701145649814	1.14377078252836	4.79313943183813	0.758543861655379	2.94005989464199	1.84844569317439	1.63830786202875	5.45913447365614	3.19450456717517	2.11854218741894	2.96151442487513	2.63684565358669	2.05440209083967	3.49756039729092	3.52721526280007	1.25908814730523	1.05421415943017
GSM1825512	1221	0	1.04764236938779	2.72433411008633	3.07617427375682	1.35526171124596	1.61534818428273	2.65986080474949	4.26365448378929	1.28198078046244	7.92495603682729	2.77361996420201	2.16822631757779	1.0456848265855	2.23731595006067	1.30541726064751	8.34524196113743	3.09266424420963	3.54919800245782	5.28192252601855	1.18844733608721	2.01377449711934	1.05214698042389	1.48040230771283	1.09674522747587	3.46402908181883	2.4722551285529	2.02504208975674	0.904632890226186	3.98288641344347	1.46862194990159	2.96139009121505	1.60452990090299	1.32310117451781	3.92337857011523	0.977681348791366	2.56906492807566	2.4630605512355	1.10528485048355	6.81381694929133	4.16403690782052	1.72404294370446	2.54796918999505	2.06583179225393	2.68400493647671	2.87393602938884	3.09551313097329	1.69264059046155	1.06197721666566
GSM1825552	180	0	1.05516655339049	3.37392756485559	3.5271352764504	1.33276665327979	0.944674971877286	4.53861158131403	3.01638051996309	1.70450680885109	8.38040767048684	4.1666515564392	1.81807961049198	1.09113556818253	3.01701763819382	1.2364412701009	7.66205659089422	4.61772001562955	3.52139978399744	5.50770448912845	0.72270251349804	0.876917061480123	1.37081195462646	2.06380599744462	0.974397014959084	1.62550646167611	2.99124206828892	4.52554662413343	1.32731194073946	3.55493275900356	1.06745137504055	3.60719752997191	1.74296116850376	1.00613138713076	4.38349443031355	0.759838919899728	3.0711798650951	2.0415347854521	1.08815008502834	5.50705545137671	0.842267113629737	2.21798738556324	3.17741919023083	2.20563754591357	3.37281648101436	2.85434703333943	2.67061983460142	1.59138774715388	1.12394381306552
GSM1825530	570	0	1.25334385139712	2.71253149497112	3.05127597513061	1.41159548888776	1.31536417161292	4.12437332187252	1.95566252962897	1.45019019460769	7.43608599244559	3.33052647007798	1.68030297447396	1.0975197574017	1.09201757276388	1.04570931834082	8.29348159196333	3.48677453188207	2.48576171180131	7.22221855254312	0.927548062437699	3.5993921415019	1.29388461033092	2.07957366473466	1.06382243574408	3.68980193668055	3.10166244724195	3.26134918803854	1.30708296854865	2.52880881708951	1.50576737349984	2.47321120687413	1.80435499294077	1.12476092016465	3.86946190984529	0.899023600687189	3.07271471424756	1.45687663974205	1.39736669855086	6.4046589286081	2.35122515264105	2.03393529717565	2.96864195495564	4.36953864874197	2.34406533761634	3.51318200173539	3.70808868206201	2.28079049571516	1.0306090194775
GSM1825535	1170	0	0.97082287787634	2.77176938226363	3.00706263272163	1.02860270710463	1.82391915826585	3.71028045870447	2.77503600267703	1.32021019276818	7.17432413638454	3.23137252944033	1.27326033826071	0.959293275225175	2.0796308993838	1.48185860663136	7.84918363036276	2.54507257623332	3.02576784448535	4.92300745156208	1.52843812182731	2.11082813144086	1.10406698369456	1.83780276628726	0.930574109748527	1.83232360206044	2.6386875886916	3.2880054401077	1.25775266794299	3.10770606213706	1.50870958527	2.64661465863805	1.3536416760402	1.01799434043415	4.21100165629206	1.06438209020256	3.25338838590871	1.53704767730453	1.06811559003456	6.18945017411756	4.14689819259396	1.63601182856094	3.73544539945141	1.49425646203096	2.31701308725658	3.10429270445088	4.54195138543539	1.86354723537349	0.915296022705784
GSM1825542	141	0	1.30819757993295	2.94004095204899	3.32417641795187	1.32757548605682	1.08142141546371	7.38053569503705	3.74954549578693	1.16110301964811	8.09716637512356	3.39500362273306	1.50612225829117	1.0481447894039	1.7063680468176	1.35991210400753	9.8492970003888	3.74608903171237	3.5349385459513	6.05849454177777	0.923586149958207	1.57372551595747	1.0683422108019	2.28341075491906	1.11609849018307	2.11774942420724	2.67792448915655	3.69105784407938	1.27123864940353	4.41521037228851	1.12842871397708	3.28700323952729	1.34198275264952	0.97893816820759	3.95540425553872	0.758748344536066	3.64324007063385	2.6475889883816	1.17356030052817	5.58390327383041	2.87665309554308	2.25465512720324	2.79787821344322	3.12756946362095	3.53487477326386	4.5933043661813	3.47801593564199	1.40179349693349	1.03728802305536
GSM1825472	2658	0	1.22773735422664	3.12562302400331	2.98676674687178	1.05138616324986	1.31890875882731	5.58874044272209	2.49952228603559	1.0930182567798	7.84962197652207	3.30542101740341	1.51497101125233	0.886900083712384	1.13735367702386	0.895562686985228	8.95271813467823	3.51418006749263	3.08929192148555	5.51541577666811	0.942808762358704	2.09894918473883	1.28340534361574	1.0962653698205	1.14479470730064	3.60889192217002	2.60360564690523	3.63330263126286	0.905697572973071	3.13471118158809	1.9576911013961	2.82242649167647	1.63950667107504	1.01813378216596	3.85628678609512	0.994585266928139	2.45482829829962	1.73106873138603	1.86105981294651	6.2601989630432	2.40721617449675	1.23708962768367	2.31929426657842	1.75197068263248	7.38675793062091	4.45593343186013	3.61682832298085	1.72559873073284	0.982115172089702
GSM1825456	2256	1	1.2841687342469	3.71181957472518	4.08576255835492	1.10243264094234	1.63624259312541	6.17574368591903	2.13446170211795	1.36626753235557	8.21207482058863	2.62777968861877	1.84167628505507	0.913901104171442	1.17304098941511	1.24615888202874	9.09237670954765	2.21682900198856	2.87210547021825	4.38820698042883	0.915222112501501	1.84386332302537	0.832082379405072	1.27085229459726	1.17749504773695	4.56212817096923	2.80825541259355	2.73908410120199	1.01827002874369	2.82598951663773	1.51856599470003	3.4719669214088	2.15618883298365	0.774075370757453	5.67161614465729	0.905567052869166	2.84095249222592	2.72479114163507	0.958716702897435	6.97483143443243	4.13105683031283	2.83677336024304	2.74902493434967	0.76322396699137	3.18549240776847	2.05392577704205	3.16700590324987	0.161276279093558	1.13458997351212
GSM1825500	240	1	0.994851723562386	2.57652040650066	1.67334376964409	1.07215083214172	0.66166766639215	6.42919077236044	2.97307989664204	1.12196338323986	7.77681197652168	3.48611959228132	1.57186694037977	0.966966016396838	1.64887182129837	1.20595464444495	10.3535099498559	3.23265047440225	4.64707319709581	5.63959018631419	0.897907087591129	1.81922374779942	1.22148240393512	0.814275493937606	1.22554452756172	4.35264632950821	2.34228959642677	2.68145229695986	0.893489210808791	2.40173381207907	1.24015920594883	3.04580385488623	1.23380565334103	1.15105505210062	4.78888285339576	1.09675854631129	2.50240862202591	1.94759638399804	1.83812558841415	4.55055273607421	3.67855377929116	1.82434419807382	2.70314145945633	2.42011866196973	2.25729396853786	3.22405833852512	4.99320146421337	0.133074983809877	0.958338775635039
GSM1825490	2973	0	1.17276226788432	3.46284059872347	3.12234930029998	1.05878838317891	0.883670760345554	4.42029750196845	3.68415271771024	0.963766434222302	8.83505795654411	3.16355231769379	1.7119721955981	0.899141327261068	3.7593137359317	1.04170794872348	9.83745134376189	4.37226399687505	3.79649919039053	5.92014497121319	0.748528313364358	1.88961574618972	1.38486369863091	0.804449266495982	1.06248772797117	1.13386911302605	2.24434065742524	4.48148976307468	0.997615183454128	2.97121809379251	1.05354942442656	4.21820385931226	1.42861298088155	1.09569460335147	5.64871169875315	1.12565879344836	2.95650470698979	2.47291590779511	1.22364653801263	6.46512648958642	1.05701316696656	1.76499096646976	2.12061436558397	1.60935758452183	3.26537310930248	4.06390554889663	2.4935901127737	0.122541969908744	1.10436320090976
GSM1825491	315	1	1.35540576665957	3.14248390273932	2.84167757033175	1.02754524711477	0.89747599475946	5.15853852772714	2.95570073490094	0.926447246019082	7.96650055537797	3.52684585429241	2.1499854671754	0.946642037873425	1.19114899607289	1.17508693596829	8.84730895831705	3.27770351400447	2.85238932638431	5.93511394114313	0.808837425552179	1.47403211570216	1.33127653929191	1.7059485050357	1.10252896115848	6.11904033641587	2.91604803726908	2.83694710069664	1.14936796431011	2.95754576454972	1.29532567663929	3.33023368340454	1.41459275655099	1.08285972036516	4.34518522433228	1.0018103287124	2.63594049829004	2.00898308963546	1.16248860592634	6.16435700760207	3.32526408772844	2.83149434685518	2.31587899174817	1.41396641073245	3.29370140920751	3.35994150099444	3.65614385673664	0.154480786254114	0.948206384694423
GSM1825457	573	0	1.25467878726857	3.56389346528127	3.72632166546012	1.30335003901632	1.31237925606397	3.12854996860085	2.47163707736625	1.09046962929275	8.80711603657845	3.08977474213682	1.39295136515636	1.01065964169501	2.47377743846043	0.860503067480878	7.60420171722366	3.77655692830972	3.33705641305926	5.21909821282775	1.01955247446146	2.07299500607785	0.944496331440658	1.52176386973455	1.18161039670342	0.39326389786941	3.16263247280133	3.89566926042508	1.06398040800995	2.83147929132508	1.4668566228395	3.14707628747891	2.27130225380304	0.894856885144973	4.73760121787586	0.855127942299763	3.11349784887011	2.48036044100605	1.17751447717168	5.76408615005974	4.69957054735017	2.20029555691203	2.64523027755212	2.14780625022304	2.86392792236002	2.15236668123971	3.29187115989882	1.05012674249242	1.27553407465512
GSM1825539	816	0	1.17397584594927	2.7556953445353	2.1968116359128	1.19635431458745	1.3013723799772	7.55686716385318	2.40005849595797	1.23464912713153	6.7334592447939	2.70679400098592	2.20781284398296	1.01710240145748	1.14383026334672	1.48014373393821	9.0081695417868	3.66153672582294	3.63346778693864	5.66737350171446	1.05975854925334	1.3749511411435	1.37128828493169	2.3078620650645	1.01844237146513	5.80938995902639	3.14301511655481	3.21112189826007	1.18585109310337	2.22098138365589	1.78674859754993	3.13274641889564	1.61795979999859	1.215641548568	2.47391226338476	0.788125718394731	3.19002104232853	1.97103494433233	1.15405302908685	5.76774557017658	2.65255244465231	1.46208973883655	3.22389662596421	2.45942148428369	5.91189986619592	4.01183353408174	4.18811158163333	1.28219282295933	1.0368025108722
GSM1825462	2334	0	1.4580744709545	3.18205076483982	3.43071095631616	1.15030673866524	0.835912111562299	3.96743087375806	2.00210514829305	1.34424010907464	8.2795929721372	3.36222322159329	1.46032608068518	0.922686685665714	2.25965356411296	1.19852352944131	8.8020722840969	4.88653302496124	2.90973602150443	5.44873581970748	0.996074474582985	1.88627380251755	1.19957120989429	1.18835768747107	1.27059091489744	5.46110141602485	3.08145871452052	4.47902159158679	0.944877898058433	2.81433425096653	1.46295819224404	3.24521782441473	1.44219046128589	1.18074573487714	4.42058747102557	1.06819910397538	2.42544690023822	2.49319584309387	1.1342821458693	5.87822520608509	1.54536412832268	1.7772611056956	2.88905120238985	2.71264395376361	8.29913335549015	2.5773735069193	3.32163236003239	1.35320572313148	0.994816410560263
GSM1825482	510	1	1.24205757539307	3.06548588984488	2.46993842690339	1.13232991883756	0.636295884226046	3.22947208782432	3.70968142987231	1.22736733431139	8.1014740800915	3.11135833353191	1.72524532503984	1.08990558677333	2.19581292750196	1.34181067002431	8.40738873938295	2.96020415542522	3.52134830581511	4.93684240861853	0.935912099894404	1.6872354511102	1.1421734081134	1.72240172307749	1.21809240916297	2.73589951261217	2.65546058144041	3.34711814724255	1.12906801326951	2.53452383054236	1.30032743664856	2.71115927679462	1.45517761645526	1.06530879313577	5.50337994907818	1.02082723661627	3.03215084378966	2.26829727607676	1.60192943690846	6.58013683611577	2.2711306786938	1.72589773219209	2.49109743956091	2.32130013729464	2.32186207552861	3.03560723729029	3.6496644810618	1.31039411824301	0.958880802463857
GSM1825458	270	1	1.23683918971378	3.27006455184178	3.18829206696456	1.14444264235781	0.951204474640619	5.03552472766009	2.79015685526534	1.0414995725773	7.69064495220148	2.99622056093354	1.64770230566969	0.91056258320362	1.65746321131848	1.54264131653293	8.77846680893458	4.57064270351064	2.91714887976053	4.93457438287157	1.01749814947209	1.94866203059661	1.66137344082013	1.23131886791352	1.26569698639677	2.06500045516632	3.02391505298993	4.96660886901855	0.925500672065129	2.25471004834557	1.16358814463047	3.37165784132592	1.42389037900178	0.993991631583629	4.45139699117982	1.0652000217253	2.24016868111969	1.60996950299219	1.19359479552195	6.86504883092714	1.71135702360466	1.47892551126271	2.52109246198309	2.4465076998091	4.60777723092827	1.75761121654782	3.16074616742842	1.1755035853801	0.9568257244399
GSM1825509	435	1	1.83804576309091	3.00017808620741	3.48639260597115	1.25960964852653	1.27917207058187	2.97631151756884	3.11751349506669	1.31019772764048	7.66867251794579	2.88532527661492	2.19112440638078	0.97622016223747	1.34632271735926	1.39039872966349	9.047225873419	3.45038953100516	2.92034052706524	7.63148379858211	1.11551879896471	3.92549298636603	1.04095321825085	1.5142228114654	1.26547453510129	4.88152893184388	2.63781239992308	2.96479838376911	0.938631759276708	3.61891737726715	1.45979531459112	3.40718146512478	1.40514755279144	0.982544922255795	3.53927303924483	0.966911917075196	2.18579116828963	2.62564045081142	1.1466718993523	6.42766099791398	2.46587018397731	1.74901125026867	2.01488933605628	1.66382006687117	2.36244045106825	3.11197952568546	2.83359260581255	1.62060836636348	0.98459839136865
GSM1825495	30	1	1.21936366557847	2.82358848291229	2.20880808888725	0.950446800581118	0.940384155775668	5.8350588354031	3.08903916227053	1.0520581721665	7.89799826034552	3.61606814612193	1.88677387690097	0.948106301455803	0.919264545744036	1.14231381338813	9.17443792502102	3.54838508258234	3.44891850327112	5.81264055080727	0.866945475251395	1.07586566084572	1.20862148569376	1.4865722644785	1.00520651938376	3.2372872447474	2.94157510567506	3.44596841533236	1.04659058981083	2.51199995399289	1.10055125745483	3.83009321692677	1.33135689842004	1.18851700990079	4.37011661235183	0.94516857076217	3.37288735563605	2.26773921511642	1.40026642808943	5.33122902766743	2.11039547692753	2.07402726371589	3.61398040766258	1.20509998357828	4.95818043605988	3.16305969259911	3.46297060568517	0.483722414325023	0.939044161837619
GSM1825553	897	0	1.14424318335796	3.62931367477699	3.40445456867397	1.41659439065802	0.186879536886765	3.73009283914355	3.21187154271189	1.17384615708335	7.51055777318801	3.83243504838878	1.86977495673874	1.0421120234445	5.06599807037557	1.0962027920835	8.55829210423878	4.5104854766685	3.66450913088606	6.32691538893052	1.14868147379305	1.36368989966998	1.13288496716131	1.37208528893772	1.2309945843011	5.02542278998536	3.12762492206028	4.85430706631977	1.27223235330062	2.92493657014228	1.39344843917406	3.40453224572283	1.88611503798429	1.55279916876958	3.92256779326906	0.992199633320127	2.45307418498252	2.30531345957613	0.458645163381483	6.82723482305309	1.06111007100479	1.73617040689279	3.26562237497724	2.34937358180461	3.65048486206547	2.62374239630208	3.41344181874702	1.68176780191845	0.993846242476454
GSM1825513	405	1	1.76353206990287	2.56471779138545	2.78327974264481	1.23298088332725	0.873596670367836	1.48543095861819	4.89509736038271	1.01182626683523	7.80198426191729	2.8635628830318	2.02951823387964	1.03525926987897	2.00059011119874	0.969302212790575	9.47950650220966	2.76000879396696	3.98578446683278	5.2846441569149	0.926520899943015	1.99934553652527	0.73419650167917	0.90408264241571	1.50260761608836	3.08600489725691	2.11401192196016	2.47252158051037	0.86594941708937	4.24958592065228	1.32643956610871	2.92803401056324	1.58770563170631	1.25747406811153	4.14877453334894	0.962822259461461	3.28868991641532	2.63215302221859	1.41450146400607	6.66412924070237	4.05526410560572	1.39003833989413	2.93359826539309	1.3662415550655	2.94738156262078	3.92653461457546	3.72137689319176	0.944796603481087	1.04430953963721
GSM1825534	714	0	0.934051462508299	2.79604904764348	3.28486728587836	1.35737663122569	1.31760285827464	3.69388489069164	2.81048163764053	1.53283854311628	7.32659310577647	2.93824530602519	1.68325255879434	0.91501394449405	2.44139450684615	1.35038503349004	7.92815467454216	2.66798225109283	3.04774902834198	4.9218734386886	0.796804950614463	0.936311794990271	1.41177636087672	1.64013563286854	1.02389242820451	2.05167694978285	2.69900122267459	3.28714158008694	1.06454823880829	3.04921121856082	1.63375358550171	2.94489267948473	1.72274252920599	1.15272002800285	4.39565608300601	0.879052439340114	2.94115621546518	1.62912773576068	1.52838175133917	6.49074243040432	3.97339430657524	2.1925910508865	3.98995761940992	1.69694673139294	2.32160686561956	3.46805292222915	4.4091790940646	1.45411879179718	0.977748131288796
GSM1825537	231	1	0.993031356464959	2.29932756008069	1.93145613206918	1.20606371994892	1.44296931133068	8.59929857548995	1.33639488498976	1.07517786437045	6.81925698450476	3.31806449939674	3.09819920553945	0.938207879638925	1.48642846230267	1.3126578342408	8.47185314609895	3.53909419077497	2.55865481798631	5.05477974746047	1.01236233699867	1.65643994172667	1.08882441392703	1.62071169490254	1.07338784144994	6.85389221970237	3.47981619831866	3.38438753670962	1.04155109147557	2.15195410646331	1.30209276371065	2.09003774610137	1.46698412115469	1.32490559215185	4.31194337363953	1.02123620237765	2.6451495932048	1.69832729484286	0.839036956487186	6.49492462482357	2.80236256898331	1.43754946038488	3.04214460891099	2.31007075949065	5.1743432290289	3.8035454748222	4.19118653958071	1.01105265866564	1.00326535008625
GSM1825459	270	1	1.55431121150518	2.99545704016133	3.55384436043125	1.02283474352356	1.19316919132765	7.28973572226282	2.05492994499764	1.09647710836936	8.29177936424539	3.04371963309748	2.02299810011879	0.94863343634546	0.948078746119189	1.10668256965273	8.56163978980726	3.73674623548149	2.64869015888853	5.09639801991719	0.882499650170882	2.43921501360364	1.69566922279709	1.47263273252643	1.05792747641372	3.91817893123086	3.20982046322834	3.58147103001727	0.97170790327993	2.00134669311761	1.10386124569626	3.03412320570491	1.38699505181608	0.924687009653303	3.72838673861268	1.01482907211613	2.57432726802695	1.70483986625003	1.62354560255965	5.62607373422451	2.88505174882143	1.69593576431504	2.6972018510559	1.59251351781585	2.84095903054512	3.80676898050122	3.2126909927538	1.28762921723088	0.955399157778271
GSM1825522	120	1	1.13125789806297	3.7410450978676	2.19628349018437	1.18962502374287	1.07675748491847	7.05225656773583	5.31357186513177	1.08537237431865	6.17805519234753	3.57335338704997	1.74961820600302	1.13787486173205	1.14911727258986	1.27969417025029	10.8414995000296	2.36678088149411	4.12122356455363	5.9853507114383	1.22087632341934	1.70184391578776	0.992605692269449	2.51192767216614	1.09863606348749	2.95507117617026	2.23624516131637	3.47768441895169	1.09315271527459	4.21518490143874	1.2395707635948	4.2946699647776	1.73026917595187	1.18067705462117	4.03607655173209	0.791533766406177	1.90601009421242	1.64419538168986	1.38603139217279	5.98190877606231	4.29425017450203	1.3617884844672	2.2695500462248	1.33367635943394	3.08774701260067	4.73340288223087	3.0814561803567	2.02018334532261	0.977519503858631
GSM1825508	465	1	1.23574696945532	2.38205827174537	2.78561867372788	1.19596978368205	0.989448705111583	7.74217471437481	1.30477855685058	1.3629907255865	6.69080687241521	2.97626244397514	3.00947881400784	0.984947173188445	1.12651530807541	1.49348163266269	11.8356762757749	3.44000864630418	3.67310598733585	7.22221855254312	0.862836825272663	2.49201033227933	0.955213763308458	1.23954547693441	0.923566893940748	6.05327066893201	2.88578182168152	3.37278713071656	0.949420544445141	2.78609536096421	1.18594895408367	2.54124797787873	1.62917597946304	0.968532068818655	3.370023372608	1.13601925940315	2.0792287842759	2.28559716584731	0.768916224008934	4.3965085749652	3.69432685983831	2.11782880723139	3.27171047358769	2.48693345990346	11.8128633833502	5.77657891235575	4.99451930333367	1.44222667932816	1.04037064009129
GSM1825504	540	1	1.28234836714947	2.90238498953857	3.11706784301563	1.10281717184775	1.11518827261125	6.59197472957911	3.50181880046036	1.34150943676709	6.6844681020959	3.84083333297831	1.47336634820688	1.0023426245471	0.826213183064643	1.16213012006451	10.5863886920936	2.64514430475069	4.68897643751571	5.4761789312457	1.18859407358645	1.79616803213375	1.14526955509744	0.548053285344761	0.986186933619792	1.29792991340706	2.76420278592978	3.32293006666128	0.928481783756406	3.15577941059339	1.11658631160219	3.8780200042893	1.34154000872329	1.00072021544852	3.84858440605656	1.13574661556224	2.85345054961025	2.47682233451749	1.75746038488654	4.17502652884578	4.83183226605079	1.06302486192177	3.7394546351217	1.46899036197199	3.57009374071336	4.95136145852747	4.91643733545556	1.1986082610342	0.989849972002369
GSM1825538	138	0	0.827620666212025	2.54201180802096	2.2693939488777	1.26960745206706	1.41349327028476	7.63398278147846	2.79104054145557	1.30673887605092	8.27152964269227	3.51835816860886	2.63581305299896	1.01651669602452	1.10523509587174	1.03065654692319	9.49512903486254	3.12406642043008	3.14087306018425	5.22329406045962	1.29336464804412	1.65327222260613	0.716572280385459	1.29096178331501	0.926569986429796	5.69244591859238	2.51054463717592	3.22679478720814	1.25093869836292	2.0168108471665	1.45427866752207	2.58652554583931	1.92640473527108	0.853232487589223	4.64861845900932	1.12981661202232	2.29564251477293	1.59025320926337	0.586233263078753	6.69654124745155	2.27891479636642	1.86629095310169	2.83945547224625	1.66718888021237	2.92160536180629	3.42341976667354	4.48759052172278	1.64507214058547	1.13915738442036
GSM1825473	105	1	1.64387327269862	3.05593139189448	2.45801742331872	1.20606371994892	0.963330694058245	7.69684528794393	1.77607785830423	1.49861411686162	7.54053075850504	3.2227927335387	1.80208975864989	0.952381951116349	0.951383126896156	1.38754060850824	9.23074771304458	3.5607383353765	2.83967421534781	5.68960015403467	0.996074474582985	2.17603035000533	1.08858624877441	1.24000251076891	1.12099241868374	5.68239272816667	2.64021916903652	4.65191700431316	1.00599068772962	1.60432134677547	1.24464607889832	2.78786622038741	1.64113006547121	0.865232801404545	4.31011912573566	0.958664440887497	2.39496918135363	1.79301349798379	0.999312916437473	5.05572697029938	3.07289479897394	1.68452168131426	3.30437831979006	1.48302708422697	8.22997147013643	3.87347075185933	4.72271498477064	2.30559404457912	0.926656322765712
GSM1825496	90	0	1.63537822624396	3.08088549242377	2.79723787975345	1.03292867979044	1.31424482828207	2.49408339484199	2.42254340013149	1.24138478549016	7.9620691400659	3.55917654083803	1.89220732170168	0.978504413425981	3.50011810778641	1.08248381053832	9.3187317568314	4.76995568976932	3.63444587240299	5.34021078771543	1.03672076187259	1.70729767220696	1.27578405873197	1.1977268810782	0.929795530214329	2.39675573921474	3.09699331516186	4.72250670886669	0.996408543007658	3.20867017921321	1.12578072338394	3.63356930492767	1.51435772126113	1.17138024542709	4.14634220281045	1.15789892763664	2.49955818788563	2.16468209757039	1.06099807207624	6.15756094167078	1.14332127870512	2.22640527177631	3.12054743979669	2.78619637837973	3.48485363108921	3.70634438050108	3.17260671951117	1.02872094004818	0.874679974409817
GSM1825543	138	0	1.07846725223757	2.7568194031177	2.97243136281426	1.14809568595916	0.797108209425906	3.78811022861409	2.12533027815228	1.14308058241826	7.75834774605471	3.78899966231656	1.64987568358998	1.07567294475261	1.62812031001901	1.04780527385467	7.8188827840635	4.5339462760927	3.08002584866542	5.49262211791117	0.866798737752154	1.02702999107071	1.16479909761209	1.28342072504586	0.957824393445447	4.43385915095927	3.21346781242117	5.11124371820864	1.21062271168089	2.99833415173998	1.14630265048079	3.07831700209197	1.25520494310874	0.870575292830827	4.49821935404581	1.0152380378775	3.39349818711195	1.07014039422627	0.871461204963971	5.9890533581952	1.36059375619885	2.03379262113814	2.72808781473815	1.94343157419046	5.95885848946192	3.46507737852544	2.69983193510153	1.4575165382169	0.959052058965853
GSM1825507	930	0	1.13368505419287	3.09538584813674	3.02939565209545	1.10810447179706	1.45490897352649	2.46115541526485	2.30344213915997	1.03731254170572	7.42826823726588	4.05630080605687	1.5300294154143	0.913081116565311	1.31565806374901	1.38601627722544	10.281663467271	5.22183560080266	4.38340194718088	5.9164027287307	0.892624537618473	1.84905310285119	1.31484314376128	1.16162120815316	1.05837237900469	2.18527537194619	2.64991844856372	5.2820411851703	1.05397239018923	3.6007638051228	1.23140612593261	3.13057887574859	1.33696498815226	1.11761609232421	4.81401693562686	1.11148131372074	2.42983218353096	1.7876170484973	1.16670639434608	6.49074243040432	1.351034313443	1.71362759296625	3.58279746356031	2.70702926486161	2.60591070430608	3.77775742939007	4.26125165281029	1.03993350323326	0.914668367625967
[truncated: 865 more columns]
