# Supplementary material for: Comprehensive Analysis of Prognostic Markers for Acute Myeloid Leukemia Based on Four Metabolic Genes
Source: Front Oncol. 2020 Sep 29;10:578933. doi: 10.3389/fonc.2020.578933 (PMC7552924; doi:10.3389/fonc.2020.578933)
Supplement: Supplementary file 1 [file Data_Sheet_1.ZIP › Supplementary files/Supplementary file 6 - GSE37642 ExpTime.txt]

id	futime	fustat	FMO2	COX10	APIP	PLCE1	HAO1	UPP1	LDHA	DNMT3A	PDE5A	TREH	CYP2E1	OGDHL	ALDOA	GALC	PEMT	UROD	ADCY2	TPO	PDE1C	PTGS2	SYNJ1	BDH1	CDO1	CPT2	GCK	CDS2	XDH	AOC2	ALDH3A1	POLR1D	PHGDH	FMO5	LCAT	AKR1C1	CA4	DGKQ	HMGCS2	NMRK1	G6PC2	DGKE	PC	INPP4A	GUCY2F	CHAT	FHIT	GAD1	LDHB
GSM923889	322	1	3.14435019299648	5.17234664410079	4.91010558646915	2.4350966034717	3.04708075767381	10.4455781479102	10.7097068776683	4.28901175864338	2.23336600280574	2.75092854962604	3.0071954909349	3.30967596354243	11.5970375045722	5.68382342006393	5.37916128977926	5.84865218782399	3.24869036230854	2.45435596678236	3.07033494476959	6.7473107323971	5.21626947739975	4.46524025331773	2.8985134879851	4.67180867307736	3.11128810730444	6.13832877882928	3.74564837137282	3.28408810008328	2.95902367866069	8.81445583781187	3.66739477601504	2.95140800573096	4.30825644207333	5.01608269151835	6.62424293742009	5.09950563035205	3.16696268903479	3.69187148514043	3.24855877341247	2.54330446299104	4.01951122446174	4.45410878855974	2.92395192341478	3.45982222011072	4.2874926923554	2.66475939859482	9.59077480750741
GSM923778	3265	0	3.06949978132704	5.07938529281765	5.11877788235133	2.55830385354931	2.64344814949844	7.81988815623533	10.1957365368693	4.80277652068512	2.48838996281252	2.79332975241865	5.82445633696313	3.76136097764031	11.7239901011728	5.42498162844534	5.52989717894026	5.58157022549991	2.72180387730862	2.56393016104976	3.09516247004569	4.11286836071348	3.78622405391065	4.67613409158991	2.45793426960789	3.78124951470957	3.31055772892232	6.69682303861399	3.61535406586809	3.32574335430867	3.26479870273655	8.26132507628129	3.43509783282516	3.19704372448454	4.00180881507648	3.65042432244243	4.37195322485316	4.4218522238364	2.98053618951206	4.11995123345876	3.18544557408519	2.97124850495992	3.74372629558899	5.25998049730722	2.90238060758248	3.28343955166505	4.20714981875433	2.44916085631196	9.60145439654693
GSM923771	3580	0	2.92915525944684	5.18396681301118	4.36945463804715	2.59526584376264	2.88851080446206	6.50704316039788	10.6958157873764	5.57888924632263	2.54506195392514	2.96293456358906	6.18195073116021	3.48680734162003	11.2552420521859	5.98746475253958	6.33741087087417	6.12241052315579	2.78597662469513	3.56836027516755	3.0124040524587	3.36156442508519	3.24995702010223	5.31936029832007	2.59466575117323	4.47051790440519	2.99865745160738	5.67518719754441	3.65154692850829	3.99222742191486	3.33760227989746	8.39960776666394	3.77192840045048	2.77505415636941	3.89037331435035	3.6376605159921	3.4116746652316	5.66786010033292	2.88732293975069	3.23861057515631	3.17142041867913	2.11536042102216	5.29501652049822	4.85451045517012	2.65071525620567	3.31871608535418	3.39033060381009	2.62882575539757	8.7043689172271
GSM923786	3711	0	3.15370649445516	4.83536174569943	4.77731412545322	2.6691898241893	3.5083751670171	9.88032544136911	10.0012612727832	5.18536730092896	2.82842190948824	2.75092854962604	5.05611246986452	3.68165185750539	11.1771173773548	5.32044936644552	5.3468607421019	5.86200593539555	3.21491592537681	2.89265274385194	3.3144722766512	7.95720278457772	4.57100507899613	4.58123186436743	2.95928303534748	3.8483464376003	3.38853279825105	6.44481953115016	3.93385125710188	3.90891691346409	3.61425587310894	8.33814879316054	4.07391442659733	3.25372889035075	4.53112744352559	4.10989838095117	3.34183622453185	5.07764584304509	3.29124702204995	5.21533176592038	3.45893610450338	2.68595247698067	4.34700582749813	5.05217710071196	2.85923797591789	3.41749037968376	4.00629263475165	2.67581545768812	8.49077713643666
GSM923642	792	0	3.23791320758328	5.35826934666706	4.28408869882263	2.51210136578264	2.83084900329415	7.89282398933741	10.3485385300798	4.87929467673388	3.14011786060764	3.01946950064586	3.26864690174466	3.56651646175495	11.1282894555853	6.25626199768196	5.59449827429497	6.2125505727651	3.14398889854989	3.60488500659001	3.23171385906421	6.61071001682832	5.5040225199311	5.46698598511059	3.11120690375342	4.33632405862374	3.39719669484313	6.06340881715085	3.89041982193363	3.74229589656254	4.03651662064226	8.55325520042243	5.08440612947331	3.10886679980377	4.23396610825591	4.7161495129753	7.14803124266821	5.18694477957988	3.4466024383189	4.45989691594685	3.42387321598823	2.61462846998585	4.53660796609815	5.24477537072708	2.83047622147482	3.29049485840287	5.03735951263208	2.71451290835241	9.37718302671697
GSM923640	2128	1	2.79816703902531	4.99804411044491	5.64045862205676	2.36425340492932	2.45604729570273	4.08192670975369	9.90402364074016	5.76471905386964	3.25346184283288	2.70146047970134	2.42560240288378	3.05283546532991	11.0989927025236	5.5892466115879	5.41146183745662	6.72000600071401	2.82312820134707	1.96127209257909	2.84688721728473	4.46412734360463	4.24837287979432	5.19282399535676	2.47312665644848	4.14113301021436	2.92934627887073	5.70243081997293	3.60087692081201	2.93001843916749	2.5222022156952	7.41626419060958	4.19006289819227	3.6883151619917	3.94609106471341	4.42897822640733	7.88133487001558	4.115815201539	2.73196752348174	4.23326646095479	3.33270970584883	2.23423376601351	3.64030694726171	5.09779248045238	2.7729527125887	3.17760995059764	4.80972137076238	3.04896678087	10.5839765881829
GSM923761	3567	0	2.9478678623642	4.35893482037337	4.81525454288635	2.80163664777048	2.87409535417008	6.41587336902027	10.5013405232903	4.78091419038547	3.53682179839597	2.91346649366436	4.53854803740495	3.62851244408211	10.7279004970757	6.37572743996746	5.32532704365033	6.56977258469849	2.941340250473	2.81960328100701	3.16136920411528	3.36156442508519	4.47072750356854	4.35979333418164	2.77697439326035	3.75075091339561	3.46650786757978	6.07703062836511	3.61535406586809	3.24243284585789	3.75986302743078	7.35480521710618	4.65465678457203	2.98289976454552	4.41040565107228	4.21200308912804	5.12271646237547	5.14322520496596	2.94946510625826	5.60563977174003	3.36076001666096	2.94747383596165	5.26054340438913	4.19055326117063	2.93833280063631	3.15644403038416	5.23821669663477	2.92734681394307	9.18495042400558
GSM924002	840	1	3.05078717840968	4.84698191460982	4.6919481862287	2.49978008634503	2.67227905008239	9.24213690172591	10.0984989048263	4.99953749338195	2.68674193170669	2.94880082932486	3.24196776167605	3.06169203423379	11.245476467832	5.7136897806353	5.77753471113332	6.85688566915797	3.06630657903934	2.65524198960592	2.95861108102716	7.84011645694734	4.2919718256324	4.15944418782307	3.05043735639104	3.64095594866533	3.03331303797571	5.72286353679432	3.58639977575593	3.28408810008328	2.90078081693196	8.87591481131527	4.66627163173152	3.36080087032026	4.13181689925696	4.51831912813387	3.9703821908296	5.16508499227292	3.33785364693064	4.25844762262057	3.29063423963065	3.28031920193744	4.2263499211163	4.55547629909401	2.7729527125887	3.31166077861635	4.19375933982082	3.03238227761747	9.84708494445593
GSM923921	489	1	3.26598211195932	4.90508275916178	4.91010558646915	2.74311380461596	3.39305156468128	6.54351107694892	10.0984989048263	4.82463885098476	4.13187770507847	2.87813215800385	3.51408954794014	3.24767998121527	10.6400102378907	5.15120665654106	4.62548184397427	6.60649664246543	3.53239846961619	2.80134091529578	3.3227481184099	5.24470286114052	4.22657340687528	4.16998887973667	3.65813283001479	3.72025231208164	3.43185228121146	4.83744580786735	4.11481557030289	4.13802081170371	3.20655584100781	6.81703919895145	4.59658254877456	3.42378438794938	3.74179264671551	5.04799125040654	5.48936827604915	4.07209562692509	3.77284881248369	3.86813961680092	3.59918765856399	3.80336191989941	4.82962945302545	4.25644214301791	3.29785473117461	3.47393283358638	5.47924531743798	2.87482949671845	9.82572576637689
GSM924000	676	1	2.9946493696576	5.27692816429431	5.61200330898192	2.47205859368503	2.84526445358613	7.60108065692909	10.3763207106636	5.10884914488019	2.65840593615038	2.81453035381495	3.22596059777816	3.48680734162003	11.2357108834781	5.32542709320742	5.4222286866824	6.16915014199043	3.07981716440663	3.55009790945631	3.0372315777348	6.41556613744435	3.94754015351155	4.87648323794848	2.82255155378214	3.98864000364454	3.43185228121146	5.65475448072302	3.85422695929343	3.36739860853406	3.09007011755035	8.12304238589865	5.59545940449105	3.54975142320763	4.10395802407543	4.85016278004036	4.65130698765216	5.44926222726336	3.21356931391548	5.76931732256763	3.24154619570944	2.87614982896683	5.05370470773456	4.86464720622355	2.90238060758248	3.32577139209201	4.76954993396184	2.69792840509988	10.0393175471673
GSM923629	425	1	3.24726950904196	5.26530799538392	4.71091839494526	2.44125724319051	3.6381142196449	10.3179404399816	8.62604333388862	4.56229088738898	3.22512584727657	2.80746348668285	3.33267555733621	3.59308616846659	10.7767284188452	5.60417979187359	4.6039481455227	6.18584307762197	3.38041198355852	2.98396457240811	3.3061964348925	8.89389340562079	5.10291221822074	3.93800565763727	3.3998622537247	3.44576490025595	3.27590214255399	5.98167794986528	3.73840979884478	3.90891691346409	3.10463083298253	6.74021548207221	3.62093538737706	3.31041405621696	4.03895398198519	4.83739897359003	5.01795880132584	4.39999243652944	3.27571148042306	4.17031355679033	3.99890458763673	3.2327698639409	4.46766173387996	4.11959600379664	2.90957104619325	3.22699709776243	3.39033060381009	3.09872029062758	6.81408165723174
GSM923606	1953	0	3.275338413418	5.09100546172805	4.7867992298115	2.5182610814517	3.03266530738184	7.49167690727597	9.8484592795727	4.31087408894303	2.85675790504455	2.72972794822974	3.03920981873067	3.07940517204155	11.1185238712314	4.2502381126379	4.50704650249063	5.20097890492726	3.08319430412683	3.0935387666755	3.21102425466747	5.98624960279961	5.12907158572359	3.81146935467396	3.05043735639104	4.25702769520743	3.05930472775195	6.15876149565068	3.93385125710188	3.07581182895635	2.53676293112738	8.03085392564355	3.88807687204542	3.31671240797988	4.30825644207333	4.27582020690442	4.44179166555291	5.03392626843118	2.99607173113895	2.9364366351669	3.46594868220641	3.09012184995127	3.98503810835265	4.57068142567415	3.05337981840857	3.43865629989724	4.18036886088731	2.78361472882955	10.1674726156416
GSM923932	374	1	3.35954512654612	5.24206765756314	4.75834391673666	2.5798647064905	2.90292625475404	7.29110336624524	9.77900382811338	4.80277652068512	2.65840593615038	2.75799541675814	3.98363248870605	3.40709822148511	11.2845388052476	4.87743168463679	5.02385526532834	6.07567190587725	3.52902132989599	3.22137532665413	3.15309336235658	7.12784129719584	4.54920560607709	3.92746096572366	2.94409064850688	4.23872853441905	3.16327148685693	6.0089215722938	3.84698838676539	3.32574335430867	3.42496657249056	8.33814879316054	4.14360350955429	3.63162999612549	4.16896206616567	3.84187184682107	3.98784180100453	4.83718818266857	3.19803377228858	4.97611073009542	3.42387321598823	3.30409387093571	4.76068322080726	4.82916857753655	2.75857183536716	3.30460547187853	4.15358790302028	2.7255689674457	9.15291165688702
GSM923814	50	1	3.275338413418	4.85860208352021	5.43178632617459	2.72771266734382	3.49395971672512	7.61931461520461	9.86235036986457	4.82463885098476	2.77174991837562	2.86399842373965	2.64436750972704	3.75250440873643	10.8353219249685	5.25573891854088	5.02385526532834	6.51301740479615	2.90756581354126	2.60045489247222	3.12412791620113	4.46412734360463	4.03473804518772	4.22271233930472	2.71620484589798	3.93984224154219	3.18926317663318	5.32783101158075	3.82527266918127	3.95057216768947	3.32304156446528	7.89257123526091	6.01359390223284	4.08511132305518	4.67042181943325	5.53937386780348	4.07513985187922	4.48743158575727	3.35338918855753	5.3412375742493	3.55009961464278	2.54330446299104	5.19159717217094	4.22603188985762	2.98866587091167	3.36810323251897	4.84989280756291	3.09595648316055	9.67621151982358
GSM923717	296	1	3.11628128862044	5.02128444826569	5.58354799590708	2.4628180961317	2.74435630154228	10.1720687737774	10.4041028912473	4.49670389649004	2.14835801613681	2.76506228389025	2.62836034582915	3.46023763490839	11.1380550399392	6.13679655539646	5.01308841610255	5.96216154607257	3.87690117134692	2.98396457240811	3.01654197333805	4.96174423603376	4.57100507899613	4.33870395035442	2.74658961957917	4.45221874361681	3.10262421071236	7.35748088250565	3.55744548564377	3.2216052187452	3.25023798730436	7.86184174850921	3.43509783282516	3.74500032785791	4.9768694464301	4.52470198859666	4.24973595362859	5.25252414150075	3.26017593879616	7.40609283084361	3.37478517206702	3.01879784295646	4.45042517582541	4.88998908385712	2.6866674492595	3.16349933712199	4.14019742408677	2.55972393492043	8.10631193101388
GSM923928	3161	0	2.98529306819892	4.57971802967081	4.79628433416979	2.35809276521051	2.58578634833053	9.46094440103215	9.39005329994117	4.69346486918687	2.88509390060086	2.67319301117294	2.76708803246658	3.09711830984931	11.3724290644326	5.24578346501709	4.74391718545791	5.59158578656761	2.89067808845378	2.07084628684648	3.0041282107	5.3422748008325	5.81793492996529	3.84310343041479	2.53389620381085	3.98254028338174	2.90335458909449	6.42438681432877	3.33304973727451	2.99250132050557	2.8716593860676	8.87591481131527	3.64416508169605	2.93881130220513	3.50963535353608	3.45897679806378	3.86562452977997	4.50929137306422	2.545541023959	5.32864699341641	3.26258392881853	2.78105115297375	3.3817585764435	4.41863015987274	2.86642841452865	3.24816301797591	4.36783556595648	2.56525237907965	9.08883412264988
GSM923910	63	1	2.68589142152115	4.881842421341	5.5740628915488	2.62298733642264	2.34072369336691	4.9936246235297	10.1957365368693	4.85743234643424	3.25346184283288	3.13960624189157	2.81510952416025	3.39824165258123	10.9915712746308	4.66836716063716	5.20689170216669	6.24927463053204	2.5596849588471	1.99779682400155	2.58619820188573	4.36655540391264	3.71646574056971	4.88702792986209	2.83774394062273	3.86054587812588	3.44051617780354	5.15755837140249	3.08693827132113	3.24243284585789	4.00739518977789	8.69153789080508	2.90081486348843	3.08367339275212	4.73542586152349	3.6950947733057	2.64345181753435	5.38368286534249	3.10482052252721	3.45265044931547	2.9329927767761	2.80482582197202	4.2263499211163	5.05217710071196	2.7729527125887	3.2975501651407	3.1760829408739	2.53484718004163	10.6373745333805
GSM923912	34	1	3.1817753988312	4.62619870531238	4.42636526419684	2.48129909123837	3.34980521380534	10.3726423148082	9.52896420285982	4.32180525409285	2.60173394503776	2.92053336079646	3.01786746710562	3.48680734162003	12.0364888004973	5.04169666777935	4.66854924087741	5.15090109958875	3.06968473200278	3.0387516695418	3.26067930521966	6.83512547811989	4.73232117859704	3.69547774362426	2.64024291169501	4.20822993310509	3.13727979708069	6.21324874050772	3.62983121092417	3.49236437121022	3.51233086508366	8.00012443889185	3.94615110784289	3.12146350332959	4.09467173234825	4.81187327516463	5.17509529290028	5.31810350342162	3.07374943927342	4.92574840676386	3.45192352680035	2.75727648397548	4.17464024695266	4.57068142567415	3.01742762535474	3.30460547187853	4.78294041289535	2.90247005906428	7.55097330095874
GSM923833	61	1	2.66717881860379	5.06776512390726	5.43178632617459	2.68151017957716	2.80201810271019	7.41874107417389	10.2929741689124	4.36552991469215	3.53682179839597	3.09013817196687	2.48963105847533	3.22996684340751	11.0306336120464	5.4747588960643	5.28225964674719	5.84197481326015	2.84339306615475	2.81960328100701	3.15723128323593	2.14191517893537	3.73826521348876	4.41251679374968	2.6706276853762	3.70805287155605	3.3192216255144	5.61388904708023	3.81803409665323	3.47153674409752	3.54145229594803	8.33814879316054	4.44558953570114	3.72610527256918	5.83120828533042	4.89483323090362	4.21481673327872	4.79346860805466	3.30678256367685	7.31795876501336	3.31167197273974	3.44674188492534	4.32976926944359	4.70245918936871	2.49971604537959	2.97300605520066	3.28320677234199	2.69792840509988	9.33446467055888
GSM923656	542	0	3.01336197257496	4.89346259025139	6.10522873561251	2.4905395887917	2.77318720212624	3.51667400321256	9.16779585527134	4.58415321768863	2.99843788282609	2.89226589226805	2.92715967144546	3.34510223915795	10.5716511474134	5.13627347625537	4.9807878684252	8.54951548959952	3.21829306509701	2.87439037814071	2.97516276454456	3.91772448132951	4.54920560607709	4.92920669751653	3.33909270636232	4.65350951228898	3.18926317663318	4.69441679011761	3.5284911955316	3.13829471029443	3.29392013360091	8.35351353653639	3.737083858972	3.05218163393755	4.67970811116042	7.00075599906873	4.28465517397847	4.05023583961813	2.96500064788516	5.60563977174003	3.35374743895792	2.89992449796511	6.38091967793468	4.53013442146045	2.90238060758248	3.22699709776243	4.23393077662136	3.96111445975903	9.30242590344032
GSM923785	1491	1	2.67653512006247	5.61391306269567	5.78273518743097	2.32729141471599	2.42721639511877	7.49167690727597	10.5152316135822	5.09791797973037	2.37504598058728	2.82159722094705	4.86402650308987	3.03512232752215	11.8997706195428	5.49466980311188	5.52989717894026	6.13576527228346	2.66438743584899	2.3082570410925	2.7517150370597	7.48885747405619	4.17861456645339	6.14184626758158	2.45793426960789	5.59286643275912	3.07663252093612	6.9215829236493	3.419912607611	2.65925928670248	2.91534153236415	7.26261675685108	5.25862883686572	3.64422669965132	3.86251443916882	4.05246412363758	4.35449361467822	4.64045009690596	2.545541023959	5.93299487339523	2.94000535447913	2.3293324420066	3.89885531807991	5.20929674204008	2.56442999287648	3.13527811017068	4.59547370782618	2.33030469685207	10.2208705608392
GSM923620	892	0	2.77945443610795	4.96318360371374	5.48869695232427	2.49362037067598	2.5425399974546	8.8774577362155	11.0708752252568	4.62787787828793	2.14835801613681	2.75799541675814	2.84178866422885	3.34510223915795	12.0853167222668	5.73360068768289	5.46529608358555	5.94213042393716	2.90418766057782	2.71002908673962	2.84274929640538	6.054549960584	4.21349372312385	5.41426252554255	2.79216678010095	4.48271734493078	3.06796862434404	5.2733437667237	3.54296834058768	3.61733013388638	2.97358439409288	7.92330072201261	5.14248036527078	3.07737504098921	3.9089458978047	3.51003010938983	3.51643232628122	4.85904796997553	2.74750306510863	6.71361088503454	3.37478517206702	2.92369916696338	4.29529615333449	5.21436511756679	2.7513813967564	3.17055464385981	3.53762587207873	2.53484718004163	9.16359124592653
GSM923618	3379	0	3.06949978132704	5.40475002230862	5.72582456128129	2.4628180961317	2.87409535417008	4.44660587526409	10.334647439788	5.56795808117281	2.37504598058728	2.81453035381495	4.07967547209337	3.15911429217647	11.2650076365398	5.55440252425463	5.17459115448933	5.83529844025242	3.02239970970376	2.96570220669688	3.13654167883918	7.20589884894943	4.52304623857424	5.88877366165496	2.62505052485442	5.24518237777991	3.11995200389652	5.50491455736614	3.80355695159715	3.34657098142136	2.8716593860676	7.27798150022693	3.63255023453655	3.36080087032026	3.69536118807962	4.5310829345842	9.29556329418551	5.12136541765901	3.35338918855753	5.51750570590979	3.35374743895792	2.56707913198931	3.76096285364354	4.60616005436115	3.01023718674397	3.15644403038416	5.47924531743798	2.66475939859482	9.49465850615171
GSM924009	323	1	3.34083252362876	5.12586596845922	5.17568850850101	2.45973823829717	2.52812454716262	6.8899562841838	10.2790830786205	4.60601554798828	2.63006994059407	2.77212915102235	2.66570986135209	3.38052851477347	11.0306336120464	6.27119517796765	5.01308841610255	7.7883328484542	3.17438619576143	3.02048930383057	3.14067959971853	3.72258060194554	4.77592012443512	4.60232124819465	2.8985134879851	4.80600251885881	3.18926317663318	5.60026723586597	3.81803409665323	3.45070911698483	3.11919154841471	8.03085392564355	4.01584019079986	3.03328657864882	3.91823218953188	4.90759703735395	7.25278890371783	4.7716088207477	2.84071631487	4.97611073009542	3.46594868220641	2.63840313898412	5.36396275271641	4.76834807121599	2.61476306315185	3.25521832471374	3.89916880328355	3.53544581935253	8.97135864321514
GSM923939	695	1	3.5560274571784	5.09100546172805	5.17568850850101	2.62298733642264	3.52279061730908	5.92355649558123	9.97347909219948	4.87929467673388	3.28179783838919	2.70852734683344	3.8609119659665	3.88535294229463	8.87243946983613	6.2114624568249	4.64701554242584	5.63164803083842	3.53577662257964	3.44052371518892	3.17378296675332	5.05931617572574	4.21785361770766	4.38088271800886	3.06562974323163	3.65925510945371	3.50116345394811	5.2733437667237	3.82527266918127	3.76312352367523	3.25023798730436	8.81445583781187	4.23652228683025	3.49306625734142	4.09467173234825	4.40345061350668	4.51163010625266	4.4218522238364	3.66410002109543	4.6991179517718	3.78151467884278	3.28031920193744	4.2608230372254	4.79368994884956	3.22595034506695	3.29049485840287	4.93023568116399	2.91076231069054	10.1888317937206
GSM923631	66	1	3.4156829352982	4.95156343480335	5.09032256927648	2.4967002285105	3.01824985708986	7.94752586416397	9.75122164752965	4.54042855708934	2.74341392281931	2.72972794822974	3.04454660717423	3.38938508367735	10.610713484829	5.81822204263512	4.70084978855477	6.00890116490721	3.24531322258834	3.33094952092152	3.25654138434031	6.7375535384279	4.72360138942942	4.2016229554775	3.09601451691282	4.13503328995157	3.47517176417187	5.95443432743676	3.86146553182147	3.67981301522446	2.90078081693196	8.1691366160262	3.41186813850617	3.47417120205268	4.03895398198519	4.02693842521218	4.75606464870178	4.15953477615292	2.96500064788516	7.20464353751733	3.59217508086096	2.97124850495992	4.08845745667993	5.0319035986051	2.67947701064874	3.24110771123808	4.86328328649642	2.75320952979153	9.56941562942837
GSM923638	657	1	3.38761403092216	5.23044748865275	5.13774809106789	2.50286086822931	2.83084900329415	3.49844004493704	8.02872645133845	4.75905186008582	3.3101338339455	3.07600443770267	2.88447496819535	3.34510223915795	8.87243946983613	5.33040481996932	3.936403493524	9.72133613452059	2.93458495778936	2.78307854958455	3.0455074194935	3.93723886926791	4.43148845231427	4.38088271800886	2.6706276853762	4.51931566650753	3.21525486640942	4.76252584618892	3.54296834058768	3.57567487966099	3.01726654038943	8.98346801494621	3.7486987061315	2.95770635749387	4.16896206616567	6.89226843042909	4.61638776730228	5.20880456688683	3.26017593879616	5.64341151423871	3.40283548287914	2.70972714597894	5.38119931077096	4.72273269147556	2.85204753730712	3.36104792578114	4.00629263475165	5.03357872701411	9.01407699937323
GSM923919	2812	0	2.96658046528156	5.35826934666706	5.6214884133402	2.4967002285105	2.57137089803855	9.26037086000143	10.223518717453	4.64974020858758	2.60173394503776	2.80746348668285	2.63369553355632	3.26539311902303	11.880239450835	4.21041629854273	4.99155471765098	6.02893228704261	2.89743338113742	2.71002908673962	2.94205939750977	7.75230171122455	4.5012467656552	4.8975726217757	2.4275494959267	4.6352103515006	2.97266576183114	5.47767093493762	3.55744548564377	3.38822623564675	3.25023798730436	7.78501803162996	4.81726464480495	3.72610527256918	4.41040565107228	4.17371358425231	5.47190866587421	4.618590309599	3.16696268903479	4.49766865844552	3.28362166192762	3.11389651894955	4.36424238555268	5.2903907504675	2.75857183536716	3.30460547187853	3.22964485660795	2.78085092136252	8.64029138298997
GSM923611	317	1	3.1817753988312	5.03290461717609	5.38436080438318	2.4073751108117	2.57137089803855	5.50417545524426	10.1818454465775	4.6606713737374	2.65840593615038	2.74386168249394	2.94316683534335	3.63736901298599	11.518912829741	4.58872353244682	5.35762759132769	6.2125505727651	3.16763090307779	2.92917747527441	3.09102454916634	3.71282340797634	4.26581245812955	4.8975726217757	3.00486019586926	4.04353748600967	3.19792707322526	6.51292858722146	3.70221693620458	3.28408810008328	3.22111655643999	8.78372635106017	4.41074499422266	3.36709922208317	3.86251443916882	5.09904456173259	4.52908971642759	4.09395541423205	2.49893439907832	4.74948027510337	3.46594868220641	2.87614982896683	4.17464024695266	4.56561305014744	2.70104832648104	3.16349933712199	5.4926357963715	2.80572767624131	10.2849480950763
GSM923984	507	1	2.9478678623642	5.26530799538392	5.69736924820645	2.48437987312265	3.22006616117754	9.13273315207278	10.2374098077449	4.42018574044127	2.97010188726979	2.78626288528655	2.73507370467081	3.37167194586959	11.5872719202183	5.345338000255	5.12075690836041	6.04562522267415	2.90418766057782	2.54566779533853	2.97930068542391	6.7277963444587	4.61460402483421	4.67613409158991	2.95928303534748	4.18993077231671	2.84270731294992	5.59345633025884	3.62983121092417	3.30491572719598	2.5222022156952	8.00012443889185	2.90081486348843	3.96544263955985	4.01109510680366	3.58660911914129	4.00530141117947	4.24697392538074	2.80964523161621	6.14703474755439	3.26258392881853	2.73350181497721	3.55412415698897	5.28532237494078	2.7513813967564	3.20583117754895	3.93934024008409	2.55143168329416	9.5373768623098
GSM923948	42	1	2.9478678623642	5.73011475179959	4.85319496031947	2.6414683315293	2.42721639511877	5.66828107972395	9.75122164752965	4.63880904343775	2.68674193170669	2.82866408807915	3.07122414652645	3.53109018613943	10.5423543943518	4.89734259168437	6.11130703713268	5.94546961199714	2.98862527277202	2.92917747527441	2.93792147663042	2.74686120502568	5.32526684199496	3.95909504146449	2.76178200641976	4.40342098151446	3.18926317663318	6.65595760497121	3.82527266918127	2.97167369339288	3.11919154841471	9.09102121857716	4.23652228683025	3.14665691038124	4.55898631870712	4.32049065776769	3.04502285155791	4.7716088207477	3.24464039716927	5.02647305342699	3.36777259436399	3.066347180953	3.62307038920716	4.12466437932335	2.88799973036095	3.50215406053768	6.3764074059833	2.67581545768812	11.0111601497638
GSM923880	32	1	2.88237375215343	5.26530799538392	5.24208423900897	2.47821923340384	2.58578634833053	6.8899562841838	10.4874494329985	5.05419331913107	2.34670998503097	2.84986468947545	2.85779582812674	3.08826174094543	11.2650076365398	4.83760987054162	5.80983525881068	6.8936087253688	3.53915376229984	2.45435596678236	2.98343860630326	3.43962197683878	3.67722668931544	6.14184626758158	2.70101245905739	4.64740979202619	3.09396031412028	5.92719070500824	3.70221693620458	3.28408810008328	3.01726654038943	8.61471417392583	4.96825765787837	3.66942010670297	3.98323623162212	4.40345061350668	4.09259946205416	4.7716088207477	2.82518077324311	6.08408184338994	3.08726948624277	2.4957551249945	3.89885531807991	5.25998049730722	2.74419095814563	3.28343955166505	5.74705489610823	2.58183688233218	9.9752400129302
GSM923882	4597	0	2.73267292881455	5.14910630628	5.2800246564421	2.30264977989052	2.4128009448268	4.9936246235297	10.431885071831	5.13071147517984	1.89333405613002	2.68025987830504	3.15125996601589	2.93770006957947	12.3099251624063	5.41502617492155	6.9834218244213	6.40952360761527	2.92107538566531	2.27173230967004	2.94205939750977	4.678785610927	3.98677920476583	4.781581010726	2.71620484589798	4.42172014230284	2.87736289931824	7.12591009186321	3.4922983328914	2.30518962578669	2.82797723977105	8.84518532456357	4.94502796355938	3.52455801615598	3.82536927226011	4.39068872153161	3.18469973295741	4.44371201114335	2.73196752348174	5.20274118508748	3.05921917543064	2.51952979399277	3.86438220197082	5.00656172097153	2.7729527125887	3.17760995059764	5.88095968544335	2.4408686046857	10.4985398758668
GSM923655	1075	1	2.84494854631871	5.03290461717609	6.23802019662844	2.45665838046265	2.51370909687064	5.34006983076458	10.5291227038741	5.77565021901947	2.4317179716999	2.68025987830504	3.81289047427284	2.99969605190663	10.9427433528614	5.25076119177898	5.52989717894026	6.15579639441887	2.97849284036818	2.71002908673962	3.07033494476959	6.66925318064351	3.99549899393344	5.08737707622067	2.62505052485442	4.41562042204005	2.92068238227865	5.33464191718788	3.58639977575593	2.93001843916749	2.79885580890668	8.21523084615374	5.52577032153409	3.20334207624745	4.0760991488939	4.25667545446655	3.18469973295741	3.98465647769726	2.62321873209347	5.74413616090184	3.31868455044277	2.42443111799968	3.74372629558899	3.88138235404109	2.7082387650918	3.12116749669502	4.86328328649642	2.49338592191031	10.2956276841158
GSM923897	163	1	2.96658046528156	5.62553323160606	4.9859864213354	2.43817738535598	2.55695544774657	4.20956441768233	10.0151523630751	5.86309954021806	2.63006994059407	2.79332975241865	2.99118832703701	3.16797086108035	10.9329777685075	4.46925809016132	5.80983525881068	6.3561076157729	2.96498225500089	3.25790005807659	3.04964534037285	5.04955898175655	3.89086152392204	5.4775306770242	2.38197233540492	4.04963720627247	2.87736289931824	6.44481953115016	3.4561054702512	2.65925928670248	3.23567727187218	9.10638596195301	4.9101834220809	3.00179481983426	4.00180881507648	4.79272852272676	4.77352425887672	4.24697392538074	3.10482052252721	4.52284982011131	3.07324433083671	3.13767118794782	3.60583383115261	4.97615146781125	2.67228657203797	3.39632445947028	5.7202739382412	2.6454102586501	11.0431989168824
GSM923605	128	1	3.42503923675688	5.62553323160606	5.46024163924943	2.48745973095717	2.64344814949844	5.97825837040779	10.5430137941659	4.80277652068512	3.11178186505133	2.77919601815445	3.11391045049294	3.22996684340751	11.3626634800787	5.07156302835073	5.46529608358555	6.15913458092273	3.12710117346241	2.80134091529578	3.07861078652829	5.98624960279961	4.23093330145909	5.62515636381473	2.70101245905739	4.62911063123781	3.3192216255144	5.92037979940111	3.74564837137282	3.49236437121022	2.58044507742393	8.27668981965714	3.91130656636441	3.56234812673346	3.97394993989495	4.29496495934228	4.16243790275391	4.55301094767814	2.82518077324311	4.43471575428106	3.5080241484246	3.11389651894955	4.2608230372254	5.07245060281881	2.78014315119946	3.25521832471374	5.3855119649034	2.57630843817295	9.84708494445593
GSM923941	149	1	3.19113170028988	4.96318360371374	5.34642038695006	2.57062420893717	3.1191580091337	6.30646961936715	9.8484592795727	4.83557001613459	2.77174991837562	2.84279782234335	3.58879017970241	3.57537303065883	9.04821998820619	5.01183030720798	5.03462211455412	6.3961698600437	3.57292819923157	3.00222693811934	3.28550683049575	7.00099777559626	5.17703042614548	4.23325703121833	3.36947748004351	3.58605846630019	3.65711359260558	6.39714319190025	3.94832840215796	3.82560640501331	3.26479870273655	9.42904557284584	4.44558953570114	3.52455801615598	4.03895398198519	5.32878159098697	4.70368581817697	3.72233903001379	3.26017593879616	5.02647305342699	3.7394392126246	3.25654453293917	4.65726387247998	4.28685239617819	3.10371288868393	3.61503896834292	5.85417872757632	2.85548118599889	10.7975683689734
GSM923794	3649	0	3.05078717840968	5.52095171141254	5.77325008307269	2.55830385354931	2.78760265241822	7.60108065692909	10.4874494329985	4.62787787828793	2.99843788282609	2.74386168249394	4.14904091612848	3.19454056779199	11.3626634800787	5.42995935520723	5.41146183745662	5.77186588578624	3.00213484489607	3.13006349809797	2.97930068542391	6.7375535384279	3.91266099684109	5.02410892473901	2.64024291169501	3.99473972390733	3.12861590048861	5.79778349847276	3.7601255164289	2.99250132050557	3.45408800335493	7.95403020876431	4.60819739593405	3.26632559387658	3.46320389490019	3.29305497211054	4.23227634345366	4.07209562692509	3.19803377228858	4.79984259843494	3.08726948624277	2.18668442801697	3.72648973753444	4.81903182648313	2.76576227397793	3.17760995059764	4.93023568116399	2.69792840509988	9.96456042389067
GSM923677	342	1	3.17241909737252	4.70753988768512	5.45075653489115	2.4905395887917	2.9894189565059	7.38227315762285	9.94569691161575	4.31087408894303	2.57339794948145	2.76506228389025	3.01253227937845	3.29196282573467	11.4505537392638	5.30551618615984	5.30379334519876	9.32405187831639	2.70491716546437	2.08910865255771	2.86757682168148	7.20589884894943	4.5012467656552	4.781581010726	2.51870381697026	3.63485622840254	2.93801017546281	5.41637278447345	3.52125262300356	3.82560640501331	2.82797723977105	7.37016996048203	5.5025406272151	3.51825966439307	3.93680477298624	5.11818931417046	4.30211478415341	4.53115116037118	3.01160727276584	5.20274118508748	3.19947072949125	2.56707913198931	5.00199503357092	4.5504079235673	2.83766666008559	2.99417197541414	3.87238784541653	3.68747015609232	8.48009754739714
GSM923983	2035	1	3.12563759007912	5.32340883993588	5.25156934336725	2.6414683315293	2.70110995066635	6.57997899349996	10.3207563494961	4.79184535553529	3.22512584727657	2.92053336079646	2.81510952416025	3.64622558188987	11.6653965950494	4.81272123673214	5.10999005913462	6.75339087042098	2.95484982259705	3.0935387666755	3.16964504587397	2.86394753265606	4.43584834689808	5.16118991961593	2.53389620381085	4.79380307833322	2.88602679591032	5.37550735083066	3.58639977575593	4.76284962508452	3.27935941816873	8.61471417392583	3.81838778908846	3.31041405621696	5.20902673960953	3.4717406045141	7.75911759879102	4.29069349999466	3.69517110434922	6.24775939421753	3.45893610450338	3.20899519494263	5.27777996244367	4.98121984333796	2.7729527125887	3.41043507294593	3.80543545074897	2.80296303954911	7.39077946536591
GSM923976	4480	0	2.85430484777739	5.20720715083196	6.33287124021125	2.43817738535598	2.57137089803855	3.02435712977351	10.7235979679602	5.58982041147246	2.715077927263	2.78626288528655	4.79999784749832	3.22111027450363	11.0989927025236	3.46873501102024	5.36839444055347	6.2225661338328	2.86365793096244	3.0387516695418	3.0041282107	5.76183414150804	3.72082563515352	6.33165072202654	2.48831904328907	4.9889941267426	3.13727979708069	6.2745468909719	3.6877397911485	3.20077759163251	2.50764150026301	8.43033725341563	7.22153800682022	3.15925361390707	3.98323623162212	4.19924119715296	3.74340725855541	4.59673052229205	2.57661210721279	4.51025923927841	3.05921917543064	2.82860049097029	3.53688759893442	5.0673822272921	2.64352481759491	3.2199417910246	3.55101635101224	2.5320833725746	10.2849480950763
GSM923798	1422	1	3.38761403092216	5.19558698192157	5.09980767363476	2.6075861991505	4.18590133074005	8.4216087793275	9.8484592795727	4.45297923589074	3.22512584727657	2.85693155660755	4.57589755292789	3.81450039106359	11.069695949462	5.07654075511262	4.6793160901032	5.93545405092943	3.57968349191522	4.28059253790561	3.2979205931338	8.35724773731487	4.07397709644199	4.4336061775769	2.95928303534748	3.59825790682578	3.76974424830264	4.96685301440283	3.66602407356437	3.99222742191486	3.35216299532964	8.0769481557711	4.41074499422266	3.8898624184049	4.18753464962003	4.83101802760249	4.00530141117947	5.4274024399564	3.57088677133406	4.44730633511395	4.062017786964	3.3991925469288	5.01923159162547	4.61629680541458	3.08214157285163	3.50215406053768	4.75615945502833	3.08489959484209	9.16359124592653
GSM923943	305	1	3.6495904717652	5.38150968448784	5.34642038695006	2.58602534620931	2.70110995066635	4.9024548321521	10.3068652592042	5.13071147517984	2.37504598058728	2.74386168249394	3.12991761439083	3.28310625683079	10.7376660814296	5.03671894101746	5.62679882197233	6.14911901985503	3.09332673653067	3.1483258638092	2.84688721728473	5.00077301191055	4.10013646394484	5.88877366165496	2.47312665644848	5.37327650329856	3.01598524479155	5.67518719754441	3.74564837137282	2.9091908120548	3.57057372681239	8.87591481131527	5.0960209766328	3.54345307144472	4.03895398198519	5.00970174553081	4.51163010625266	4.44371201114335	3.58642231296095	5.78190790340052	3.22050846260035	3.01879784295646	3.70925317947989	4.83930532858998	2.72261964231333	3.36104792578114	5.03735951263208	2.76150178141779	10.4771806977877
GSM923981	809	1	3.14435019299648	5.19558698192157	4.91959069082743	2.50286086822931	2.61461724891448	6.83525440935724	9.29281566789812	4.3873922449918	3.42347781617073	2.80746348668285	3.25263973784677	3.43366792819675	10.1419654358422	4.56383489863734	4.63624869320006	5.73848101607927	3.31624024941525	2.72829145245085	3.20274841290877	6.0643071545532	4.68000244359134	4.00127380911893	3.35428509320292	4.35462321941212	3.11128810730444	5.76372897043711	3.65878550103633	4.36712470994334	2.76973437804231	8.66080840405338	5.03794674083534	3.48676790557851	4.15967577443849	4.65233239519893	4.31957439432834	4.20325435076683	3.02714281439274	3.7296432276391	3.3256971281458	3.44674188492534	3.57136071504352	4.30712589828504	3.11809376590546	3.31166077861635	4.15358790302028	2.94945976135483	9.33446467055888
GSM923689	369	1	3.00400567111628	5.32340883993588	4.7867992298115	2.47821923340384	2.96058805592195	1.62034234255846	10.1401721757019	6.11451633866402	2.34670998503097	2.88519902513595	4.09034744826409	3.15025772327259	11.4212569862021	6.29608381177713	5.87443635416539	6.619850390037	3.07981716440663	2.89265274385194	3.02481781509675	5.78134852944644	4.20477393395624	4.80267039455322	3.27832315899995	3.99473972390733	3.19792707322526	5.98167794986528	3.70945550873262	3.78395115078792	2.94446296322851	8.38424302328809	3.52801661010111	4.27406187594255	3.98323623162212	4.37154396909374	3.86562452977997	3.89721732846944	3.08928498090032	5.53009628674268	3.45192352680035	3.04257251195473	4.03674778251629	4.27671564512476	2.69385788787027	3.16349933712199	3.45728299847765	4.44482886154937	10.1567930266021
GSM923966	4474	0	3.275338413418	5.11424579954883	5.18517361285929	2.50286086822931	2.65786359979042	7.09052982521452	10.3068652592042	5.07605564943072	2.77174991837562	2.78626288528655	3.0071954909349	3.27424968792691	11.0794615338159	5.29058300587415	6.82191908603452	6.62318857654086	2.88054565604993	2.4726183324936	3.01654197333805	5.3422748008325	4.0260182560201	4.62341063202187	2.82255155378214	3.93984224154219	2.76473224362118	6.04297610032946	3.60087692081201	3.5548472525483	2.98814510952506	8.72226737755677	4.05068473227834	3.60643658907384	3.91823218953188	5.22029402234732	3.30691700418197	4.20325435076683	3.1514271474079	4.64875562844023	3.17843299638216	2.61462846998585	3.74372629558899	5.11806598255923	2.69385788787027	3.24110771123808	5.55958819103905	2.54590323913493	10.359705218353
GSM923842	150	1	2.9946493696576	5.07938529281765	4.6919481862287	2.4350966034717	2.72994085125031	9.02332940241967	10.2096276271612	4.67160253888723	2.77174991837562	2.86399842373965	2.75641765701225	3.19454056779199	11.5775063358644	5.27564982558846	4.62548184397427	6.11573415014806	3.05279700691529	2.96570220669688	3.0206798942174	5.28373163701731	6.18416607500518	4.02236319294615	2.92889826166629	4.80600251885881	3.1805992800411	6.56060492647138	3.5284911955316	3.01332894761827	3.06094868668598	8.70690263418093	4.17844805103278	2.97660141278261	5.04187348852034	3.89292515814713	4.56400893677747	5.33996329072857	2.87178739812379	5.68118325673739	3.29063423963065	2.3293324420066	4.00227466640719	4.15000625695692	2.7298100809241	3.24110771123808	3.73848305608141	2.77808628467032	8.62961179395044
GSM923944	683	1	3.34083252362876	5.50933154250215	5.26105444772554	2.56754435110264	3.01824985708986	6.7076167014286	9.82067709898897	4.68253370403705	3.36680582505812	2.82866408807915	2.9485036237869	3.84107009777523	10.4642297195206	4.76294396911318	4.49627965326485	5.87869887102709	3.61345792884695	2.52740542962729	3.07861078652829	3.88845289942191	4.74540086234846	4.02236319294615	3.08082213007223	4.39122154098888	3.05930472775195	5.96124523304389	3.85422695929343	3.57567487966099	3.33760227989746	8.78372635106017	4.20167774535176	3.24113218682493	5.16259528097365	4.1226621874015	4.04022063152934	4.31255328730161	4.3476638526788	3.78000555097067	3.54308703693975	3.32786853993399	3.9678015502981	5.2549121217805	2.45657341371499	3.43160099315941	3.99290215581814	2.70898446419318	9.76164823213976
GSM923791	1531	0	3.12563759007912	5.3001685021151	5.26105444772554	2.49978008634503	2.47046274599471	7.21816753314316	9.75122164752965	5.60075157662228	2.31837398947467	2.91346649366436	4.04232595657043	3.28310625683079	11.6068030889261	5.74853386796858	5.60526512352076	6.03894784811031	2.93458495778936	3.07527640096427	2.95447316014781	5.82037730532323	4.29633172021621	4.97138546517097	2.12370175911482	4.09843496837481	3.07663252093612	6.55379402086425	3.7239326537887	2.22187911733592	2.97358439409288	8.23059558952959	4.77080525616697	3.18444702095872	3.65821602117092	3.98226605987367	4.80844347922659	4.50929137306422	2.88732293975069	5.56786802924135	3.07324433083671	2.87614982896683	3.57136071504352	4.7734164467427	2.7513813967564	3.12822280343285	5.05074999156559	2.64817489534229	10.0606767252464
GSM923806	65	1	3.02271827403364	4.98642394153452	5.07135236055992	2.33961177010385	2.65786359979042	7.05406190866348	10.2513008980368	5.51330225542369	2.40338197614359	2.72972794822974	5.07745642220596	3.14140115436871	11.8314115290656	5.73360068768289	5.54066402816604	6.04896340917801	3.0325321421076	2.72829145245085	3.00826613157935	7.49861466802539	3.9213807860087	5.57243290424668	2.51870381697026	3.83614699707471	2.84270731294992	6.46525224797155	3.70945550873262	3.20077759163251	2.85709867063541	8.52252571367073	3.44671267998465	3.24113218682493	4.09467173234825	3.91845085657253	4.79098386905165	4.79346860805466	2.62321873209347	5.11460711925724	3.20648330719429	2.73350181497721	3.93332843418901	4.1804165101172	2.65071525620567	3.17055464385981	5.11770238623316	2.67028701352889	9.76164823213976
GSM923829	3252	0	3.00400567111628	5.09100546172805	4.57812693392933	2.44741788290932	2.4128009448268	4.10016066802921	9.82067709898897	6.26755265076155	2.74341392281931	2.80746348668285	2.85246064039958	3.24767998121527	11.5677407515105	5.29058300587415	5.47606293281133	6.30936799693825	2.86365793096244	2.76481618387332	2.99999028982065	5.22518847320212	3.869062051003	4.56014248054021	2.32120278804254	4.26922713573302	3.11995200389652	6.64914669936407	3.63706978345221	3.05498420184365	3.27935941816873	8.79909109443602	4.01584019079986	4.82201847931593	4.28968385861898	4.47364867727061	3.74340725855541	4.85904796997553	2.87178739812379	5.44196222091243	3.10129464164883	2.78105115297375	4.08845745667993	4.83930532858998	2.89519016897172	3.19877587081112	3.64474970354682	2.54037562420086	9.43058097191458
GSM923759	65	1	3.48117704550896	5.19558698192157	4.54967162085449	2.69383053496502	3.69577602081281	7.58284669865357	9.48729093198422	4.78091419038547	2.80008591393193	2.84279782234335	3.83423282589789	3.66393871969763	10.063840761011	6.67936877244312	4.28094266874914	5.52815423365754	3.38379013652197	4.15275597792699	3.34343772280664	3.06884860600923	4.80643938652178	4.96084077325736	3.68851760369598	4.31192517757257	3.44051617780354	6.05659791154372	4.09309985271877	4.4920904726195	3.23567727187218	7.66210008462317	4.15521835671379	3.50566296086724	4.12253060752978	4.72891140495038	7.63690032756646	5.14322520496596	3.04267835601964	4.29621936511925	3.6693134355943	3.09012184995127	5.1398874980073	4.55547629909401	3.08214157285163	3.60798366160509	4.89006424436345	3.01303396689791	8.56553425971332
GSM923634	68	0	3.3689014280048	4.98642394153452	4.97650131697712	2.55522307166503	3.17681981030161	8.45807669587854	9.612310744611	4.44204807074092	3.08344586949502	2.65905927690874	3.19928145770955	3.44252449710063	10.4446985508128	7.56540413606059	4.50704650249063	5.9688389206364	3.16763090307779	2.96570220669688	3.44688574479037	9.11830886691236	5.75253651120817	4.5495977886266	3.00486019586926	5.02559244831936	3.18926317663318	6.02254338350807	3.69497836367654	4.32546945571796	2.85709867063541	7.52381739424052	3.86484717772644	3.10256844804085	4.4011193593451	4.69700476053744	5.8385604795479	4.64045009690596	3.30678256367685	4.88797666426518	3.62723796937611	2.70972714597894	3.84714564391627	4.661912185155	2.85923797591789	3.21288648428678	4.03307359261867	3.07660734321582	8.58689343779236
GSM923633	658	1	3.44375183967424	4.85860208352021	4.87216516903603	2.67843032174263	3.5083751670171	6.9811260755614	9.76511273782152	5.13071147517984	2.68674193170669	3.20320804608047	3.3059964172676	3.47795077271615	11.0208680276925	4.11086176330481	5.00232156687677	7.18405999633215	3.35339283931043	3.55009790945631	3.36412732720339	3.42986478286958	4.05217762352295	4.24380172313194	3.08082213007223	3.58605846630019	3.54448293690852	5.15755837140249	3.94832840215796	3.49236437121022	3.46864871878711	9.07565647520131	5.13086551811129	3.71350856904335	4.75399844497784	4.8820694244533	5.40207022517447	5.53670137649118	3.01160727276584	5.00129189176121	3.56412477004884	3.11389651894955	5.05370470773456	4.9964249699181	2.92395192341478	3.34693731230549	4.40800700275701	2.89141399997098	9.50533809519123
GSM923726	98	1	3.10692498716176	5.2885483332047	5.04289704748508	2.4350966034717	2.97500350621392	8.29397107139886	10.334647439788	4.27808059349355	2.37504598058728	2.85693155660755	2.93249645988901	3.46909420381227	11.7337556855267	5.88791021730166	4.9054199238447	6.07901009238112	3.05955229959894	3.25790005807659	3.0289557359761	6.91318302987348	4.88055759444652	4.18053357165028	2.80735916694154	4.64740979202619	3.30189383233024	6.94882654607782	3.89041982193363	3.47153674409752	3.45408800335493	8.58398468717413	4.29459652262772	3.39859098089774	3.95537735644059	5.11180645370768	5.96077775077246	4.66230988421292	3.27571148042306	3.15047650932606	3.37478517206702	2.89992449796511	4.36424238555268	5.04204034965853	2.96709455507938	3.41043507294593	3.89916880328355	2.61224125214504	9.21698919112415
GSM923856	3709	0	3.23791320758328	5.09100546172805	5.15671829978445	2.55830385354931	2.71552540095833	6.32470357764267	10.0707167242425	4.748120694936	2.88509390060086	2.86399842373965	2.91648929599113	3.33624567025407	10.3079803698583	5.69875660034962	5.12075690836041	8.72979558881814	2.87716851632973	2.80134091529578	3.24412762170226	4.79587193855738	4.26145256354575	4.6655893996763	2.83774394062273	4.1106344089004	3.05064083115987	5.55940180222319	3.70221693620458	3.30491572719598	3.19199512557563	8.24596033290544	4.44558953570114	3.1277618550925	3.81608298053293	6.95608554820546	3.8307053094301	5.33996329072857	3.05821389764653	6.03371952005836	3.26959650652156	2.51952979399277	4.89857568524364	4.53013442146045	2.95271367785784	3.07178034953023	5.37212148596989	3.58519932911012	9.76164823213976
GSM923614	173	1	3.35018882508744	4.64943904313316	4.74885881237838	2.33037127255052	2.78760265241822	8.27573711312334	8.95942950089337	4.63880904343775	2.34670998503097	2.78626288528655	2.70305937687503	3.19454056779199	11.0403991964003	5.37520436082638	4.15174047803971	5.97217710714027	2.9447173901932	2.94743984098564	3.18619672939137	7.62545818962497	4.98519506445792	4.12781011208224	3.27832315899995	4.4644181841424	3.16327148685693	6.94882654607782	3.73840979884478	3.42988148987214	2.81341652433886	7.32407573035448	4.74757556184798	3.29151900092823	3.95537735644059	3.82272709438321	3.77832647890528	4.64045009690596	2.87178739812379	3.84295845513513	3.52906188153369	2.94747383596165	4.31253271138904	4.1804165101172	2.72261964231333	3.2975501651407	4.31427365022243	2.8416604902134	7.81796302694679
GSM923745	225	1	3.31276361925272	4.98642394153452	4.92907579518571	2.52750157900503	2.96058805592195	5.79591878765259	10.2513008980368	5.27281662212755	3.67850177617752	2.89933275940015	3.49274719631508	3.53994675504331	10.7181349127218	5.86799931025408	5.14229060681198	5.82528287918472	3.27233338007967	2.58219252676099	3.3310239601686	8.03526033633131	4.12629583144769	4.67613409158991	3.1567840642752	3.97644056311895	3.1805992800411	5.32102010597362	3.92661268457384	4.34629708283065	2.75517366261013	7.32407573035448	4.10875896807581	3.14665691038124	4.17824835789285	4.92674178979181	9.03366914156146	4.07209562692509	3.07374943927342	4.13254181429165	3.55711219234581	4.01733394088385	4.50213484998906	4.1449378814302	3.07495113424087	3.12822280343285	4.97040711796452	2.8527165493067	9.01407699937323
GSM923709	3155	0	2.95722416382288	5.20720715083196	6.11471383997079	2.36117262304504	2.4128009448268	3.68077962769224	10.334647439788	4.75905186008582	2.14835801613681	2.67319301117294	3.82356084972717	2.99083948300275	10.972040105923	6.28115063149144	5.48682978203712	7.42443346195698	2.73193630971246	2.08910865255771	2.85102513816408	6.7765823143047	4.46636760898473	5.54079882850586	2.86812871430392	5.39157566408694	2.7560683470291	5.46404912372336	3.42715118013904	2.97167369339288	2.5222022156952	7.52381739424052	3.69062447033402	3.39859098089774	3.77893781362422	3.8801613516968	2.97518441085816	4.15953477615292	2.62321873209347	5.24051292758616	3.03116886461852	2.40065644900141	3.36452201838895	5.30559587704764	2.50690648399036	3.10000157648154	4.55530227102565	2.49338592191031	10.5519378210644
GSM923831	287	1	3.06014347986836	5.33502900884627	5.46024163924943	2.61066605698502	2.57137089803855	7.36403919934733	9.73733055723779	4.73718952978617	3.39514182061443	2.84279782234335	2.86313101585391	3.08826174094543	8.20837973377143	5.74355614120668	4.89465307461891	5.38125900414588	3.28584295220372	3.51357317803385	3.11585207444243	4.22995468834386	5.03751379946361	3.75874589510592	4.05313488787023	4.0191386049585	3.44051617780354	5.87951436575832	3.65878550103633	3.11746708318173	3.33760227989746	7.87720649188506	4.01584019079986	3.53085636791889	3.95537735644059	3.66318812889275	3.6910284280306	4.05023583961813	3.39999581343822	6.76397320836611	3.46594868220641	2.85237515996856	4.07122089862538	4.31726264933847	3.07495113424087	3.23405240450026	6.76473129505515	2.8278397944279	9.8791237115745
GSM923924	187	1	3.12563759007912	5.11424579954883	5.64045862205676	2.36425340492932	2.67227905008239	7.27286940796972	10.1123899951181	4.57322205253881	2.68674193170669	2.69439361256924	3.44472570462142	3.21225370559975	11.6653965950494	5.4697811693024	5.94980429874589	7.65813055457408	2.70153901250093	2.32651940680374	2.89240434695758	6.30823700378316	4.20913382854005	5.2455474549248	2.35158756172373	4.12283384942598	2.86003510613408	6.29497960779329	3.35476545485863	3.2216052187452	2.6095665082883	8.49179622691903	4.9101834220809	3.46157449852686	3.33319581071971	5.65424238243067	3.20215934313235	4.00651626500422	2.62321873209347	4.28362878428636	3.10830721935186	2.37688178000314	4.12293057278902	4.72273269147556	2.83047622147482	3.1141121899572	6.17555022198061	2.66752320606186	10.5732969991434
GSM923957	235	1	3.1349938915378	5.17234664410079	5.09032256927648	2.54598257411169	2.67227905008239	6.68938274315308	9.48729093198422	4.45297923589074	2.80008591393193	2.75799541675814	2.85779582812674	3.26539311902303	9.16540700045291	6.97803237815687	4.79775143158684	5.86868330995939	2.84001592643455	2.78307854958455	2.93378355575107	4.35679820994345	6.0359296591557	3.70602243553787	3.30870793268114	4.98289440647981	3.23258265959358	5.49129274615188	3.47782118783532	3.30491572719598	3.48320943421929	8.53789045704658	4.21329259251126	2.67428052816281	3.59321197908067	4.35239921665588	3.86562452977997	4.115815201539	2.99607173113895	3.8933207784667	3.19947072949125	2.63840313898412	3.84714564391627	4.30205752275833	2.78733358981023	3.1423334169085	4.48834987635809	2.59842138558471	9.8791237115745
GSM923818	76	1	3.70572828051728	5.76497525853076	4.29357380318091	3.03880972632261	4.22914768161598	10.7920233551451	8.72328096593167	4.69346486918687	4.07520571396585	2.84986468947545	3.67949637464618	4.31932481858475	11.5579751671566	4.6136121662563	4.64701554242584	5.17427140978412	3.99173608075265	4.11623124650452	3.81929862393181	4.88368668428017	4.89363727819794	4.6655893996763	4.6000608141316	4.22042937363067	3.86504711081553	4.98047482561709	4.31025702855998	6.15830064163498	3.0463879712538	6.78630971219975	3.84161748340745	4.28665857946838	3.72322006326116	5.18838546345913	4.35449361467822	5.44926222726336	4.54962589382843	3.32674464098655	3.96384169912158	4.84944735582333	4.96752191746183	4.87985233280369	3.01742762535474	3.2975501651407	4.99718807583155	3.13741774129187	3.46069069882189
GSM923822	99	0	3.05078717840968	5.20720715083196	5.35590549130834	2.46897873585051	2.35513914365888	5.30360191421354	9.612310744611	5.08698681458054	2.65840593615038	2.68732674543714	3.74886181868129	3.07940517204155	11.6556310106955	5.66391251301634	5.98210484642325	6.16581195548657	2.86365793096244	2.69176672102839	2.96274900190651	3.43962197683878	4.06089741269057	4.48632963714495	2.94409064850688	4.09843496837481	3.09396031412028	5.55259089661606	3.64430835598025	2.76339742226595	3.13375226384689	8.81445583781187	4.03906988511885	3.49306625734142	3.98323623162212	4.07798982206299	3.60373037715591	4.66230988421292	2.8562518564969	6.09667242422283	3.36777259436399	2.6621778079824	4.20911336306176	4.60616005436115	2.61476306315185	3.17055464385981	4.32766412915594	2.34136158517053	9.1956300130451
GSM923752	3425	0	2.91044265652948	5.67201390724763	5.79222029178925	2.34577240982266	2.67227905008239	4.97539066525418	10.2651919883286	6.79224857795311	2.34670998503097	2.98413516498536	3.23129578550533	3.14140115436871	11.157586208647	5.93270975815873	5.66986621887547	6.58312633227006	2.89067808845378	3.42226134947769	2.90895603047497	4.6690284169578	3.80366363224588	6.00476527270466	2.30601040120195	5.22078349672874	3.1805992800411	5.98848885547241	3.56468405817181	2.61760403247709	2.76973437804231	8.23059558952959	4.72434586752899	3.07107668922629	3.92751848125906	4.22476689557836	4.93066075045115	4.9246273318964	2.79410968998932	5.80708906506631	3.24154619570944	2.4957551249945	3.98503810835265	4.61629680541458	2.75857183536716	3.1141121899572	5.35873100703637	2.58460068979922	10.3917439854715
GSM924017	231	1	3.23791320758328	5.13748613736961	6.09574363125423	2.52134186333598	2.71552540095833	7.85635607278637	9.91791473103203	4.83557001613459	3.16845385616395	2.77919601815445	3.07122414652645	3.12368801656095	10.9818056902769	5.4697811693024	4.87311937616734	7.24081517623449	3.01564441702011	3.07527640096427	3.09516247004569	5.59596184403167	4.31813119313525	4.98193015708457	2.68582007221679	4.59251230966105	3.23258265959358	5.17799108822388	3.57192263069985	3.82560640501331	2.92990224779633	7.61600585449562	4.92179826924039	3.76389538314665	4.15038948271132	5.30963683854911	9.73205354855895	5.58042095110509	2.63875427372037	5.93299487339523	3.29764681733368	2.73350181497721	4.67450043053453	4.72780106700228	2.72261964231333	3.18466525733547	4.43478796062404	2.89694244413021	9.39854220479602
GSM923907	31	1	3.3221199207114	5.03290461717609	5.2800246564421	2.45665838046265	3.17681981030161	6.65291482660204	9.37616220964931	5.03233098883142	3.3101338339455	2.72972794822974	3.01253227937845	3.10597487875319	8.05213038410915	4.50907990425649	4.13020677958814	6.27598312723128	3.20140635325276	2.92917747527441	3.15309336235658	6.41556613744435	4.72360138942942	3.94855034955088	2.86812871430392	4.7206064351797	2.96400186523906	6.02254338350807	3.66602407356437	3.40905386275944	3.27935941816873	8.00012443889185	3.67900962317453	3.61273494083675	4.41040565107228	3.98226605987367	4.23227634345366	3.89721732846944	3.29124702204995	5.27828467008484	3.38179774977005	2.61462846998585	3.64030694726171	5.01163009649825	2.61476306315185	3.21288648428678	3.8456068875495	2.61776969630427	8.22378741044862
GSM923975	35	1	2.79816703902531	5.92765762327625	5.28950976080038	2.53366221872384	2.47046274599471	5.01185858180522	10.5152316135822	5.15257380547949	2.54506195392514	2.77212915102235	2.80977433643308	3.18568399888811	10.5521199787057	4.78783260292266	5.4975966312629	6.09570302801266	3.09670387625087	2.49088069820483	3.04136949861415	2.35657344625774	4.2396530906267	5.83605020208691	3.08082213007223	5.94055048773832	2.82537951976575	6.00211066668667	3.60087692081201	3.42988148987214	3.49777014965148	8.0462186690194	4.50366377149861	3.56234812673346	4.37326048416357	4.14180693983936	4.19735712310378	4.37813264922248	3.21356931391548	4.82502376010072	3.19245815178822	3.01879784295646	4.19187680500721	4.98121984333796	2.73700051953487	3.40337976620811	4.43478796062404	2.62606194793054	9.79368699925832
GSM923700	363	1	2.75138553173191	5.38150968448784	5.77325008307269	2.36733326276385	2.5425399974546	3.89958712699849	10.7652712388358	4.45297923589074	2.51672595836883	2.64492554264454	3.15125996601589	2.95541320738723	11.0306336120464	5.22089483120761	6.59581525229302	6.853546481098	2.62385770623361	2.3630441382262	2.68137038211076	5.41057515861689	4.17861456645339	3.94855034955088	2.88332110114451	4.15943217100274	2.93801017546281	7.18039733672026	3.34752688233059	3.17994996451981	2.8716593860676	8.43033725341563	5.83937119484043	3.46157449852686	3.3796272693556	3.5547005602531	2.11966351228622	3.46002158233031	2.60768319046658	6.08408184338994	2.80676637812155	2.92369916696338	3.62307038920716	4.61629680541458	2.64352481759491	3.05766973605458	3.76526401394843	2.40493496148844	10.135433848523
GSM923965	1183	1	3.09756868570308	4.881842421341	5.43178632617459	2.48437987312265	2.81643355300217	9.24213690172591	10.7791623291276	5.01046865853177	2.68674193170669	2.68732674543714	2.81510952416025	3.28310625683079	11.1380550399392	5.46480344254051	4.97002101919941	5.93545405092943	3.120346894022	2.74655381816208	2.99999028982065	6.60095282285912	4.39224940105999	4.99247484899818	2.64024291169501	3.54336042446064	3.25857434936983	5.66837629193728	3.77460266148498	3.34657098142136	3.13375226384689	9.50586928972509	4.75919040900748	3.59383988554802	4.13181689925696	3.58660911914129	2.87042674980853	4.64045009690596	3.1514271474079	4.8502049217665	3.22050846260035	2.04403641402735	3.76096285364354	5.08765572939895	2.80890490564253	3.33988200556766	4.03307359261867	2.63988264371603	10.5946561772225
GSM923838	244	1	3.24726950904196	4.70753988768512	5.31796507387522	2.4967002285105	2.97500350621392	8.25750315484782	9.82067709898897	4.51856622678969	2.85675790504455	2.82866408807915	2.68705221297714	3.22996684340751	10.1614966045499	4.3697035549234	5.38992813900505	7.62140649680714	2.95147268287684	2.52740542962729	2.98757652718261	7.15711287910344	4.19169425020481	4.68667878350352	3.24793838531876	3.3176707747373	3.02464914138363	5.30739829475936	3.70945550873262	3.2216052187452	2.75517366261013	8.29205456303299	4.94502796355938	3.44267944323812	4.7725710284322	4.90121417689117	3.37675544488172	4.59673052229205	2.84071631487	3.7296432276391	3.18544557408519	2.92369916696338	4.17464024695266	4.95080959017768	2.97428499369014	3.19877587081112	4.74276897609482	2.7255689674457	9.24902795824271
GSM923725	215	1	3.00400567111628	5.05614495499687	5.43178632617459	2.6075861991505	2.77318720212624	6.54351107694892	10.3624296203717	4.57322205253881	2.94176589171347	2.95586769645696	3.16726712991377	3.31853253244631	10.4642297195206	4.79281032968456	5.7237004650044	6.34275286664522	3.94782819817383	2.85612801242948	2.93378355575107	7.16687007307264	4.05653751810676	4.51796371288577	2.50351143012967	3.43356545973037	3.1805992800411	6.03616519472233	3.60811549334005	3.28408810008328	3.49777014965148	8.69153789080508	4.94502796355938	3.79538714196121	4.74471215325067	4.54384674103452	4.23227634345366	4.81532839536161	3.35338918855753	6.37366520254645	3.26959650652156	2.37688178000314	4.32976926944359	4.56561305014744	2.80171446703176	3.32577139209201	5.03735951263208	2.58736449726625	10.3703848073925
GSM923682	254	1	2.93851156090552	4.62619870531238	4.7867992298115	2.5521432138305	2.84526445358613	8.91392565276654	9.73733055723779	4.43111690559109	3.16845385616395	3.06893757057057	2.46828870685027	3.15025772327259	11.5579751671566	6.23635109063438	4.81928513003841	8.16892416902686	2.89405522817398	2.28999467538127	3.14481752059788	7.61570099565577	5.58250062243965	3.91691627381006	2.98966780902867	3.59215818656299	3.05930472775195	6.64914669936407	3.64430835598025	3.90891691346409	2.92990224779633	8.0154891822677	4.74757556184798	3.38599427737191	3.7882241053514	3.95674036144826	4.45925127572784	4.09395541423205	2.80964523161621	3.22601999432342	3.3256971281458	2.13913509002043	4.5538445241527	3.86110885193424	2.75857183536716	3.07178034953023	4.30088317128892	3.04896678087	8.82184439666184
GSM923855	626	1	3.31276361925272	4.96318360371374	5.16620340414273	2.42893688780265	2.51370909687064	8.11163148864366	10.1401721757019	4.94488166763283	2.34670998503097	2.63079180838034	2.46295191840672	3.05283546532991	11.1478206242931	5.83315522292081	5.56219772661761	6.89694791342877	2.89067808845378	2.85612801242948	2.85102513816408	6.49362368919794	3.85598236725158	5.25609214683841	2.45793426960789	4.1045346886376	2.9899935550153	6.12470696761502	3.54296834058768	3.11746708318173	2.75517366261013	9.06029173182546	3.98099564932138	3.03328657864882	3.85322814744164	6.43279437192033	3.62118998733084	4.53115116037118	2.96500064788516	4.77466143676915	3.22752104030338	2.87614982896683	4.24358647917085	4.65684380962829	2.56442999287648	3.24110771123808	4.22054029768784	2.69239996094065	9.83640535541641
GSM923680	146	1	3.38761403092216	4.96318360371374	4.07541640294046	2.6075861991505	3.36422066409732	11.4119779365128	9.94569691161575	4.44204807074092	3.84851774951538	2.78626288528655	3.22596059777816	3.61079930627435	10.796259587553	6.41057152730073	3.96870404120136	5.34453594793505	3.11696874105856	2.45435596678236	3.21516217554682	8.21088982777689	6.05336923749094	3.88528219806923	3.65813283001479	4.15333245073995	3.27590214255399	6.94201564047069	3.86146553182147	4.47126284550681	2.76973437804231	7.40089944723373	3.56286115157959	3.2285354832991	4.17824835789285	4.15456883181445	13.8699811600191	5.23066435419379	3.72624218760301	5.3412375742493	3.36076001666096	3.16144585694609	4.48489829193451	5.01163009649825	3.00304674813321	3.25521832471374	4.18036886088731	2.81125529117538	6.31214097237421
GSM923598	123	1	3.2285569061246	5.35826934666706	5.74479476999785	2.5244217211705	2.77318720212624	5.1759642062849	10.5569048844578	4.91208817218336	2.94176589171347	2.68732674543714	3.75953219413562	3.19454056779199	11.245476467832	6.62461377806226	5.45452923435976	6.45626322644991	3.03928743479125	2.81960328100701	3.04964534037285	6.37653736156755	4.03037815060391	5.43535190936977	2.94409064850688	4.03743776574688	3.15460759026485	5.94762342182963	3.69497836367654	3.45070911698483	3.16287369471126	8.43033725341563	3.41186813850617	3.17185031743289	3.80679668880575	4.64595144921139	3.98784180100453	4.35627286191553	3.1514271474079	6.26034997505042	3.33972228355186	3.13767118794782	2.96808118313437	4.53013442146045	3.0677606956301	3.19172056407329	5.92113112224388	2.63159039208977	10.4665011087482
GSM923763	3332	0	3.041430876951	4.75402056332669	4.21769296831467	2.66610904230502	3.20565071088557	8.64041627863374	10.5430137941659	5.20722963122861	2.97010188726979	2.90639962653225	3.83423282589789	3.73479127092867	11.1282894555853	5.23582801149329	6.32664402164839	6.30936799693825	2.99537955221243	2.4726183324936	3.24826554258161	2.48341696785732	4.66692275983991	4.40197210183607	3.6429404431742	3.79954867549795	3.39719669484313	6.45844134236442	3.97004411974208	3.61733013388638	3.41040585705838	7.17042829659599	5.76968211188346	2.98919811630843	4.04824027371236	3.62489862401702	4.31957439432834	5.05578605573814	3.22910485554237	5.07683537675856	3.37478517206702	3.01879784295646	5.01923159162547	4.81903182648313	2.88799973036095	3.15644403038416	3.97951167688463	2.89141399997098	8.31990371180431
GSM923746	76	1	2.91979895798816	5.48609120468136	5.09980767363476	2.39197489758932	2.64344814949844	5.1759642062849	10.5013405232903	5.73192555842017	2.68674193170669	2.86399842373965	3.42871854072353	3.40709822148511	11.0111024433386	5.88293249053976	5.98210484642325	6.08568746694495	2.89067808845378	3.40399898376646	3.10343831180439	5.75207694753884	4.14809530436673	5.941497121223	2.71620484589798	4.41562042204005	3.02464914138363	6.2541141741505	3.60087692081201	2.97167369339288	2.97358439409288	8.53789045704658	4.81726464480495	2.85693272928727	3.7882241053514	3.98864892033645	3.91800336030478	4.15953477615292	2.74750306510863	3.79259613180356	3.35374743895792	3.04257251195473	5.17436061411639	4.30205752275833	2.7729527125887	3.24110771123808	6.55048363211895	2.52655492841537	10.3917439854715
GSM923849	611	1	3.68701567759992	5.45123069795019	5.07135236055992	2.5798647064905	3.59486786876896	5.86885462075467	9.2233602164388	4.50763506163986	4.10354170952216	3.00533576638166	3.40737458838209	3.81450039106359	7.73963168478459	4.93218667901764	4.8300519792642	5.62830984433455	3.81272943720365	2.85612801242948	3.42205821951428	5.11785933954094	4.95031590778745	4.70776816733074	3.76447953789895	4.35462321941212	3.87371100740762	5.19161289943814	3.92661268457384	4.67953911663374	3.62881658854113	5.05009371072878	4.5268934658176	3.44267944323812	4.58684519388865	5.15009595858341	6.92105631039402	4.72788924613379	4.02141747851401	3.38969754515101	4.11110583088522	3.35164320893226	4.24358647917085	4.20575838775077	3.18999815201312	3.49509875379986	5.37212148596989	3.11806860134714	7.04903261610122
GSM923805	43	1	3.01336197257496	5.13748613736961	4.56864182957105	2.46897873585051	2.81643355300217	10.0808989823998	9.95958800190762	4.43111690559109	2.40338197614359	3.00533576638166	2.95917399924123	3.37167194586959	11.7142245168189	6.40559380053884	4.76545088390949	5.5314924201614	2.82312820134707	3.31268715521029	3.0041282107	5.83013449929243	5.47350325784444	3.65329897596983	2.9137058748257	4.87309944174953	3.11995200389652	6.53336130404286	3.57192263069985	3.5340196254356	2.81341652433886	7.83111226175751	3.12149695951882	3.10886679980377	4.49398227661688	3.9631213074358	5.61158554727371	4.68416967151987	3.07374943927342	3.22601999432342	3.1644078409761	2.99502317395819	3.9678015502981	4.22603188985762	2.83766666008559	3.17760995059764	4.3946165238235	2.65646714696856	8.81116480762232
GSM923697	372	1	3.42503923675688	4.68429954986434	4.46430568162996	2.5182610814517	3.46512881614116	7.41874107417389	8.94553841060151	4.58415321768863	3.65016578062121	2.79332975241865	3.4767400324172	3.52223361723555	9.21423492222237	5.36027118054069	4.77621773313527	6.10237940102039	3.2318036504643	2.71002908673962	3.24412762170226	5.51790429227808	4.61460402483421	4.11726542016863	3.6277480563336	4.26312741547022	3.24991045277775	5.14393656018823	3.81803409665323	3.59650250677368	3.29392013360091	8.41497251003979	4.73596071468849	3.58124318202219	4.17824835789285	4.72891140495038	5.0004991911509	4.68416967151987	3.07374943927342	5.08942595759145	3.71840147951551	2.94747383596165	4.74344666275271	4.60109167883444	2.90238060758248	3.45982222011072	4.93023568116399	2.8527165493067	8.58689343779236
GSM923774	50	1	3.58409636155444	5.02128444826569	5.40333101309974	2.41045589269599	2.90292625475404	5.97825837040779	10.5013405232903	4.80277652068512	2.68674193170669	2.63079180838034	4.90671280705636	3.46909420381227	9.85876348957928	6.60968059777657	6.08977333868111	6.16915014199043	3.16763090307779	2.56393016104976	3.10757623268374	5.91794924501522	4.27017235271336	4.83430447029405	2.82255155378214	3.99473972390733	3.03331303797571	5.40956187886631	3.64430835598025	3.38822623564675	3.00270582495724	7.92330072201261	5.60707425165054	3.05847998570047	3.7046474798068	4.12904313338904	3.2719977838321	4.22511413807379	2.66982535697416	5.87004196923077	3.40984806058217	2.68595247698067	5.41567242688005	4.1043908772165	2.80171446703176	3.15644403038416	3.47067347741116	2.67028701352889	9.24902795824271
GSM923877	258	1	3.35954512654612	5.14910630628	4.38842484676372	2.56754435110264	2.57137089803855	5.41300566386666	10.1401721757019	5.3821282736258	2.57339794948145	2.77212915102235	3.11924563822011	3.35395880806183	10.3275115385661	4.34481492111392	5.44376238513397	6.182503889562	3.53239846961619	2.89265274385194	3.05792118213154	2.55171732564171	3.71646574056971	5.8255055101733	2.70101245905739	4.11673412916319	3.32788552210648	5.79097259286563	3.67326264609242	2.93001843916749	3.25023798730436	8.81445583781187	5.79291180620245	2.90102119162766	4.36397419243639	3.86739754524648	4.45925127572784	4.31255328730161	3.21356931391548	5.16496944258881	3.23453361800641	2.44820578699796	4.32976926944359	5.0319035986051	2.72261964231333	3.43160099315941	4.48834987635809	2.52655492841537	10.0927154923649
GSM923867	283	1	3.01336197257496	5.2885483332047	5.53612247411568	2.37965361815171	2.64344814949844	5.43123962214218	10.4596672524147	5.68820089782087	2.1200220205805	2.83573095521125	3.31666839343832	3.24767998121527	11.4114914018482	6.29110608501523	5.80983525881068	6.3661231768406	2.86028079124224	2.56393016104976	2.92136979311302	4.42509856772784	4.21349372312385	6.41600825733541	2.60985813801382	4.0252383252213	3.07663252093612	5.32783101158075	3.81803409665323	3.28408810008328	3.14831297927908	8.23059558952959	4.02745503795935	3.06477833746338	4.16896206616567	4.00779367277431	7.04327358161858	4.66230988421292	3.10482052252721	4.82502376010072	3.31868455044277	2.75727648397548	4.08845745667993	5.11806598255923	2.74419095814563	3.30460547187853	5.85417872757632	2.6343541995568	10.2315501498787
GSM923764	1329	0	2.79816703902531	5.11424579954883	6.01037769202971	2.34885226765718	2.03799923723538	4.42837191698857	10.1957365368693	5.64447623722158	2.54506195392514	2.67319301117294	5.74442051747369	3.63736901298599	10.5423543943518	5.63404615244497	5.87443635416539	6.31938355800595	2.82650635431051	2.4726183324936	2.86757682168148	4.22019749437467	4.24837287979432	5.35099437406089	2.64024291169501	4.84260084043557	2.98132965842322	5.55940180222319	3.31133401969039	3.24243284585789	2.85709867063541	6.9553218893341	6.4665729414531	2.83173932223562	3.53749422871761	3.02502843798043	3.1323209024326	3.89721732846944	2.66982535697416	6.08408184338994	3.11531979705489	2.87614982896683	4.60555419831634	4.30205752275833	2.49252560676882	3.23405240450026	4.44817843955755	2.49891436606954	9.67621151982358
GSM923626	3117	0	3.11628128862044	5.42799036012941	5.42230122181631	2.4350966034717	2.71552540095833	9.11449919379726	10.0151523630751	4.78091419038547	2.46005396725621	2.72266108109764	4.86936329153342	3.30967596354243	11.5286784140949	6.17661836949162	5.15305745603776	5.56487829142448	3.01564441702011	2.76481618387332	2.99585236894131	8.36700493128406	4.2919718256324	4.76049162689878	2.32120278804254	4.06183664679805	3.07663252093612	6.87390658439938	3.59363834828397	3.01332894761827	2.75517366261013	8.06158341239525	3.52801661010111	3.58754153378511	4.02038139853083	4.2311478415659	4.68622620800203	4.53115116037118	2.8562518564969	5.08942595759145	3.2555713511155	2.89992449796511	3.82990908586172	4.93053608807083	2.63633437898414	3.1423334169085	4.64903562356023	2.96880807207439	9.47329932807267
GSM923733	329	1	3.05078717840968	5.25368782647353	4.91010558646915	2.45049774074384	2.51370909687064	6.28823566109163	9.6539840154866	4.52949739193951	2.60173394503776	2.78626288528655	2.89514534364968	3.31853253244631	11.6068030889261	5.18107301711244	5.59449827429497	6.86690123022567	3.04266457451145	2.92917747527441	3.01654197333805	4.19092591246707	4.15681509353435	4.2016229554775	2.8985134879851	3.86664559838867	3.15460759026485	5.71605263118719	3.82527266918127	3.2216052187452	3.19199512557563	8.58398468717413	3.91130656636441	2.98919811630843	3.94609106471341	4.70976665251252	3.48151310593134	4.35627286191553	3.27571148042306	3.38969754515101	3.33270970584883	2.47198045599623	4.62279075637089	4.99135659439139	2.72261964231333	3.47393283358638	4.59547370782618	2.96328045714032	9.46261973903315
GSM923958	4029	1	3.4624644425916	5.06776512390726	4.58761203828761	2.5798647064905	3.23448161146952	8.7862879448379	9.43172657081677	4.98860632823213	3.22512584727657	2.99120203211746	3.26864690174466	3.77021754654419	11.2064141304165	5.7236452341591	4.57164759784534	6.97373321391041	3.120346894022	3.45878608090015	3.19447257115007	3.9860248391139	4.91979664570079	4.10672072825502	3.05043735639104	4.06793636706085	3.35387721188273	5.55940180222319	3.91213553951775	4.8253325064226	3.38128442619401	7.66210008462317	4.42235984138215	3.1277618550925	4.98615573815728	4.81825422115217	4.24973595362859	5.51484158918422	3.61749339621474	3.94368310179827	3.36777259436399	2.51952979399277	5.26054340438913	4.86971558175026	2.83047622147482	3.31166077861635	4.35444508702296	3.57414244079166	8.73640768434566
GSM923901	240	1	2.64846621568643	5.07938529281765	6.19059467483704	2.36425340492932	2.32630824307493	4.51954170836617	10.3624296203717	5.45864642967457	2.68674193170669	2.54598940279513	3.04454660717423	3.11483144765707	11.1868829617087	5.40009299463586	5.80983525881068	6.06899453131342	3.73504711769309	2.18042048111388	2.65240493595532	8.17186105190009	4.82387896485701	5.14010053578871	3.52140134844945	6.00154769036625	2.77339614021326	5.98848885547241	3.39819689002687	2.74256979515325	2.40571649223773	7.78501803162996	4.23652228683025	4.33704539357168	3.62107085426221	5.20114926990946	2.95772480068322	3.54746073155813	2.545541023959	7.28018702251469	3.04519402002458	2.44820578699796	3.03702741535256	5.38668988547506	2.50690648399036	3.10705688321937	5.26499765450179	2.29990032703921	10.0072787800488
GSM923609	493	1	3.2285569061246	5.35826934666706	5.36539059566662	2.56446356921836	3.01824985708986	7.30933732452076	9.6539840154866	4.57322205253881	2.91342989615716	2.69439361256924	3.18861108225522	3.51337704833167	9.36071868753076	6.31101699206282	4.50704650249063	7.79834840952191	3.30610781701141	2.98396457240811	3.26481722609901	7.96695997854692	5.28166789615688	4.22271233930472	3.23274599847817	4.48271734493078	3.02464914138363	5.96124523304389	3.78184123401302	3.49236437121022	3.03182725582161	7.73892380150241	4.07391442659733	3.03958493041173	3.37034097762842	4.67147714763679	4.61638776730228	3.74419881732074	3.08928498090032	4.95092956842964	3.5781499254549	2.6621778079824	4.43318861777087	4.34260452697204	2.80171446703176	3.16349933712199	3.89916880328355	4.56092038431706	9.80436658829785
GSM923817	276	1	3.19113170028988	5.91603745436586	4.99547152569368	2.54290271627717	2.75877175183426	3.82665129389641	9.48729093198422	5.22909196152826	2.88509390060086	2.89226589226805	3.11391045049294	3.48680734162003	11.7435212698805	4.59867898597061	5.77753471113332	6.3561076157729	2.95822797556049	3.22137532665413	3.00826613157935	2.48341696785732	3.74698500265637	4.65504470776269	2.73139723273857	4.81820195938439	3.2239187630015	5.49129274615188	3.80355695159715	2.45098301557554	3.39584514162619	8.86055006793942	4.08552927375682	3.54975142320763	4.43826452625381	3.63127957000456	3.74340725855541	5.09950563035205	3.16696268903479	4.88797666426518	3.29063423963065	2.99502317395819	4.19187680500721	5.09779248045238	2.66509613342721	3.33282669882984	4.38122604488999	2.80296303954911	10.0820359033254
GSM923714	53	1	3.10692498716176	5.40475002230862	5.83964581358066	2.39505475542385	2.90292625475404	7.89282398933741	10.4596672524147	4.50763506163986	3.11178186505133	2.72972794822974	2.78843198480803	3.16797086108035	11.3528978957248	4.99191940016039	5.50836348048869	6.15913458092273	3.11359160133836	2.72829145245085	2.90068018871627	6.88391144796588	4.10449635852865	5.09792176813428	2.70101245905739	4.86090000122395	3.10262421071236	5.42318369008058	3.56468405817181	3.09663945606904	2.71149151631358	8.1691366160262	5.35154761414167	3.68201681022879	4.11324431580261	4.16095169227723	3.63864959750578	4.22511413807379	2.96500064788516	6.28553113671621	3.18544557408519	2.37688178000314	3.36452201838895	5.40696338758191	2.85923797591789	3.12116749669502	3.63135922461331	2.47956522612482	10.2208705608392
GSM923908	340	1	2.88237375215343	4.67267938095395	5.43178632617459	2.39505475542385	2.47046274599471	6.30646961936715	10.2790830786205	4.50763506163986	2.37504598058728	2.70146047970134	3.6901683508169	3.15911429217647	11.431022570556	5.345338000255	5.51913032971447	6.14578083335116	3.0291550023874	2.65524198960592	2.90068018871627	4.83490071443418	4.13937551519911	4.71831285924435	2.83774394062273	3.91544336049102	3.00732134819946	6.31541232461468	3.44162832519512	2.68008691381517	2.72605223174576	8.52252571367073	4.57335285445557	3.04588328217464	3.84394185571446	4.50555723615879	3.9703821908296	4.35627286191553	2.74750306510863	5.44196222091243	3.0942820639458	2.89992449796511	3.79543596975263	4.96094634123111	2.46376385232576	3.18466525733547	4.97040711796452	2.43534016052647	9.99659919100924
GSM924011	916	1	2.89173005361212	4.78888107005786	5.04289704748508	2.46589887801598	2.9894189565059	8.76805398656238	10.5569048844578	4.40925457529144	2.91342989615716	2.77919601815445	2.89514534364968	3.07940517204155	11.7239901011728	6.27617290472955	4.81928513003841	6.64321969867627	3.10008202921431	3.13006349809797	3.07033494476959	5.66426220181606	5.75253651120817	4.6655893996763	2.54908859065145	4.35462321941212	3.17193538344901	5.75010715922284	3.85422695929343	3.45070911698483	3.0463879712538	7.64673534124732	5.32831791982269	3.19704372448454	3.81608298053293	3.60575387157916	12.1414797527003	4.72788924613379	2.94946510625826	5.60563977174003	3.62022539167308	2.75727648397548	4.82962945302545	5.1788864888798	2.7298100809241	3.18466525733547	3.81882592968248	2.78914317298878	8.8538831637804
GSM923837	2423	1	3.03207457549232	5.18396681301118	5.31796507387522	2.63222783397597	3.01824985708986	8.38514086277646	10.223518717453	4.58415321768863	2.17669401169312	2.81453035381495	3.16726712991377	3.33624567025407	11.1087582868775	4.19050539149515	5.4222286866824	6.89694791342877	2.96836040796433	2.96570220669688	3.08688662828699	6.49362368919794	4.91543675111698	4.81321508646683	2.92889826166629	4.67790839334015	3.01598524479155	6.03616519472233	3.57916120322789	3.72146826944985	2.46395935396646	8.72226737755677	4.46881923002013	3.15295526214415	3.47249018662737	4.46088487082028	4.26719556380353	4.57487073498509	2.87178739812379	4.67393679010601	3.1644078409761	2.40065644900141	3.79543596975263	4.38315153118575	2.80890490564253	3.16349933712199	5.34534052810286	2.86930105255922	10.0286379581278
GSM923659	42	1	2.97593676674024	4.76564073223708	5.16620340414273	2.38889411570504	2.57137089803855	9.66151794206287	9.69565728636219	4.31087408894303	2.23336600280574	2.75092854962604	2.75108086856869	3.16797086108035	11.6849277637572	5.61413524539738	4.85158567771577	5.65501834103379	2.89743338113742	2.74655381816208	2.95033523926846	4.08359677880589	4.88055759444652	4.2016229554775	2.56428097749204	4.98289440647981	3.00732134819946	6.28135779657903	3.60087692081201	2.88836318494211	2.66780937001703	8.55325520042243	4.92179826924039	3.4300827397123	4.11324431580261	3.29943783257332	3.37675544488172	4.29069349999466	2.91839402300448	5.40419047841376	3.29063423963065	3.04257251195473	4.01951122446174	4.56561305014744	2.61476306315185	3.19877587081112	4.48834987635809	2.60947744467801	7.79660384886775
GSM923734	41	1	3.10692498716176	4.80050123896825	4.96701621261884	2.41661560836504	2.55695544774657	6.83525440935724	10.431885071831	4.81370768583494	2.54506195392514	2.89226589226805	2.61768836965843	3.28310625683079	11.4505537392638	4.85254305082731	5.70216676655282	7.38771040574615	2.93120781806916	2.60045489247222	3.0372315777348	7.33274237054901	4.87619769986271	5.49862006085142	2.50351143012967	4.04353748600967	3.01598524479155	6.01573247790093	3.56468405817181	3.28408810008328	3.0463879712538	8.23059558952959	5.63030394596953	2.76245745284359	3.76965152189704	4.7161495129753	4.37195322485316	4.70602945882683	2.65428981534726	2.81053082683797	3.22752104030338	2.42443111799968	4.32976926944359	4.54533954804059	2.95990411646861	3.12822280343285	4.51513083422511	3.3585438985088	10.0286379581278
GSM923951	194	1	3.23791320758328	5.05614495499687	4.6919481862287	2.48437987312265	2.72994085125031	7.40050711589837	10.4457761621229	4.99953749338195	2.51672595836883	2.77212915102235	3.14058959056155	3.33624567025407	11.0501647807542	5.16613983682675	5.96057114797168	6.61651220353313	3.18789576788547	3.45878608090015	3.14895544147723	5.55693306815487	4.43584834689808	4.83430447029405	3.00486019586926	4.09843496837481	3.21525486640942	6.15876149565068	3.91213553951775	3.28408810008328	3.54145229594803	9.18320967883225	4.41074499422266	2.87582778457601	4.23396610825591	5.46279485805202	5.26239334377497	4.88090775728248	3.32231810530374	4.10736065262587	3.24855877341247	2.75727648397548	4.72621010469817	4.2158951388042	2.70104832648104	3.34693731230549	3.63135922461331	2.7393896632312	10.3063072731554
GSM923861	121	1	3.041430876951	4.881842421341	4.37893974240544	2.50594072606384	2.78760265241822	5.74121691282603	9.05666713293642	4.7043960343367	2.60173394503776	2.87106529087175	3.63681167139607	3.25653655011915	11.0013368589847	5.26071664530277	5.09922320990884	5.9688389206364	3.86001445950267	2.4726183324936	3.09516247004569	5.57644745609327	4.60152434108279	4.50741902097217	2.8985134879851	3.71415259181885	3.16327148685693	6.5197394928286	3.57916120322789	3.65898538811176	2.68237008544921	9.3522218559666	4.56173800729608	2.92621459867931	4.28968385861898	4.48002962325815	5.96077775077246	4.48743158575727	3.08928498090032	6.02112893922547	3.38179774977005	2.28178310401006	3.86438220197082	4.58081817672758	2.87361885313942	3.29049485840287	4.82311184969589	2.69239996094065	9.27038713632176
GSM923597	3537	0	3.31276361925272	5.0096642793553	5.45075653489115	2.45665838046265	2.96058805592195	3.91782108527401	9.59841965431914	5.52423342057351	2.74341392281931	2.78626288528655	4.83201217529409	3.29196282573467	11.3626634800787	5.87795476377787	6.12207388635846	6.4162009821791	3.0359092818278	2.49088069820483	3.21930009642617	4.90320107221857	4.01293857226868	4.99247484899818	3.08082213007223	3.7568506336584	3.3192216255144	5.75010715922284	3.81079552412519	3.51319199832291	3.07550940211816	8.66080840405338	3.78354324760998	3.22223713153619	4.46612340143535	4.22476689557836	4.49417049607772	4.20325435076683	3.12035606415411	5.79449848423341	3.46594868220641	3.01879784295646	4.19187680500721	4.54533954804059	3.00304674813321	3.30460547187853	6.4969217163849	2.71451290835241	10.6480541224201
GSM923999	70	1	2.95722416382288	5.36988951557745	5.74479476999785	2.51518122361717	2.72994085125031	8.23926919657229	10.7235979679602	5.14164264032966	2.85675790504455	2.65905927690874	2.67104504907926	3.18568399888811	10.8060251719069	5.26071664530277	5.56219772661761	6.21588976082507	2.99875770517587	3.1483258638092	3.07861078652829	8.52312003479124	4.2919718256324	4.91866200560292	2.6706276853762	3.68975371076767	3.07663252093612	5.92719070500824	3.68050121862046	3.2216052187452	2.47852006939865	8.21523084615374	6.07166813803031	3.19704372448454	4.02038139853083	3.99502986632399	4.26719556380353	4.09395541423205	3.05821389764653	6.81433553169768	3.31868455044277	3.20899519494263	3.79543596975263	5.00149334544482	2.85923797591789	3.26932893818939	3.63135922461331	2.60671363721098	10.9364030264872
GSM923691	521	1	3.1349938915378	4.85860208352021	6.18110957047876	2.53366221872384	2.51370909687064	7.63754857348013	10.0707167242425	4.17970010714514	2.54506195392514	2.80039661955075	2.9485036237869	3.02626575861827	10.9818056902769	6.24630654415817	4.6793160901032	7.85844177592811	2.88730094873358	2.61871725818346	2.93378355575107	8.52312003479124	4.82387896485701	4.65504470776269	2.74658961957917	4.37902210046329	2.87736289931824	5.31420920036649	3.44162832519512	3.63815776099907	2.7842950934745	7.03214560621334	3.59770569305807	2.96400470925678	4.05752656543954	5.00970174553081	6.71154098829478	4.50929137306422	2.66982535697416	6.17221590922018	3.21349588489732	1.94893773803426	4.93304880135273	4.28178402065147	2.72261964231333	3.10000157648154	3.97951167688463	3.18993505851648	8.80048521858279
GSM923886	4415	0	3.19113170028988	4.5913381985812	4.35048442933059	2.68459003741168	2.90292625475404	6.99936003383692	10.431885071831	4.33273641924267	2.34670998503097	3.16080684328787	3.10323847432222	3.31853253244631	10.7767284188452	4.41948082254236	5.08845636068305	8.35254245474935	3.15074419123354	3.25790005807659	3.18619672939137	5.64474781387766	4.94595601320364	4.28598049078637	3.08082213007223	3.89714419970264	3.30189383233024	6.49249587040007	3.83251124170931	3.70064064233715	3.86178803545606	8.95273852819452	3.95776595500239	2.80024756342106	4.66113552770607	6.83483417311549	4.89574153010128	4.618590309599	3.39999581343822	3.18824825182474	3.51503672612763	2.56707913198931	5.36396275271641	4.697390813842	3.0461893797978	3.47393283358638	4.11341646621975	2.96051582044813	9.71892987598167
GSM923915	316	1	2.98529306819892	4.78888107005786	5.54560757847396	2.31189027744385	2.23981554132306	10.3908762730837	10.5430137941659	4.40925457529144	2.31837398947467	2.54598940279513	2.39892326281517	3.15911429217647	11.2161797147703	5.29058300587415	6.89728703061502	6.11239496208809	2.81975106162686	2.78307854958455	2.90895603047497	7.78157329313215	4.43584834689808	5.21391337918398	2.26043324068017	4.3729223802005	3.07663252093612	6.99650288532773	3.47782118783532	3.01332894761827	2.59500579285611	8.82982058118772	5.85098604199992	3.65682340317714	3.59321197908067	4.38430586106882	3.79578608908022	4.2688337126877	2.32804344118247	4.33399110761793	2.98208082069731	2.42443111799968	3.17491987978894	4.17534813459049	2.78733358981023	3.17055464385981	6.01486447477847	2.82507598696087	10.6160153553015
GSM923871	122	1	3.11628128862044	5.11424579954883	5.3748757000249	2.48437987312265	2.62903269920646	6.74408461797964	10.4179939815391	4.81370768583494	2.65840593615038	2.59545747271983	2.6497026974542	3.30081939463855	10.7767284188452	4.95209758606523	4.62548184397427	6.13242608422349	2.99537955221243	2.78307854958455	2.94619731838912	5.68377658975445	4.49688687107139	4.76049162689878	2.56428097749204	4.67180867307736	3.02464914138363	5.92037979940111	3.69497836367654	2.95084606628019	2.92990224779633	7.32407573035448	5.20055460106825	3.3293091115057	3.84394185571446	4.98417604710541	4.19735712310378	4.55301094767814	3.24464039716927	5.25310350841905	3.0942820639458	2.94747383596165	3.60583383115261	5.53367277574976	2.82328578286406	3.23405240450026	3.92594976115058	2.60671363721098	9.1956300130451
GSM924005	506	1	3.041430876951	4.77726090114747	5.42230122181631	2.52134186333598	2.83084900329415	6.19706586971403	9.93180582132389	4.50763506163986	3.08344586949502	2.77212915102235	3.02853944327634	3.49566391052391	10.6693069909524	5.43991480873103	4.59318129629692	7.7783172873865	3.14061175882969	2.80134091529578	3.08274870740764	7.4498286981794	4.73668107318084	4.14889949590946	3.32390031952173	4.20822993310509	3.28456603914607	5.24610014429518	3.65878550103633	4.32546945571796	2.68237008544921	7.44699367736128	4.1203738152353	3.31671240797988	4.44755081798099	6.92417698931727	4.19735712310378	4.31255328730161	2.94946510625826	5.13978828092302	3.6482757024852	3.09012184995127	5.3984358688255	4.74807456910913	2.67228657203797	3.27638424492722	4.70259753929428	4.11313879649881	8.73640768434566
GSM923878	43	1	3.041430876951	5.14910630628	5.02392683876852	2.46589887801598	2.45604729570273	3.79018337734536	10.0429345436588	6.24569032046191	2.54506195392514	2.72266108109764	3.58345339125885	3.08826174094543	10.7279004970757	4.48419127044701	5.21765855139248	5.97551629520024	3.30948495673161	3.34921188663276	2.87585266344018	3.63476585622275	4.03473804518772	5.43535190936977	2.30601040120195	4.00693916443292	3.13727979708069	5.83183802650841	3.44162832519512	3.5340196254356	3.20655584100781	9.44441031622169	5.27024368402522	3.15925361390707	4.49398227661688	4.37792491508128	4.45925127572784	4.39999243652944	3.10482052252721	6.03371952005836	3.33270970584883	2.54330446299104	3.77819941169808	5.52353602469633	2.67947701064874	3.35399261904332	4.84989280756291	2.72280515997867	10.0286379581278
GSM923789	3936	0	3.29405101633536	5.10262563063844	4.97650131697712	2.62298733642264	3.33538976351337	7.29110336624524	10.0846078145344	4.68253370403705	3.16845385616395	3.12547250762737	3.89292629376228	3.85878323558299	10.972040105923	5.36524890730259	4.99155471765098	6.11907233665193	3.37703484383832	3.1483258638092	3.38895485247948	4.25922627025146	4.86747791069509	4.57068717245382	3.59736328265242	3.83614699707471	3.30189383233024	5.56621270783032	3.92661268457384	3.72146826944985	3.16287369471126	7.58527636774392	3.94615110784289	3.28522064916531	4.06681285716672	6.3689791686192	5.89093931007271	4.7716088207477	3.78838435411059	3.42746928764969	3.78151467884278	2.42443111799968	4.12293057278902	4.39328828223918	3.09652245007316	3.29049485840287	3.81882592968248	2.96328045714032	9.55873604038884
GSM923698	72	1	3.07885608278572	4.82374157678904	5.41281611745803	2.32421063283171	2.48487819628668	5.79591878765259	10.4179939815391	5.21816079637843	2.60173394503776	2.94880082932486	3.07122414652645	3.27424968792691	11.1673517930009	5.01680803396987	5.80983525881068	6.46627878751761	2.90418766057782	2.54566779533853	2.77240464145645	9.14758044881995	3.92574068059251	5.51970944467864	2.64024291169501	4.69010783386574	3.19792707322526	6.11789606200789	3.55020691311573	2.80505267649133	2.6969308008814	8.41497251003979	6.8730925920354	3.03958493041173	4.11324431580261	5.08628075528227	3.56881115680603	4.39999243652944	2.49893439907832	5.20274118508748	3.19947072949125	2.78105115297375	3.57136071504352	4.49972416830016	2.65790569481644	2.98006136193848	5.1712643019672	3.04067452924373	9.50533809519123
GSM923935	1391	1	3.48117704550896	4.41703566492533	4.1512972378067	2.57678484865597	3.1191580091337	9.75268773344047	9.77900382811338	4.67160253888723	2.54506195392514	2.89226589226805	3.43938891617787	3.11483144765707	11.1185238712314	4.78783260292266	4.46397910558749	6.52303296586385	3.04266457451145	2.81960328100701	3.16550712499462	7.56691502580978	4.94159611861983	3.621664900229	3.11120690375342	4.49491678545636	3.19792707322526	5.77053987604423	3.54296834058768	3.74229589656254	3.65793801940549	8.76836160768432	3.83000263624795	3.14665691038124	4.80042990361373	5.38621584830056	8.23052707351433	5.33996329072857	3.21356931391548	4.23326646095479	3.38881032747308	3.16144585694609	5.01923159162547	4.75314294463585	2.84485709869636	3.21288648428678	4.07324502941921	2.80572767624131	6.67524699971796
GSM923868	4343	0	3.16306279591384	5.60229289378528	5.74479476999785	2.62298733642264	2.64344814949844	5.03009254008074	10.3068652592042	4.47484156619039	2.74341392281931	2.84279782234335	2.88447496819535	3.15911429217647	11.2552420521859	5.30053845939794	5.00232156687677	6.36278398878062	2.97511468740474	2.96570220669688	3.03309365685545	3.88845289942191	4.34865045522191	5.58297759616029	3.1415916774346	4.80600251885881	2.93801017546281	5.57302361343745	3.64430835598025	3.34657098142136	3.10463083298253	7.15506355322014	4.73596071468849	3.379695925609	4.02038139853083	3.39516159476264	4.14497829257897	4.20325435076683	3.12035606415411	5.08942595759145	3.15739526327307	2.56707913198931	4.05398434057083	5.61983515970389	2.64352481759491	3.27638424492722	2.9618352779377	2.66752320606186	9.08883412264988
GSM923674	52	1	3.62152156738916	5.21882731974235	5.33693528259178	2.94024411107047	3.73902237168874	3.69901358596776	10.5152316135822	4.55135972223916	3.25346184283288	3.00533576638166	3.64214685912324	3.85878323558299	10.3079803698583	4.64347852682768	4.97002101919941	6.12574971121576	3.30948495673161	2.25346994395881	3.43447198215233	3.11763457585523	4.25709266896194	4.80267039455322	3.32390031952173	3.85444615786309	3.49249955735603	5.25291104990231	4.12205414283093	4.32546945571796	3.38128442619401	7.58527636774392	5.53738516869358	3.73240362433209	4.38254677589075	4.78634566226398	5.57666632692384	4.64045009690596	3.72624218760301	4.38435343094949	3.85164045587309	2.87614982896683	4.50213484998906	4.8088950754297	3.27628341534231	3.38926915273245	4.71598801822779	2.87482949671845	10.4237827525901
GSM923894	43	1	3.38761403092216	5.31178867102549	5.25156934336725	2.69383053496502	3.34980521380534	6.8899562841838	9.94569691161575	4.52949739193951	2.99843788282609	2.89226589226805	3.22062541005099	3.74364783983255	10.4446985508128	6.37074971320557	4.44244540713592	7.38771040574615	3.33312797450274	2.65524198960592	3.08688662828699	3.76160937782233	5.42554441742255	4.46524025331773	3.35428509320292	4.38512182072609	3.36254110847481	5.40956187886631	3.75288694390086	3.74229589656254	2.85709867063541	7.27798150022693	3.92292141352391	3.24743053858784	4.55898631870712	5.18838546345913	5.31477217429978	4.15953477615292	3.60195785458785	3.98145484429694	3.47997383761247	3.47051655392361	4.20911336306176	4.82916857753655	2.7082387650918	3.31166077861635	5.11770238623316	2.75597416648373	9.85776453349546
GSM923797	4348	0	3.01336197257496	5.35826934666706	5.24208423900897	2.41045589269599	2.51370909687064	8.47631065415406	10.2790830786205	5.15257380547949	2.88509390060086	2.89226589226805	5.00275579044369	3.34510223915795	11.5579751671566	5.28560527911225	5.70216676655282	5.88537624559093	2.99537955221243	2.76481618387332	2.86757682168148	5.69353378372365	3.7077459514021	4.67613409158991	2.98966780902867	3.92764280101661	3.24991045277775	6.5878485488999	3.70945550873262	2.95084606628019	2.95902367866069	8.79909109443602	4.7127310203695	3.41118768442356	4.35468790070922	4.1226621874015	4.21481673327872	4.55301094767814	3.02714281439274	4.64875562844023	3.26959650652156	2.42443111799968	3.88161876002536	5.13327110913937	2.59319174731955	3.1141121899572	4.54191179209213	2.54037562420086	9.86844412253497
GSM923990	729	1	2.85430484777739	5.3001685021151	5.46024163924943	2.44125724319051	2.52812454716262	2.60497608943655	9.91791473103203	5.16350497062931	2.57339794948145	2.68732674543714	7.59591634190149	3.05283546532991	10.4642297195206	5.31547163968363	5.35762759132769	5.87536068452322	2.941340250473	2.49088069820483	2.82205969200864	5.55693306815487	4.09141667477722	4.83430447029405	2.86812871430392	3.8483464376003	2.83404341635783	5.85908164893693	3.58639977575593	2.5759487782517	2.6969308008814	8.96810327157036	4.81726464480495	4.06621626776644	4.55898631870712	2.83358091360179	3.21961895330729	4.20325435076683	3.05821389764653	5.0138824725941	3.17142041867913	2.99502317395819	3.14044676367984	4.20575838775077	2.65071525620567	3.02239320236545	3.02878767260526	2.36070989589009	10.0286379581278
GSM923664	862	1	2.75138553173191	5.06776512390726	5.64045862205676	2.42277624808384	2.60020179862251	8.8774577362155	10.5569048844578	4.78091419038547	2.34670998503097	2.87813215800385	3.34868272123409	2.89341722506007	11.6751621794033	6.65448013863364	5.6483325204239	6.55641883712692	2.82650635431051	2.65524198960592	2.95861108102716	1.57599792872185	4.14373540978292	4.2016229554775	2.68582007221679	4.16553189126553	3.11995200389652	6.3426559470432	3.48505976036336	2.97167369339288	2.63868793915266	8.0462186690194	3.48155722146313	3.34820416679444	3.83465556398729	3.76529283706961	3.49897271610628	3.96279669039031	2.8562518564969	5.56786802924135	3.19947072949125	2.35310711100487	3.65754350531625	4.86464720622355	2.83047622147482	3.22699709776243	4.56869274995916	2.65923095443559	9.48397891711219
GSM923663	648	1	3.0882123842444	5.5790525559645	6.31390103149469	2.44433710102503	2.70110995066635	6.50704316039788	10.1123899951181	5.0213998236816	2.715077927263	2.58839060558773	3.06588895879928	2.85799094944455	11.2552420521859	5.05662984806504	4.84081882848998	5.98553185626794	3.05955229959894	2.56393016104976	2.98757652718261	8.73777830211361	4.52304623857424	5.02410892473901	2.50351143012967	5.38547594382415	3.07663252093612	5.42318369008058	3.44162832519512	2.86753555782941	2.44939863853428	7.00141611946164	4.20167774535176	3.9402492325082	4.03895398198519	3.73338427818142	3.70848803820553	4.18139456345987	2.73196752348174	5.87004196923077	3.24855877341247	2.54330446299104	2.77847904453436	4.5504079235673	2.7513813967564	3.24110771123808	4.23393077662136	2.5320833725746	9.15291165688702
GSM923625	413	1	3.3221199207114	5.18396681301118	4.41688015983856	2.55830385354931	3.27772796234546	9.66151794206287	9.82067709898897	4.85743234643424	2.63006994059407	2.80039661955075	4.19172561937859	3.32738910135019	11.6165686732799	5.64897933273066	5.12075690836041	5.72846545501157	3.20478349297296	4.00665705223713	3.25240346346096	5.97649240883041	4.66692275983991	4.34924864226803	2.86812871430392	4.04353748600967	3.17193538344901	6.46525224797155	3.86870410434951	4.20050369304179	2.95902367866069	7.78501803162996	3.64416508169605	3.66312175494005	4.03895398198519	5.43726724515138	5.57666632692384	5.2743839288077	3.19803377228858	4.76207085593626	3.46594868220641	2.75727648397548	4.43318861777087	4.28178402065147	2.88799973036095	3.22699709776243	4.71598801822779	2.70622065672614	8.58689343779236
GSM923782	4166	0	2.95722416382288	4.60295836749159	5.02392683876852	2.54906335599597	2.34072369336691	9.47917835930767	10.1818454465775	4.7043960343367	2.68674193170669	2.84986468947545	4.02098360494538	3.22996684340751	11.8607082821273	5.38515981435017	5.7237004650044	5.65167915297382	2.79273090413553	3.36747425234399	3.10343831180439	2.94200508440965	4.38788950647618	5.11901115196149	2.56428097749204	3.97034084285616	3.2239187630015	6.37671047507885	3.75288694390086	3.8672616592387	3.07550940211816	8.1691366160262	3.5512463044201	3.53715471968181	4.23396610825591	3.42706823917559	4.93066075045115	4.70602945882683	3.22910485554237	5.02647305342699	3.29063423963065	3.54184056091843	4.00227466640719	4.82410020200984	2.99585630952244	3.15644403038416	4.44817843955755	2.55696012745339	9.16359124592653
GSM923780	1523	0	3.16306279591384	5.63715340051646	4.47379078598824	2.56138371138383	2.90292625475404	8.31220502967438	9.66787510577846	4.56229088738898	2.54506195392514	2.75092854962604	3.48741040787153	3.30967596354243	11.0306336120464	6.5798142372052	4.77621773313527	6.49632547072071	2.94809554315664	3.0935387666755	2.97930068542391	5.49838990433968	4.73668107318084	3.67438835979705	2.92889826166629	5.64776391512425	3.09396031412028	6.41076500311451	3.6877397911485	3.30491572719598	3.26479870273655	8.41497251003979	3.78354324760998	2.90102119162766	5.09759123888341	4.29496495934228	4.65130698765216	5.12136541765901	3.32231810530374	3.28897289848788	3.22050846260035	2.68595247698067	4.03674778251629	4.59095492778101	2.64352481759491	3.31166077861635	4.35444508702296	2.91076231069054	9.59077480750741
GSM923893	444	1	3.57474006009576	5.41637019121901	4.92907579518571	2.85707963309048	3.86876142431654	7.03582795038796	10.1401721757019	4.91208817218336	3.39514182061443	2.87106529087175	2.88981015592252	3.92077921791015	10.5618855630595	4.81272123673214	4.65778239165163	5.85199037432785	3.4175645734537	3.84229576083603	3.55447168765345	8.55239161669884	4.80643938652178	4.88702792986209	3.8708262457831	3.80564839576074	3.11995200389652	5.34145282279501	4.2233941582235	4.28381420149257	3.14831297927908	7.89257123526091	4.3294410641062	3.49306625734142	4.43826452625381	4.21838594959082	5.50682788622409	3.91907711577639	4.00588193688712	4.66134620927312	3.64126312478217	2.87614982896683	4.2608230372254	5.11806598255923	2.91676148480401	3.28343955166505	3.41711156167712	3.21204800592824	9.12087288976845
GSM923646	35	1	2.86366114923608	5.4396105290398	5.99140748331315	2.4350966034717	2.60020179862251	6.65291482660204	10.7097068776683	5.43678409937492	2.48838996281252	2.70852734683344	2.80977433643308	2.76056869150187	11.977895294374	5.55440252425463	6.11130703713268	6.09570302801266	2.77246603932784	2.67350435531715	2.81792177112929	4.57145647726582	4.3966092956438	5.66733513146917	2.33639517488314	4.73280587570529	2.95533796864698	5.49129274615188	3.53572976805964	2.80505267649133	2.53676293112738	8.49179622691903	5.80452665336194	3.70721021728044	3.91823218953188	3.63127957000456	5.17509529290028	4.81532839536161	2.8562518564969	5.6560020950716	3.22752104030338	2.51952979399277	3.15768332173439	5.34614288126135	2.67228657203797	3.12822280343285	3.75187353501492	3.10977634972088	10.1567930266021
GSM923987	299	0	3.17241909737252	5.25368782647353	5.04289704748508	2.49978008634503	2.71552540095833	7.03582795038796	9.97347909219948	4.94488166763283	2.63006994059407	2.77212915102235	3.17260391835733	3.50452047942779	11.3040699739554	4.94214213254143	5.40069498823083	6.15245720635889	3.16087662363738	2.98396457240811	3.11585207444243	4.13238274865188	4.07397709644199	6.13130157566797	2.97447542218807	3.61045734735136	3.24991045277775	5.83183802650841	3.90489696698971	3.17994996451981	3.11919154841471	8.36887827991224	4.73596071468849	3.36709922208317	3.89965960607753	3.98226605987367	4.56400893677747	4.68416967151987	3.39999581343822	3.8933207784667	3.28362166192762	3.04257251195473	4.5538445241527	4.9203993370174	2.80890490564253	3.33282669882984	4.54191179209213	2.67581545768812	9.76164823213976
GSM923673	35	1	2.86366114923608	4.68429954986434	5.13774809106789	2.53674207655836	3.01824985708986	6.94465815901036	10.2096276271612	4.86836351158406	1.95000604724264	2.65199240977664	2.87380299202463	3.49566391052391	11.4114914018482	5.48969207634999	4.63624869320006	6.6298659511047	2.65763214316535	2.32651940680374	2.95033523926846	6.86439706002748	4.57536497357994	5.10846646004789	2.94409064850688	3.58605846630019	2.78206003680534	5.97486704425815	3.39819689002687	3.49236437121022	2.91534153236415	8.21523084615374	5.57222971017206	3.50566296086724	3.296050643811	3.35048922942413	5.07033763185065	3.74419881732074	3.27571148042306	6.04631010089126	3.22752104030338	2.09158575202389	3.9678015502981	5.37148475889492	2.62195350176261	2.96595074846283	4.76954993396184	2.70622065672614	8.97135864321514
GSM924006	152	1	3.33147622217008	5.14910630628	5.3274501782335	2.50902058389836	2.58578634833053	6.12413003661195	9.11223149410388	4.84650118128441	3.19678985172026	2.63785867551244	3.16726712991377	3.22996684340751	10.3079803698583	5.51955843692136	4.74391718545791	7.9819666952444	3.14061175882969	3.2031129609429	3.00826613157935	4.74708596871139	4.44020824148188	4.50741902097217	3.08082213007223	4.29362601678419	3.11995200389652	5.47767093493762	3.6877397911485	2.95084606628019	3.14831297927908	8.03085392564355	4.39913014706316	3.19704372448454	4.61470406907018	5.88397941168504	5.38461061499953	4.55301094767814	2.66982535697416	6.24775939421753	3.44491094909732	2.87614982896683	5.31225307855277	5.4373736407422	2.81609534425329	3.31871608535418	4.86328328649642	4.32597353131464	9.43058097191458
GSM923602	827	1	2.9946493696576	5.7184945828892	5.42230122181631	2.43201674563718	3.69577602081281	7.30933732452076	9.87624146015643	4.46391040104057	2.99843788282609	2.71559421396554	3.28998925336971	3.34510223915795	9.08728232562176	5.20098392416002	4.04407198578186	5.85199037432785	3.49186874000082	2.34478177251497	3.43033406127298	6.65949598667431	4.93723622403602	4.6655893996763	3.44543941424648	3.87884503891426	3.18926317663318	5.8522707433298	3.73840979884478	4.05471030325294	2.42027720766991	6.37146164105182	4.24813713398974	3.92135417721946	3.9925225233493	4.46726773128306	5.05287802167572	4.115815201539	3.26017593879616	5.39159989758087	3.6693134355943	2.80482582197202	4.00227466640719	5.72627104576488	3.33380692422844	3.41749037968376	4.63564514462672	2.98539257532692	8.61893220491092
GSM923600	30	1	2.86366114923608	4.8702222524306	5.83016070922238	2.47205859368503	2.71552540095833	5.61357920489738	10.4874494329985	5.09791797973037	2.40338197614359	2.61665807411614	3.29532444109688	3.41595479038899	10.9232121841536	5.77840022853995	5.63756567119811	5.98219266820797	2.95147268287684	2.58219252676099	3.0124040524587	7.46934308611779	3.54206995721738	4.77103631881239	2.59466575117323	3.56775930551181	3.11995200389652	5.80459440407989	3.64430835598025	3.15912233740712	2.65324865458485	8.23059558952959	5.03794674083534	3.30411570445405	3.7046474798068	3.65680526842997	3.02756324138297	4.09395541423205	2.71643198185484	5.53009628674268	3.36777259436399	2.37688178000314	4.36424238555268	4.71766431594885	2.73700051953487	2.97300605520066	5.55958819103905	2.48509367028405	10.7548500128153
GSM923936	119	1	2.96658046528156	5.14910630628	5.83964581358066	2.5182610814517	2.81643355300217	8.64041627863374	10.2929741689124	5.0213998236816	2.85675790504455	2.96293456358906	3.48207522014436	3.04397889642603	11.3626634800787	6.09199701453939	5.68063306810125	7.0872435737151	3.00889013757971	3.38573661805522	3.06619702389024	3.89821009339111	4.40968897939523	5.39317314171533	2.82255155378214	3.82394755654912	3.14594369367277	5.99529976107954	3.51401405047552	3.15912233740712	3.11919154841471	8.39960776666394	5.39800700277965	3.19704372448454	3.91823218953188	4.60766194433566	4.19735712310378	4.88090775728248	3.10482052252721	4.62357446677444	3.46594868220641	2.94747383596165	3.91609187613446	4.2158951388042	3.03180850257627	3.19172056407329	5.77383585397525	3.0379107217767	10.1461134375625
GSM923916	190	1	3.06014347986836	5.59067272487489	4.63503756007901	2.61682669670383	2.60020179862251	6.21529982798955	10.1818454465775	5.18536730092896	2.85675790504455	2.77919601815445	3.25263973784677	3.30967596354243	10.7864940031991	5.15120665654106	5.65909936964968	6.59648108139773	3.51213360480851	2.61871725818346	3.13240375795983	5.46911832243209	3.84726257808396	4.13835480399585	2.60985813801382	3.82394755654912	2.93801017546281	6.23368145732911	3.57192263069985	3.47153674409752	3.43952728792274	8.41497251003979	4.63142709025304	3.31671240797988	3.77893781362422	4.03970031718726	4.44179166555291	3.96279669039031	3.46213797994579	3.79259613180356	3.31868455044277	2.73350181497721	3.79543596975263	4.84437370411669	2.95271367785784	3.47393283358638	5.51941675423852	2.89694244413021	10.5519378210644
GSM923650	3621	0	2.9946493696576	5.5674323870541	5.64994372641504	2.44433710102503	2.44163184541075	4.75658316594794	10.2374098077449	5.88496187051771	2.14835801613681	2.63785867551244	3.20995343388027	3.13254458546483	11.3236011426632	6.16168518920594	5.69139991732704	7.0672124515797	2.91432009298167	2.3630441382262	2.95033523926846	4.6397568350502	4.4489280306495	5.30881560640646	2.6554352985356	4.98289440647981	2.86869900272616	5.67518719754441	3.50677547794748	2.93001843916749	2.75517366261013	7.50845265086467	3.66739477601504	4.03472450895188	3.72322006326116	4.1226621874015	5.50682788622409	4.09395541423205	2.66982535697416	4.15772297595743	3.22752104030338	2.47198045599623	3.95056499224355	5.37148475889492	2.62914394037338	3.24816301797591	5.57297866997257	2.76703022557702	10.4878602868272
GSM923885	237	1	3.15370649445516	4.80050123896825	5.19465871721757	2.37657376031718	2.39838549453482	4.9024548321521	10.5707959747497	4.81370768583494	2.20503000724943	2.77919601815445	2.77242482091014	2.99969605190663	11.4700849079716	5.07156302835073	6.08977333868111	6.31604537150209	3.64385522605849	2.39956886964867	2.95033523926846	4.15189713659028	4.01293857226868	4.63395532393547	2.71620484589798	4.04963720627247	2.9899935550153	6.21324874050772	3.66602407356437	3.45070911698483	3.26479870273655	9.13711544870471	4.5152786186581	3.31041405621696	3.72322006326116	5.19476832392192	4.7211454283519	4.33441307460857	2.96500064788516	5.60563977174003	3.15739526327307	2.73350181497721	3.86438220197082	5.23463861967365	2.52128736121189	3.22699709776243	5.42568340170393	2.57907224563999	10.1781522046811
GSM923652	1437	0	3.66830307468256	4.881842421341	4.7393737080201	2.6075861991505	3.10474255884172	6.96289211728588	9.82067709898897	4.56229088738898	3.42347781617073	2.92760022792856	3.34334593279054	3.40709822148511	10.5325888099979	5.00685258044608	4.93772047152205	7.01379545818122	3.41080928077006	3.34921188663276	3.33929980192729	2.96151947234805	4.92851643486841	5.62515636381473	3.24793838531876	4.38512182072609	3.37986890165897	5.49810365175901	4.07138413513465	3.57567487966099	3.80354517372733	6.58656804831371	4.38751529990367	3.24113218682493	4.67970811116042	6.42641342593279	8.45750200578852	4.99020669381727	4.00588193688712	4.73688969427047	3.71840147951551	2.85237515996856	4.2608230372254	5.2549121217805	3.1109033272947	3.24816301797591	3.93934024008409	2.96051582044813	6.49369398604608
GSM923809	650	1	3.40632663383952	5.0096642793553	4.4927609947048	2.60142555943169	2.68669450037437	6.41587336902027	9.00110277176896	5.03233098883142	3.11178186505133	2.91346649366436	3.09790328659506	3.54880332394719	10.7474316657835	6.16666291596783	5.4222286866824	5.83863662675628	3.05955229959894	3.0387516695418	3.23585177994356	1.67356986841384	3.96061983726298	4.02236319294615	2.82255155378214	4.07403608732364	3.11995200389652	5.19161289943814	3.64430835598025	3.65898538811176	3.48320943421929	8.00012443889185	5.4909257800556	3.53715471968181	4.42897823452664	4.92674178979181	4.77352425887672	4.81532839536161	3.83499097899127	3.5659656768115	3.55009961464278	3.18522052594436	4.14016713084357	4.10945925274321	2.89519016897172	3.4809881403242	3.99290215581814	2.736625026539	9.41990138287506
GSM923845	88	1	3.20048800174856	5.17234664410079	5.55509268283224	2.52750157900503	2.77318720212624	3.80841733562088	9.15390476497947	4.91208817218336	3.25346184283288	3.00533576638166	3.52476152411086	3.37167194586959	9.97595050182599	5.70373432711151	5.3468607421019	6.91363984750421	3.14398889854989	2.65524198960592	3.07447286564894	7.37177114642581	4.50996655482282	4.57068717245382	2.82255155378214	3.83004727681192	3.29322993573815	5.73648534800858	3.59363834828397	3.78395115078792	3.42496657249056	8.96810327157036	4.93341311639989	3.42378438794938	4.02966769025801	5.65424238243067	4.38941283502809	4.4218522238364	3.36892473018443	4.6991179517718	3.3256971281458	3.16144585694609	4.03674778251629	4.0334336198425	3.05337981840857	3.36104792578114	4.91684520223047	2.9328752581023	10.4665011087482
GSM923617	420	1	3.39697033238084	5.26530799538392	5.97243727459658	2.48745973095717	3.03266530738184	4.95715670697866	10.2790830786205	4.6169467131381	2.46005396725621	2.72266108109764	4.14904091612848	3.12368801656095	10.7083693283679	2.97594006159254	5.23919224984405	5.70843433287616	3.27571051979988	2.85612801242948	3.09516247004569	7.06929813338065	4.51432644940662	5.05574300047984	2.73139723273857	4.36072293967491	3.15460759026485	6.46525224797155	3.73840979884478	3.65898538811176	2.65324865458485	9.18320967883225	5.31670307266319	4.00953110190023	3.56535310389914	4.18647739070264	3.63864959750578	4.31255328730161	2.79410968998932	3.76741497013778	3.33270970584883	3.01879784295646	3.58859727309807	5.20422836651337	2.86642841452865	3.01533789562762	3.56440682994575	2.86653724509219	10.114074670444
GSM923756	566	0	3.59345266301312	5.31178867102549	5.9629521702383	2.67534953985835	3.36422066409732	3.5531419197636	9.77900382811338	4.68253370403705	3.65016578062121	2.82159722094705	3.30066122954043	3.76136097764031	7.63221025689177	5.57431343130222	4.04407198578186	5.5014457369583	3.52564419017579	3.0387516695418	3.32688603928925	5.70329097769285	4.58844465733136	4.63395532393547	3.56697850897123	4.86090000122395	3.36254110847481	5.2937764835451	3.7601255164289	4.20050369304179	2.79885580890668	6.04880203015898	3.65577992885554	3.88356406664199	3.77893781362422	5.124570260158	6.41472761532084	4.85904796997553	2.88732293975069	5.3412375742493	3.56412477004884	2.44820578699796	4.29529615333449	4.56561305014744	3.41290174894687	3.09294626974372	4.9436261600975	3.15400224454439	9.59077480750741
GSM923826	2990	0	3.09756868570308	5.49771137359175	5.24208423900897	2.50286086822931	2.61461724891448	9.97149523274672	10.3624296203717	4.7043960343367	2.4317179716999	2.95586769645696	3.07656093497	3.28310625683079	11.8607082821273	5.26569437206467	5.03462211455412	5.79523619598161	2.98862527277202	3.13006349809797	3.05792118213154	6.94245461178107	4.94159611861983	5.90986304548218	2.74658961957917	5.01949272805657	3.03331303797571	6.2541141741505	3.84698838676539	3.05498420184365	3.13375226384689	7.81574751838166	5.59545940449105	2.9703030610197	4.25253869171027	4.1226621874015	5.73380281849828	4.68416967151987	3.21356931391548	6.90246959752792	3.27660908422459	3.09012184995127	4.91581224329818	5.21436511756679	2.78014315119946	3.32577139209201	4.00629263475165	2.70898446419318	8.43737919123905
GSM923859	3619	0	2.80752334048399	5.45123069795019	5.50766716104083	2.49978008634503	3.04708075767381	3.48020608666152	10.1401721757019	4.76998302523564	2.29003799391836	2.72972794822974	3.63681167139607	3.25653655011915	11.0013368589847	8.24237497567844	6.02517224332639	6.81014605032333	2.84001592643455	2.32651940680374	2.88412850519888	7.50837186199459	4.47072750356854	5.02410892473901	2.6706276853762	5.52576950986839	3.15460759026485	6.37671047507885	3.47058261530728	3.01332894761827	2.85709867063541	8.67617314742922	3.36540874986819	3.15295526214415	4.14110319098414	4.99055699309295	2.92280558033335	4.33441307460857	2.79410968998932	5.31605641258351	3.17843299638216	2.59085380098758	3.31281234422531	4.97108309228454	2.88799973036095	3.25521832471374	6.47014075851788	3.68747015609232	10.9257234374476
GSM923729	1039	0	3.92092321406693	5.69525424506841	4.53070141213793	2.71847216979049	3.19123526059359	4.26426629250889	9.93180582132389	4.64974020858758	3.65016578062121	2.78626288528655	3.19928145770955	3.80564382215971	10.7279004970757	4.21041629854273	4.88388622539313	5.6950805853046	3.52564419017579	3.53183554374508	3.37240316896209	8.44506248303765	4.06961720185818	4.91866200560292	3.67332521685538	3.4030668584164	3.50116345394811	5.40956187886631	4.06414556260661	3.47153674409752	3.59969515767676	8.49179622691903	4.60819739593405	3.22223713153619	4.63327665252454	4.78634566226398	5.94331814059753	4.44371201114335	4.11463072827538	4.11995123345876	3.73242663492157	3.16144585694609	4.8123928949709	5.23970699520036	3.0246180639655	3.42454568642159	4.0598545504857	3.08213578737505	9.79368699925832
GSM923637	62	1	3.37825772946348	5.02128444826569	4.70143329058698	2.64762804719835	3.03266530738184	8.54924648725614	10.737489058252	4.42018574044127	2.80008591393193	2.75092854962604	3.44472570462142	3.27424968792691	11.4896160766793	5.8381329496827	4.55011389939377	6.35276842771292	3.41080928077006	3.40399898376646	3.19861049202942	4.6690284169578	5.56942093868822	4.26489110695916	3.47582418792767	4.88529888227512	3.35387721188273	6.11108515640076	4.0279526999664	3.72146826944985	3.07550940211816	8.23059558952959	4.21329259251126	3.17185031743289	3.91823218953188	4.09713457450085	7.49722344616696	4.7716088207477	2.80964523161621	4.78725201760204	3.42387321598823	2.80482582197202	4.14016713084357	4.94067283912425	2.71542920370257	3.42454568642159	3.89916880328355	2.9439313171956	7.73252631463061
GSM923686	46	1	2.96658046528156	4.54485752293964	5.21362892593413	2.7246328095093	2.60020179862251	4.11839462630473	10.3902118009554	4.32180525409285	2.68674193170669	2.87813215800385	3.27398208947182	3.65508215079375	10.7376660814296	5.17609529035054	5.09922320990884	7.01045727167736	2.61034712086633	2.3630441382262	2.88826642607823	6.22042225806038	4.73232117859704	4.41251679374968	3.24793838531876	4.59861202992384	2.86869900272616	6.62190307693555	3.20275543176978	2.47181064268824	3.39584514162619	7.38553470385788	6.89632228635438	3.39859098089774	4.83757507052244	4.32049065776769	2.36409805473535	5.51484158918422	3.57088677133406	4.33399110761793	3.03116886461852	2.06781108302562	4.03674778251629	4.76327969568927	2.80890490564253	3.10000157648154	4.01968311368516	2.69239996094065	10.1888317937206
GSM923947	1221	1	3.1817753988312	5.19558698192157	5.30847996951694	2.6353076918105	3.30655886292941	4.95715670697866	10.2929741689124	4.49670389649004	3.11178186505133	2.78626288528655	4.14904091612848	3.92963578681403	10.4837608882284	6.96807692463308	5.40069498823083	6.76340643148868	3.17776333548163	2.91091510956318	3.21102425466747	3.54695111049996	3.93010057517632	4.85539385412127	3.17197645111579	3.74465119313281	3.04197693456779	5.21204561625953	4.02071412743836	4.22133132015449	3.19199512557563	8.36887827991224	4.01584019079986	3.4804695538156	4.2803975668918	5.3925967942881	4.02276102135441	5.12136541765901	4.02141747851401	4.8502049217665	3.31167197273974	2.6621778079824	4.34700582749813	4.75314294463585	3.11809376590546	3.43865629989724	5.77383585397525	3.66535720868056	10.6694133004991
GSM923891	124	1	3.09756868570308	4.97480377262413	4.97650131697712	2.43201674563718	2.68669450037437	3.60784379459016	10.0568256339507	5.25095429182791	2.54506195392514	2.97706829785326	3.28998925336971	3.22996684340751	11.1771173773548	4.80276578320835	6.02517224332639	6.30269062237442	3.80597414452	2.98396457240811	2.91723187223367	4.26898346422066	3.71646574056971	5.61461167190112	2.76178200641976	3.79954867549795	3.11128810730444	6.30860141900755	3.53572976805964	3.78395115078792	2.88622010149978	9.44441031622169	4.37590045274417	3.55604977497054	3.95537735644059	4.83739897359003	4.98303958097597	4.59673052229205	2.87178739812379	5.83227022673209	3.31167197273974	2.54330446299104	3.93332843418901	5.2903907504675	2.71542920370257	3.52331998075116	4.71598801822779	2.60118519305174	9.18495042400558
GSM923979	74	1	3.07885608278572	4.99804411044491	5.2800246564421	2.57062420893717	2.65786359979042	9.69798585861391	9.77900382811338	4.89022584188371	2.99843788282609	2.71559421396554	2.78309519636447	3.26539311902303	11.8997706195428	5.37022663406448	5.28225964674719	5.79523619598161	2.93120781806916	2.89265274385194	3.0289557359761	6.63022440476672	4.43584834689808	4.23325703121833	2.64024291169501	4.14723273047716	3.24991045277775	6.86028477318512	3.76736408895694	3.45070911698483	3.10463083298253	8.78372635106017	5.24701398970623	3.20964042801036	4.31754273380051	4.2885820988795	4.19735712310378	4.44371201114335	2.90285848137758	4.42212517344817	3.36777259436399	3.61316456791324	4.67450043053453	5.0319035986051	2.89519016897172	3.15644403038416	3.64474970354682	2.7393896632312	9.22766878016367
GSM923969	970	1	2.85430484777739	4.91670292807217	4.9859864213354	2.46589887801598	2.4128009448268	8.58571440380718	9.72343946694592	4.67160253888723	2.80008591393193	2.92053336079646	3.11391045049294	3.18568399888811	11.3919602331404	5.1014293889221	5.2714927975214	6.06899453131342	3.15412133095374	2.81960328100701	2.96688692278586	3.52743672256157	4.26145256354575	4.73940224307157	2.8985134879851	3.76295035392119	2.98132965842322	6.07703062836511	3.70221693620458	2.95084606628019	3.17743441014344	8.33814879316054	3.96938080216188	3.26002724211366	4.39183306761793	4.26305640045409	3.62118998733084	4.99020669381727	3.21356931391548	6.27294055588331	3.27660908422459	2.99502317395819	4.79515633691635	5.11806598255923	2.69385788787027	3.33282669882984	3.96612119795111	2.5293187358824	9.4412605609541
GSM923742	4083	0	3.041430876951	5.66039373833724	5.85861602229722	2.51210136578264	3.22006616117754	4.75658316594794	9.70954837665406	5.28374778727738	2.91342989615716	2.70852734683344	2.65503788518137	3.33624567025407	10.0443095923032	5.26071664530277	4.9807878684252	5.67171027510922	3.07643901144318	3.86055812654727	3.27309306785771	4.96174423603376	4.11757604228007	4.67613409158991	3.02005258270985	4.85480028096115	3.11128810730444	5.6070781414731	3.91213553951775	3.84643403212601	3.06094868668598	6.69412125194466	4.34105591126569	3.29781735269114	4.15967577443849	5.63509762999281	3.48151310593134	4.13767498884596	3.30678256367685	5.47973396341111	3.35374743895792	2.80482582197202	4.32976926944359	5.01669847202496	2.86642841452865	3.15644403038416	4.6088641867597	2.79190698045581	10.0499971362068
GSM923740	4484	0	3.35954512654612	5.82307610308272	5.09980767363476	2.57678484865597	3.56603696818501	6.10589607833643	9.82067709898897	5.58982041147246	3.28179783838919	2.91346649366436	3.70084032698762	3.96506206242955	10.3275115385661	5.37022663406448	4.24864212107178	5.4814146148229	3.20478349297296	4.77367641210889	3.69516099755133	5.28373163701731	4.2919718256324	4.64450001584908	3.44543941424648	3.98864000364454	3.63112190282933	6.12470696761502	4.07138413513465	4.20050369304179	3.19199512557563	7.03214560621334	3.67900962317453	3.51196131263016	3.84394185571446	5.34792634342484	5.82110086937297	3.91907711577639	3.97481085363333	4.76207085593626	3.74645179032763	2.78105115297375	4.03674778251629	4.80382669990298	3.13966508173776	3.32577139209201	3.85899736648302	2.59565674889251	9.23834836920319
GSM923661	1902	1	3.11628128862044	5.47447103577097	5.95346706588002	2.44741788290932	2.8596799038781	5.79591878765259	9.64009292519473	4.86836351158406	3.28179783838919	2.66612614404084	3.42871854072353	3.47795077271615	10.3958706290434	5.72862296092099	5.07768951145726	6.10571858908036	3.11021446161816	2.3630441382262	3.0372315777348	5.95697802089201	4.64948318150468	4.84484916220766	3.1567840642752	4.75110503649367	3.00732134819946	5.57302361343745	3.50677547794748	3.59650250677368	2.46395935396646	7.35480521710618	3.63255023453655	3.3293091115057	3.69536118807962	4.51193818214633	3.86562452977997	3.89721732846944	2.68536089860105	5.89522313089655	3.42387321598823	2.73350181497721	3.1232102056253	4.41863015987274	2.84485709869636	3.08589096300589	4.14019742408677	3.18440661435725	10.4771806977877
GSM923668	35	1	3.0882123842444	5.21882731974235	4.48327589034652	2.54598257411169	2.87409535417008	4.64717941629482	9.33448893877371	4.62787787828793	3.56515779395228	2.70146047970134	3.48741040787153	3.46023763490839	10.2103245263194	4.39459218873288	5.09922320990884	5.73848101607927	3.5053793253681	2.85612801242948	3.3310239601686	3.13714896379362	4.27017235271336	4.33870395035442	3.30870793268114	3.73855147287002	3.23258265959358	6.07021972275798	3.76736408895694	3.67981301522446	3.29392013360091	9.18320967883225	4.75919040900748	3.37339757384609	4.13181689925696	4.44174011838242	4.28465517397847	3.80977817924161	3.4466024383189	3.76741497013778	3.36777259436399	2.3293324420066	4.00227466640719	4.76327969568927	2.89519016897172	3.31166077861635	5.15787382303369	2.93011145063527	9.0461157664918
GSM923678	194	1	3.11628128862044	5.49771137359175	5.40333101309974	2.53366221872384	3.30655886292941	5.92355649558123	9.00110277176896	4.46391040104057	2.68674193170669	2.92053336079646	3.4340537284507	3.84992666667911	10.4446985508128	6.27617290472955	4.09790623191078	7.59135981360404	3.17776333548163	2.56393016104976	3.16550712499462	6.16187909424518	4.96775548612268	4.19107826356389	3.55178612213063	3.97034084285616	3.11128810730444	5.3618855396164	3.86146553182147	4.40877996416873	2.59500579285611	7.52381739424052	3.51640176294161	3.73240362433209	3.9089458978047	9.10667876723384	4.40687244520303	4.20325435076683	3.80391989573748	5.11460711925724	3.5080241484246	3.44674188492534	4.15740368889812	4.697390813842	2.90957104619325	3.33282669882984	4.62225466569321	5.93467034680984	9.41990138287506
GSM923898	3852	0	3.59345266301312	5.7068744139788	4.34099932497231	2.77699501294501	3.81109962314863	11.4849137696149	9.2233602164388	4.90115700703353	3.3101338339455	3.12547250762737	3.87158234142083	4.63816129912443	10.8646186780302	4.93716440577954	4.50704650249063	5.57823203899605	3.73842527065653	3.8240333951248	3.5999888173263	6.86439706002748	5.22062937198356	4.27543579887276	4.29621307731973	4.48271734493078	3.44918007439562	5.76372897043711	4.15100843294309	5.82505860783188	3.42496657249056	7.66210008462317	3.3421790555492	3.56864647849637	4.28968385861898	5.07351694883195	5.89093931007271	4.96834690651031	4.68944576847049	4.06958891012719	3.94280396601248	4.82567268682506	5.15712405606184	4.7734164467427	3.34818780144997	3.49509875379986	4.16697838195379	3.36130853520099	8.66165056106901
GSM923972	301	1	3.0882123842444	4.55647769185003	5.63097351769848	2.47205859368503	2.75877175183426	4.39190400043753	10.5707959747497	4.76998302523564	2.77174991837562	2.69439361256924	3.50341757176942	3.21225370559975	10.7669628344913	4.3746812816853	5.36839444055347	5.6750494631692	3.27908765952008	2.87439037814071	2.90895603047497	7.84987365091654	4.15681509353435	4.68667878350352	2.47312665644848	3.53116098393506	3.17193538344901	6.1860051180792	3.60811549334005	3.34657098142136	2.81341652433886	9.21393916558396	6.12974237382778	3.44267944323812	3.74179264671551	4.2056221431405	4.07513985187922	4.64045009690596	2.93392956463137	5.08942595759145	3.33270970584883	3.49429122292188	3.74372629558899	4.77848482226941	2.74419095814563	3.19877587081112	3.39033060381009	2.5320833725746	10.0393175471673
GSM923970	4588	0	3.49988964842632	5.49771137359175	5.31796507387522	2.5244217211705	3.04708075767381	4.19133045940681	8.87608295914218	4.28901175864338	2.74341392281931	2.87813215800385	3.30066122954043	3.88535294229463	10.2591524480889	5.70871205387341	4.86235252694155	9.59447202714433	3.0325321421076	3.27616242378783	3.18619672939137	3.2737496793624	4.23093330145909	5.90986304548218	3.26313077215935	4.39122154098888	3.25857434936983	5.04177297608127	3.79631837906911	3.82560640501331	3.35216299532964	7.47772316411298	3.99261049648087	2.64908712111117	5.12545011406494	5.6925318873064	5.50682788622409	5.44926222726336	3.26017593879616	5.27828467008484	3.45893610450338	2.89992449796511	6.41539279404378	5.41203176310863	2.70104832648104	3.33282669882984	3.44389251954414	4.41165985504431	9.77232782117928
GSM923864	261	1	3.34083252362876	4.96318360371374	5.15671829978445	2.4967002285105	2.67227905008239	7.49167690727597	9.94569691161575	5.24002312667808	2.60173394503776	2.94173396219276	2.97518116313912	4.05362775146835	10.7083693283679	5.28062755235036	5.30379334519876	6.63320413760856	3.09332673653067	2.61871725818346	3.04136949861415	4.80562913252658	4.42276866314665	4.71831285924435	2.79216678010095	4.50711622598195	3.00732134819946	5.38231825643779	3.70945550873262	3.45070911698483	3.39584514162619	8.33814879316054	5.73483757040498	3.10886679980377	4.06681285716672	4.78634566226398	5.21001451325015	5.03392626843118	3.32231810530374	3.2512011559892	3.31868455044277	2.99502317395819	3.98503810835265	4.45410878855974	2.67228657203797	3.4809881403242	5.21143573876774	2.66199476190263	10.1033950814045
GSM923767	4431	0	2.82623594340135	4.20787262453828	3.67704201989267	2.70615181440263	2.96058805592195	8.49454461242958	10.8763999611707	5.26188545697773	3.14011786060764	3.01240263351376	5.25353522508273	4.97471091747186	12.1439102283901	5.93270975815873	6.43431251390624	6.32939911907366	2.7589564672038	3.02048930383057	3.27309306785771	6.45459491332114	4.25273277437813	4.97138546517097	2.82255155378214	3.81174811602354	3.47517176417187	5.89313617697258	3.53572976805964	3.70064064233715	3.25023798730436	7.58527636774392	5.53738516869358	2.95140800573096	3.91823218953188	3.95674036144826	4.80844347922659	5.12136541765901	3.21356931391548	4.08217949096008	3.23453361800641	2.63840313898412	5.34672619466186	3.98274986457537	2.86642841452865	3.26932893818939	3.89916880328355	2.93563906556934	9.07815453361036
GSM923777	3210	0	2.88237375215343	5.88117694763468	5.02392683876852	2.60450634131597	3.56603696818501	7.05406190866348	10.4041028912473	4.95581283278265	2.23336600280574	2.82159722094705	6.27265692610398	4.12448030269939	11.431022570556	4.84756532406541	5.91750375106854	6.16915014199043	2.78259847173169	3.0387516695418	3.2896447513751	3.02006263616324	3.7644245809916	5.89931835356857	3.30870793268114	4.62911063123781	3.38853279825105	6.47206315357868	3.71669408126066	4.11719318459102	3.59969515767676	7.30871098697863	6.32719477553917	2.84433602576145	3.67678860462527	3.73338427818142	4.79098386905165	4.85904796997553	2.94946510625826	3.75482438930489	3.52906188153369	3.54184056091843	4.67450043053453	4.4034250332926	2.83766666008559	3.22699709776243	2.47977803633127	2.61776969630427	9.27038713632176
GSM923874	3004	0	3.4156829352982	4.75402056332669	4.94804600390228	2.59218506187836	2.87409535417008	7.78342023968429	9.91791473103203	5.50237109027386	2.77174991837562	2.69439361256924	3.23129578550533	3.04397889642603	11.1380550399392	4.27014901968548	5.16382430526355	6.12241052315579	2.89743338113742	3.33094952092152	3.16136920411528	6.54240965904393	4.58844465733136	4.77103631881239	2.77697439326035	3.73245175260723	3.28456603914607	5.40956187886631	3.7601255164289	3.72146826944985	3.48320943421929	8.79909109443602	4.95664281071888	3.3293091115057	4.60541777734301	4.96503129466755	4.14497829257897	3.85349775385552	3.47767352157269	4.71170853260469	3.26959650652156	2.85237515996856	4.2263499211163	4.60109167883444	2.84485709869636	3.31166077861635	4.35444508702296	2.76426641810999	9.61213398558645
GSM923705	4501	0	3.00400567111628	4.83536174569943	5.04289704748508	2.47513937556931	2.57137089803855	9.71621981688943	10.7513801485439	4.67160253888723	2.46005396725621	2.68732674543714	3.71684749088551	3.43366792819675	11.8509426977734	6.47528197520538	5.28225964674719	5.86200593539555	2.941340250473	3.02048930383057	3.01654197333805	5.56669026212407	4.79335970277035	5.84659489400052	2.73139723273857	4.64740979202619	3.09396031412028	5.31420920036649	3.69497836367654	3.51319199832291	2.46395935396646	7.87720649188506	3.63255023453655	3.12146350332959	3.81608298053293	3.80358234194534	3.86562452977997	4.70602945882683	2.84071631487	7.15428121418577	3.36777259436399	2.99502317395819	4.48489829193451	5.22450186862022	2.83047622147482	3.21288648428678	4.64903562356023	2.60394900051878	7.63641001327492
GSM923960	4362	0	4.26710636803809	5.81145593417233	4.00902067243249	2.89712148113834	3.47954426643314	4.59247754146825	8.82051859797473	5.51330225542369	3.84851774951538	3.22440864747678	3.69550353854407	4.06248432037223	9.50720245283915	5.53946934396895	5.55143087739183	6.66992819537551	3.64047808633829	3.7692462979911	3.82343654481116	2.50293135579571	3.91266099684109	5.15064522770232	3.21755361163757	3.9337425212794	3.48383566076395	4.61268592283204	4.23063273075154	4.8253325064226	3.75986302743078	7.55454688099222	4.41074499422266	3.43638109147521	5.181167864428	4.85016278004036	6.48456605602059	5.99575690993727	4.00588193688712	3.59114683847729	4.04799263155794	3.2327698639409	4.82962945302545	5.1788864888798	3.39852087172533	3.75614510309946	5.1712643019672	3.2452170124333	9.74028905406072
GSM923694	263	1	2.98529306819892	4.70753988768512	5.8681011266555	2.34577240982266	2.49929364657866	4.61071149974377	9.59841965431914	4.73718952978617	2.31837398947467	2.63079180838034	5.14682026552468	3.05283546532991	10.7181349127218	6.51510378930055	4.1625073272655	8.02536712601907	2.77922133201148	2.52740542962729	2.88826642607823	5.01053020587975	5.38630536616828	5.38262844980172	2.57947336433264	4.58641258939826	2.96400186523906	5.06901659850979	3.43438975266708	3.17994996451981	2.74061294717795	6.84776868570315	5.3050882255037	3.24113218682493	3.83465556398729	7.91970411608623	7.70673876826621	3.72233903001379	2.79410968998932	5.94558545422812	3.1644078409761	2.61462846998585	4.5193714080436	5.19409161545994	2.51409692260112	3.07178034953023	4.75615945502833	6.02864892216578	9.12087288976845
GSM923749	744	1	2.81687964194267	4.80050123896825	4.96701621261884	2.67534953985835	2.65786359979042	8.22103523829677	10.3485385300798	4.85743234643424	2.85675790504455	2.93466709506066	3.03920981873067	3.72593470202479	11.2552420521859	5.98746475253958	5.4975966312629	6.28265950023901	3.08657144384703	3.53183554374508	2.97930068542391	7.10832690925745	4.20913382854005	5.84659489400052	2.79216678010095	3.87274531865147	2.92068238227865	5.84545983772267	3.5284911955316	3.61733013388638	3.01726654038943	8.0154891822677	3.62093538737706	2.8695294328131	3.871800730896	4.66509620164925	11.9319644306011	4.68416967151987	3.16696268903479	5.05165421509278	3.23453361800641	2.3293324420066	3.89885531807991	5.18395486440651	2.81609534425329	3.14938872364633	4.70259753929428	2.63711800702383	9.48397891711219
GSM923962	149	1	3.45310814113292	4.7424003944163	4.79628433416979	2.53674207655836	2.74435630154228	7.65578253175565	10.2929741689124	5.06512448428089	3.3101338339455	2.80746348668285	2.75108086856869	3.40709822148511	11.2650076365398	5.50462525663567	5.52989717894026	6.76340643148868	3.22167121806045	3.47704844661138	2.98757652718261	5.59596184403167	4.33121087688668	5.96258650505022	2.64024291169501	4.1045346886376	3.18926317663318	5.82502712090128	3.82527266918127	3.11746708318173	3.17743441014344	8.29205456303299	4.38751529990367	3.15925361390707	4.20610723307438	4.74805615738825	6.5369448865454	4.618590309599	3.02714281439274	5.83227022673209	3.2555713511155	2.54330446299104	4.70897354664362	5.25998049730722	2.78014315119946	3.45276691337289	4.90345472329696	2.60118519305174	9.68689110886311
GSM923693	63	1	2.91044265652948	4.82374157678904	6.38029676200265	2.54906335599597	2.57137089803855	6.17883191143851	9.8901325504483	5.36026594332615	2.77174991837562	2.75092854962604	3.74352503023773	3.26539311902303	10.425167382105	5.43991480873103	5.02385526532834	6.182503889562	3.12710117346241	2.92917747527441	3.00826613157935	7.11808410322665	4.51868634399043	5.86768427782774	2.68582007221679	3.8422467173375	3.20659096981734	5.76372897043711	3.94832840215796	4.03388267614025	3.01726654038943	7.37016996048203	6.30396508122019	3.32301075974279	4.59613148561583	4.09075362851331	5.96077775077246	3.98465647769726	2.99607173113895	5.3412375742493	3.26959650652156	2.80482582197202	3.93332843418901	4.59095492778101	2.69385788787027	3.32577139209201	4.51513083422511	2.60394900051878	9.67621151982358
GSM923873	37	1	3.30340731779404	5.18396681301118	4.62555245572073	2.52134186333598	2.80201810271019	8.22103523829677	10.2790830786205	5.21816079637843	2.82842190948824	2.84986468947545	3.03920981873067	3.38938508367735	11.5482095828027	4.4941467239708	6.08977333868111	6.09570302801266	3.49862403268446	3.22137532665413	3.05792118213154	4.58121367123501	4.17861456645339	5.64624574764195	2.83774394062273	4.24482825468185	3.42318838461938	6.32903413582894	3.84698838676539	2.88836318494211	3.11919154841471	8.56861994379828	4.34105591126569	3.34190581503152	4.38254677589075	4.56937243945993	4.87828191992634	5.01206648112422	3.72624218760301	5.63082093340582	3.33270970584883	2.47198045599623	4.15740368889812	5.38162150994834	2.67947701064874	3.38221384599462	4.89006424436345	2.63711800702383	9.68689110886311
GSM923846	770	1	2.9478678623642	5.24206765756314	4.9859864213354	2.53058236088931	2.83084900329415	5.24890003938698	9.90402364074016	4.96674399793248	3.0267738783824	2.82866408807915	3.96762532480816	3.32738910135019	11.2357108834781	7.77944638682212	4.97002101919941	5.49810755045443	3.13385646614605	2.34478177251497	3.12826583708048	7.78157329313215	4.86311801611128	5.14010053578871	3.18716883795638	3.52506126367226	3.21525486640942	5.85908164893693	3.65154692850829	4.24215894726718	2.72605223174576	8.82982058118772	4.17844805103278	3.3293091115057	4.51255486007123	4.34601635619309	4.44179166555291	4.09395541423205	3.1514271474079	6.90246959752792	3.47296125990944	2.61462846998585	3.6747800633708	4.90012583491055	2.82328578286406	3.04355912257893	5.14448334410018	2.5182626767891	10.626694944341
GSM923863	308	1	4.11740554469921	6.35760387296074	4.1038717160153	3.07577171653594	2.65786359979042	4.79305108249898	6.95911249886488	5.21816079637843	4.84027759398621	3.6272200740065	4.69861967638382	3.03512232752215	8.79431479500499	3.59815590682953	4.94848732074784	4.75695603144453	3.98498078806901	5.3398097491571	3.87309159536335	2.95176227837885	4.0783369910258	5.42480721745616	4.93429332462466	3.45796434078154	3.68310528238182	4.53095505554648	4.70837851760222	4.09636555747833	4.54614166076867	5.31129434811821	3.88807687204542	3.33560746326861	3.97394993989495	3.369633981862	7.98609253106521	5.23066435419379	6.39835534742892	3.70446206597332	3.42387321598823	4.1362072858752	5.86382293629827	4.68218568726186	2.67228657203797	3.56565182117813	4.93023568116399	3.46357936218319	4.63544549316929
GSM923755	3228	0	2.77009813464927	5.62553323160606	5.04289704748508	2.49978008634503	2.47046274599471	6.48880920212236	10.2513008980368	5.49143992512404	2.51672595836883	2.80746348668285	2.8204463126038	3.28310625683079	11.3040699739554	5.92275430463493	5.7237004650044	6.68328194294707	2.72180387730862	3.00222693811934	2.96688692278586	2.76637559296408	4.07397709644199	6.18402503523601	2.6706276853762	3.72635203234443	3.1805992800411	5.6070781414731	3.69497836367654	2.99250132050557	3.03182725582161	9.1678449354564	5.04956158799483	2.85693272928727	4.1968209413472	4.04608317765004	6.90359670021909	4.72788924613379	2.84071631487	3.0875236051616	3.31167197273974	2.42443111799968	4.48489829193451	4.7734164467427	2.76576227397793	3.17055464385981	6.3764074059833	2.6232981404635	9.83640535541641
GSM923953	177	1	2.98529306819892	5.95089796109703	4.36945463804715	2.5244217211705	2.74435630154228	5.19419816456042	9.83456818928084	5.18536730092896	2.65840593615038	2.77212915102235	2.88981015592252	3.93849235571791	11.3138355583093	5.29556073263604	5.60526512352076	6.3961698600437	3.00889013757971	2.58219252676099	2.85930097992278	6.66925318064351	4.05653751810676	4.2016229554775	3.23274599847817	4.9035980430635	3.15460759026485	6.90796111243504	3.76736408895694	3.03415657473096	3.0463879712538	9.64415198010774	5.16571005958977	2.87582778457601	4.69828069461478	4.84377991957757	4.45925127572784	4.37813264922248	3.86606206224506	4.57321214344288	3.22050846260035	3.11389651894955	4.01951122446174	4.54027117251387	2.89519016897172	3.33988200556766	6.12198830624657	3.74551591747617	10.2529093279578
GSM923738	61	0	2.97593676674024	4.98642394153452	5.53612247411568	2.32113077499718	2.21098464073911	6.57997899349996	10.5985781553334	5.3821282736258	2.37504598058728	2.77212915102235	2.88447496819535	3.27424968792691	10.8353219249685	5.21093937768381	5.16382430526355	7.52125088613013	2.82312820134707	3.02048930383057	2.95033523926846	7.4010427283334	4.64948318150468	4.71831285924435	2.60985813801382	3.83004727681192	2.91201848568657	6.49249587040007	3.49953690541944	3.59650250677368	2.76973437804231	8.38424302328809	5.59545940449105	3.65052505141423	4.01109510680366	5.10542550772014	3.6910284280306	3.98465647769726	2.29697235792868	4.14513239512454	3.15038268557004	3.16144585694609	4.93304880135273	4.50986091935359	2.76576227397793	3.24110771123808	3.93934024008409	2.93563906556934	10.5198990539458
GSM923800	3136	0	3.06949978132704	4.78888107005786	5.25156934336725	2.53058236088931	2.42721639511877	7.83812211451085	10.334647439788	5.19629846607878	2.80008591393193	2.85693155660755	5.21084892111623	3.25653655011915	11.5970375045722	6.77394558091914	5.40069498823083	6.39283067198373	2.81299576894322	3.2031129609429	2.78068048321515	8.60117758654483	4.56664518441232	4.95029608134375	2.36677994856432	3.97034084285616	3.1805992800411	7.0782337526133	3.62983121092417	3.36739860853406	2.88622010149978	8.29205456303299	4.39913014706316	3.26002724211366	3.89965960607753	4.17371358425231	5.75126242867321	4.48743158575727	3.07374943927342	5.78190790340052	3.10830721935186	2.54330446299104	3.69201662142535	5.58942490654361	2.7082387650918	3.10705688321937	4.63564514462672	2.85824499346593	9.54805645134932
GSM923802	1903	0	3.10692498716176	5.97413829891781	5.52663736975739	2.4350966034717	2.88851080446206	5.10302837318282	9.93180582132389	6.25662148561173	2.99843788282609	2.85693155660755	4.29310539120947	3.39824165258123	11.1380550399392	4.67832261416095	4.88388622539313	5.83195925219245	3.01902256998356	3.2031129609429	3.0372315777348	6.92294022384267	3.90394120767347	5.27718153066563	2.54908859065145	4.08013580758643	3.37120500506689	6.55379402086425	3.70221693620458	3.2216052187452	3.0463879712538	7.89257123526091	4.84049433912394	3.60013823731093	4.62399036079736	4.99055699309295	3.63864959750578	5.09950563035205	2.96500064788516	5.25310350841905	3.39582290517611	3.11389651894955	3.88161876002536	4.93560446359754	2.76576227397793	3.20583117754895	4.89006424436345	2.60947744467801	10.4665011087482
GSM923711	422	1	3.01336197257496	5.4396105290398	5.47921184796599	2.54906335599597	2.9894189565059	9.07803127724623	10.1818454465775	4.46391040104057	2.57339794948145	2.77212915102235	2.69772418914787	3.26539311902303	10.9232121841536	5.25076119177898	5.47606293281133	6.15245720635889	3.07981716440663	2.52740542962729	3.0455074194935	7.55715783184058	4.32249108771906	5.45644129319698	2.6554352985356	4.50711622598195	2.86869900272616	6.20643783490059	3.61535406586809	3.13829471029443	2.88622010149978	8.18450135940205	4.74757556184798	3.39859098089774	4.09467173234825	3.91206991058499	3.58627076698097	4.83718818266857	3.36892473018443	5.88263255006366	3.17142041867913	3.47051655392361	3.46794136671624	4.94574121465097	2.88799973036095	3.12822280343285	4.14019742408677	2.56525237907965	10.2635889169973
GSM924013	42	1	3.40632663383952	4.92832309698256	5.31796507387522	2.44741788290932	2.51370909687064	7.89282398933741	9.66787510577846	4.63880904343775	2.74341392281931	2.68732674543714	2.90581731982041	3.04397889642603	9.94665374876431	6.17164064272973	4.57164759784534	8.41263582115556	2.82988349403071	2.94743984098564	3.00826613157935	7.74254451725536	5.24678873948641	4.71831285924435	3.09601451691282	4.1045346886376	3.11128810730444	5.49810365175901	3.58639977575593	3.2216052187452	3.03182725582161	7.24725201347523	3.85323233056694	2.90731954339057	3.82536927226011	5.00332079954327	5.24493373360003	4.88090775728248	2.29697235792868	4.208085299289	3.20648330719429	2.37688178000314	4.84686601108	4.44904041303303	2.55723955426572	3.1141121899572	3.56440682994575	3.02132621852417	8.35194247892288
GSM923904	259	1	3.15370649445516	5.34664917775666	6.35184144892781	2.50594072606384	2.71552540095833	3.2796325456308	10.431885071831	5.49143992512404	2.48838996281252	2.84986468947545	3.14058959056155	3.38938508367735	11.6751621794033	4.24028265911411	5.98210484642325	7.72490029398802	2.94809554315664	2.89265274385194	3.0124040524587	4.14213994262108	3.68594647848306	7.19631545894249	2.6706276853762	4.97069496595422	3.18926317663318	5.54577999100893	3.65154692850829	3.11746708318173	3.11919154841471	7.90793597863676	6.59433626020754	3.26632559387658	3.88108702262317	4.05884506962512	4.04022063152934	4.22511413807379	3.05821389764653	4.32140052678503	3.2555713511155	2.80482582197202	4.19187680500721	4.75821132016256	2.88080929175019	3.31871608535418	4.6088641867597	2.72004052328647	11.2140723415147
GSM924014	316	0	3.61216526593048	4.89346259025139	5.17568850850101	2.62914705209169	3.2488970617615	5.88708857903019	10.0012612727832	4.91208817218336	3.56515779395228	2.90639962653225	3.41804656455281	3.92963578681403	9.81970115216371	5.27564982558846	4.71161663778056	6.16581195548657	3.61345792884695	3.44052371518892	3.23998970082291	5.43008954655529	4.49688687107139	4.32815925844081	3.36947748004351	4.33632405862374	3.79573593807888	4.92598758076005	4.08586128019073	4.34629708283065	3.01726654038943	6.8016744555756	4.55012316013659	3.61273494083675	3.80679668880575	5.28410922564846	6.74646020864465	5.09950563035205	3.81945543736438	6.37366520254645	3.91475365520036	3.25654453293917	4.79515633691635	5.09272410492567	2.93114236202555	3.7420344896238	5.21143573876774	3.32813952869594	8.40534042412049
GSM923903	177	1	3.37825772946348	4.60295836749159	5.29899486515866	2.45973823829717	2.62903269920646	4.55600962491721	9.69565728636219	4.59508438283846	2.26170199836205	2.78626288528655	3.03387463100351	3.31853253244631	10.33727712292	5.43493708196913	5.05615581300569	9.22055808113551	3.06630657903934	2.98396457240811	3.13654167883918	3.63476585622275	4.05217762352295	5.69896920720999	2.85293632746332	4.20213021284229	3.04197693456779	5.55259089661606	3.57192263069985	3.49236437121022	3.25023798730436	8.09231289914695	4.01584019079986	3.1277618550925	4.16896206616567	8.23878396154239	4.23227634345366	4.66230988421292	3.18249823066169	5.8196796458992	3.31167197273974	2.4957551249945	4.76068322080726	4.75314294463585	2.67228657203797	3.2199417910246	5.09092142836613	2.81125529117538	10.1247542594835
GSM923852	429	0	3.05078717840968	5.45123069795019	5.41281611745803	2.41969639024932	2.71552540095833	3.97252296010057	10.2651919883286	6.93435372490083	2.68674193170669	2.74386168249394	3.77020417030634	3.25653655011915	11.0111024433386	7.09749782044237	5.82060210803647	7.03048839381276	2.87716851632973	2.45435596678236	2.95033523926846	4.77635755061899	3.88650162933824	6.2789272624585	2.57947336433264	5.01339300779377	2.87736289931824	6.02254338350807	3.57916120322789	2.88836318494211	3.27935941816873	8.24596033290544	3.48155722146313	3.35450251855735	4.30825644207333	4.19924119715296	3.86562452977997	4.20325435076683	3.30678256367685	4.72429911343758	3.29764681733368	2.51952979399277	3.31281234422531	5.05217710071196	2.87361885313942	3.35399261904332	6.10859782731305	2.62882575539757	10.8189275470524
GSM923685	82	1	3.37825772946348	5.17234664410079	5.27053955208382	2.45973823829717	2.74435630154228	4.04545879320265	10.4457761621229	4.58415321768863	2.82842190948824	2.76506228389025	3.22596059777816	3.19454056779199	10.4935264725823	5.09147393539831	4.93772047152205	7.01379545818122	2.90418766057782	3.0387516695418	2.95033523926846	6.34726577965996	4.91107685653317	4.65504470776269	2.95928303534748	4.44611902335402	3.09396031412028	4.83063490226022	3.55020691311573	3.67981301522446	2.55132364655956	8.70690263418093	6.15297206814676	3.02068987512299	4.4011193593451	4.96503129466755	4.00530141117947	4.09395541423205	3.08928498090032	6.03371952005836	3.35374743895792	3.11389651894955	4.74344666275271	4.91026258596397	2.88799973036095	2.99417197541414	4.12680694515326	3.38618529007978	9.80436658829785
GSM923722	187	1	3.88349800823221	4.78888107005786	5.61200330898192	2.47513937556931	2.94617260562997	7.41874107417389	9.73733055723779	5.03233098883142	2.97010188726979	2.75092854962604	3.02320265483278	3.45138106600451	9.72204530862478	4.7380553353037	5.09922320990884	7.03048839381276	3.18451862816527	3.05701403525304	3.09102454916634	5.01053020587975	4.04345783435533	4.95029608134375	2.9137058748257	4.03133804548409	3.33654941869856	4.76252584618892	3.76736408895694	3.30491572719598	3.16287369471126	8.58398468717413	4.41074499422266	3.4804695538156	4.35468790070922	6.33068966374347	4.04022063152934	4.74974903344074	3.12035606415411	6.18480649005307	3.4869864153155	2.4957551249945	4.70897354664362	4.36287802907889	2.55723955426572	3.19877587081112	4.48834987635809	2.63159039208977	9.83640535541641
GSM923720	192	1	2.91979895798816	4.96318360371374	5.87758623101378	2.42585610591837	2.60020179862251	8.18456732174574	10.2790830786205	4.33273641924267	2.37504598058728	2.68025987830504	2.78309519636447	3.16797086108035	11.6360998419877	5.44987026225482	6.01440539410061	6.18918126412584	2.95822797556049	2.60045489247222	2.85102513816408	5.90819205104602	4.16117498811816	5.29827091449285	2.79216678010095	4.20213021284229	2.95533796864698	6.19281602368633	3.4922983328914	2.63843165958978	2.76973437804231	8.58398468717413	4.74757556184798	3.30411570445405	3.88108702262317	5.23943877478519	2.67837103788422	4.00651626500422	3.01160727276584	6.32330287921488	3.06623175313368	2.56707913198931	3.58859727309807	4.68218568726186	2.62914394037338	3.07178034953023	3.79204497181545	2.52102648425614	10.3917439854715
GSM923718	1966	0	3.00400567111628	5.03290461717609	5.48869695232427	2.43201674563718	2.88851080446206	8.6951181534603	10.0290434533669	4.37646107984197	2.715077927263	2.60959120698403	2.58567404186265	3.28310625683079	10.8548530936763	5.54444707073084	4.59318129629692	5.85532956238782	2.97173754768453	2.80134091529578	2.80550800849124	5.83013449929243	4.58844465733136	4.15944418782307	2.83774394062273	4.42781986256564	2.77339614021326	6.12470696761502	3.4922983328914	3.59650250677368	2.63868793915266	7.50845265086467	2.98211879360489	4.37483550414915	3.98323623162212	4.46088487082028	6.76391981881959	4.68416967151987	3.12035606415411	6.37366520254645	3.05220659772761	2.68595247698067	3.72648973753444	5.68065566602445	2.96709455507938	3.08589096300589	4.32766412915594	2.62882575539757	7.99951604061866
GSM923850	252	1	3.54667115571972	5.75335508962037	4.76782902109494	2.87248077036262	4.04174682782027	3.3708023370084	10.1540632659937	4.79184535553529	4.86861358954252	2.97706829785326	3.55143906346308	4.11562373379551	10.4837608882284	5.05662984806504	5.02385526532834	5.511461298026	4.01537808528054	3.97013232081466	3.5751612920502	2.35657344625774	3.77750426474303	5.25609214683841	3.77967192473954	4.44611902335402	3.83905542103929	5.42318369008058	4.12929271535897	3.36739860853406	3.80354517372733	6.34073215430012	4.7127310203695	3.71980692080627	4.7725710284322	5.37345204185024	6.85121786969427	4.9246273318964	4.20784397803675	4.39694401178239	3.96384169912158	3.82713658889768	5.57080144937097	5.60463003312375	3.06057025701933	3.67148142224553	4.86328328649642	3.08766423153428	10.0820359033254
GSM923927	1954	0	2.9946493696576	4.92832309698256	5.61200330898192	2.37657376031718	2.65786359979042	5.2671339976625	10.0568256339507	4.55135972223916	2.06335002946788	2.75799541675814	3.11924563822011	2.90227379396395	11.0403991964003	5.68382342006393	5.69139991732704	8.05541380922217	3.08319430412683	2.71002908673962	2.91309395135432	5.55693306815487	4.53176602774186	4.62341063202187	2.53389620381085	4.48271734493078	2.92068238227865	6.42438681432877	3.46334404277924	2.45098301557554	2.84253795520323	8.67617314742922	4.02745503795935	3.24743053858784	3.95537735644059	7.38365104782603	3.42913427540653	4.48743158575727	2.82518077324311	5.1775600234217	3.15038268557004	2.70972714597894	3.89885531807991	4.35780965355218	2.82328578286406	3.17055464385981	5.23821669663477	3.06002283996329	9.94320124581163
GSM923731	657	0	3.20984430320724	5.66039373833724	5.00495663005196	2.42893688780265	2.97500350621392	6.25176774454059	9.70954837665406	4.91208817218336	2.60173394503776	2.92053336079646	2.95917399924123	3.46023763490839	11.4017258174943	3.54340091244867	4.76545088390949	7.39104859225001	3.16425376335758	3.67793446943494	3.0455074194935	7.72303012931696	4.78899980818654	3.95909504146449	3.26313077215935	4.11673412916319	3.07663252093612	6.41076500311451	3.78184123401302	2.82588030360403	3.30848084903309	8.52252571367073	4.02745503795935	2.81284426694689	4.61470406907018	4.34601635619309	4.80844347922659	4.66230988421292	3.41553135506511	2.923846054334	3.15739526327307	2.97124850495992	4.15740368889812	4.89505745938383	2.7513813967564	3.30460547187853	4.36783556595648	3.05449522502923	10.0072787800488
GSM923954	562	1	3.14435019299648	5.52095171141254	5.13774809106789	2.4967002285105	2.60020179862251	9.9532612744712	10.3068652592042	4.52949739193951	2.60173394503776	2.82159722094705	3.10323847432222	3.22996684340751	11.4212569862021	5.00187485368418	4.87311937616734	5.49476936395057	3.16425376335758	3.23963769236536	3.0455074194935	8.21088982777689	4.31377129855144	4.64450001584908	2.97447542218807	4.13503328995157	3.11995200389652	6.56060492647138	3.7239326537887	3.34657098142136	3.29392013360091	8.36887827991224	4.44558953570114	3.31041405621696	4.41040565107228	5.34154348296205	4.7211454283519	4.48743158575727	3.12035606415411	5.71895499923606	3.17142041867913	2.68595247698067	4.79515633691635	5.60969840865046	2.60038218593031	3.31871608535418	3.55101635101224	2.69792840509988	8.52281590355523
GSM923690	348	1	3.01336197257496	5.32340883993588	6.05780321382111	2.46897873585051	3.06149620796579	5.85062066247915	9.30670675818999	4.96674399793248	2.88509390060086	2.65199240977664	3.43938891617787	3.24767998121527	9.72204530862478	5.31547163968363	4.85158567771577	5.92543848986173	3.09670387625087	3.11180113238674	3.18619672939137	6.10333593042999	4.57536497357994	4.15944418782307	3.84044147210192	5.19028489541477	3.50116345394811	6.02935428911519	3.70945550873262	3.88808928635139	3.13375226384689	7.72355905812656	4.96825765787837	2.67428052816281	4.47540969316252	4.33325446421801	4.37195322485316	3.98465647769726	2.82518077324311	5.58045861007425	3.36076001666096	2.87614982896683	4.29529615333449	4.71259594042214	2.95990411646861	3.45982222011072	4.56869274995916	2.68134390184735	9.6334931636655
GSM923692	230	1	3.00400567111628	5.32340883993588	4.96701621261884	2.51210136578264	2.68669450037437	9.62505002551183	10.4596672524147	4.36552991469215	2.68674193170669	2.83573095521125	3.11391045049294	3.25653655011915	11.5872719202183	6.31599471882471	4.7546840346837	6.30936799693825	3.04266457451145	2.78307854958455	2.96274900190651	7.04978374544226	5.6130198845263	5.05574300047984	3.91640340630488	4.52541538677033	3.12861590048861	5.18480199383101	3.57916120322789	3.57567487966099	2.6095665082883	11.1806263176927	4.88695372776191	2.97660141278261	4.02038139853083	3.77805664351994	5.03541841150078	4.618590309599	2.60768319046658	5.64341151423871	3.37478517206702	2.85237515996856	4.2263499211163	3.85097210088081	2.62914394037338	3.14938872364633	5.18465478090072	2.61224125214504	9.49465850615171
GSM923964	5023	0	3.68701567759992	5.46285086686058	4.70143329058698	2.56754435110264	3.78226872256467	4.31896816733545	8.05650863192217	4.96674399793248	3.11178186505133	3.05480383630636	3.55677585190664	4.49645619666235	9.79040439910203	4.59867898597061	4.1625073272655	5.5214768590937	3.74180241037673	3.71445920085741	3.54619584589476	2.69807523517969	3.88214173475443	4.23325703121833	3.97717295366726	4.42781986256564	3.50982735054019	5.36869644522353	4.0279526999664	5.03360877754953	3.45408800335493	8.55325520042243	4.42235984138215	3.66942010670297	4.54041373525276	5.44365010561416	5.48936827604915	5.25252414150075	4.23891506129054	4.33399110761793	3.74645179032763	3.73203791290459	5.32948963660731	5.30052750152093	3.31942604700691	3.60798366160509	4.89006424436345	3.00197707857945	8.35194247892288
GSM923870	292	1	3.25662581050064	5.1607264751904	4.35048442933059	2.48437987312265	2.67227905008239	3.2796325456308	9.36227111935744	5.71006322812052	2.97010188726979	2.89933275940015	3.18861108225522	3.19454056779199	10.7083693283679	5.12631802273158	4.95925416997362	6.12574971121576	2.89405522817398	3.05701403525304	3.22757593818486	3.42986478286958	4.12193593686388	5.48807536893781	2.70101245905739	4.15333245073995	3.18926317663318	5.65475448072302	3.71669408126066	3.15912233740712	3.26479870273655	7.90793597863676	4.06229957943783	3.17185031743289	4.08538544062108	4.32687160375523	4.98303958097597	4.53115116037118	3.12035606415411	3.94368310179827	3.22752104030338	2.54330446299104	4.43318861777087	4.43383528645288	2.82328578286406	3.50920936727551	4.15358790302028	2.74215347069823	10.1674726156416
GSM923872	111	1	3.39697033238084	4.69591971877473	5.0334119431268	2.44433710102503	2.80201810271019	6.03296024523435	9.93180582132389	4.93395050248301	2.68674193170669	2.89226589226805	4.01564681650182	3.18568399888811	8.7747836262972	4.2502381126379	4.8300519792642	5.84865218782399	3.31286310969505	2.63697962389469	3.19447257115007	7.06929813338065	4.14373540978292	5.0135642328254	3.32390031952173	3.73855147287002	3.33654941869856	5.74329625361571	3.57916120322789	4.38795233705603	3.07550940211816	9.07565647520131	4.39913014706316	3.06477833746338	4.5682726104343	3.75891189108207	4.63384737747722	4.31255328730161	3.4466024383189	5.51750570590979	3.38179774977005	2.97124850495992	4.14016713084357	5.0673822272921	2.88799973036095	3.31871608535418	4.03307359261867	2.67305165022109	9.68689110886311
GSM923862	50	1	3.77122239072804	4.64943904313316	4.25563338574779	2.66302918447049	3.42188246526523	11.2114043954821	11.0569841349649	4.62787787828793	3.42347781617073	3.03360323491006	3.18327429381166	3.70822156421703	11.0208680276925	5.69875660034962	4.58241444707113	5.57489385249218	3.45809430306908	3.13006349809797	3.36826524808274	7.70351574137856	5.36014599866543	4.16998887973667	3.24793838531876	4.05573692653526	3.26723824596191	6.05659791154372	3.90489696698971	4.24215894726718	3.57057372681239	7.80038277500581	3.9345362606834	3.1781486691958	4.42897823452664	5.11180645370768	5.4195298353494	5.29624371611466	3.7573132708568	4.13254181429165	3.47997383761247	2.82860049097029	4.08845745667993	4.52506604593373	2.98866587091167	3.44571160663507	3.41711156167712	2.96051582044813	8.0208752186977
GSM923860	108	1	3.23791320758328	5.8579366098139	5.42230122181631	2.43201674563718	2.44163184541075	5.83238670420363	10.0984989048263	4.98860632823213	2.31837398947467	2.85693155660755	2.86846780429746	3.00855262081051	11.4700849079716	5.44489253549292	5.05615581300569	5.76518951277851	2.86365793096244	2.94743984098564	2.83033553376734	5.93746363295362	4.2876119310486	6.14184626758158	2.97447542218807	5.75755887985453	3.0852964175282	5.77735078165137	3.67326264609242	3.01332894761827	3.33760227989746	7.40089944723373	4.65465678457203	3.33560746326861	4.04824027371236	3.80358234194534	4.94812036062609	4.79346860805466	3.05821389764653	5.16496944258881	3.07324433083671	2.73350181497721	4.2263499211163	5.82257018077244	2.7729527125887	3.12116749669502	3.8456068875495	2.50167817353658	9.65485234174454
GSM923974	1674	1	3.28469471487668	5.31178867102549	5.59303310026536	2.48745973095717	2.83084900329415	4.13662858458025	10.3902118009554	5.3384036130265	2.60173394503776	2.71559421396554	3.96229013708099	3.36281537696571	10.9134465997997	4.96205303958902	5.03462211455412	6.13576527228346	3.01902256998356	3.16658822952043	3.05792118213154	5.90819205104602	3.70338605681829	6.07857811609992	3.05043735639104	4.56201370834709	3.14594369367277	5.98848885547241	3.70221693620458	3.26326047297059	3.0463879712538	7.73892380150241	5.21216944822774	3.24113218682493	4.02966769025801	3.7972013959578	4.23227634345366	4.31255328730161	3.18249823066169	5.85745138839787	3.06623175313368	3.066347180953	4.07122089862538	4.7734164467427	2.73700051953487	3.27638424492722	4.48834987635809	2.57907224563999	10.5092194649063
GSM923946	1008	1	3.00400567111628	5.25368782647353	5.0334119431268	2.62606719425716	2.70110995066635	8.47631065415406	10.4041028912473	4.11411311624619	2.82842190948824	2.89933275940015	2.90581731982041	3.46909420381227	10.7474316657835	5.77840022853995	5.47606293281133	6.20921238626124	2.79273090413553	3.11180113238674	3.11585207444243	6.7180391504895	4.92851643486841	3.88528219806923	2.98966780902867	4.84260084043557	3.15460759026485	6.59465945450703	3.71669408126066	3.88808928635139	3.42496657249056	8.56861994379828	4.79403495048596	3.02698822688591	3.94609106471341	3.95674036144826	3.76086686873034	4.9246273318964	3.47767352157269	4.11995123345876	3.26258392881853	2.44820578699796	3.88161876002536	4.63150193199472	2.85204753730712	3.30460547187853	4.15358790302028	2.80849148370834	10.3063072731554
GSM923687	521	1	2.85430484777739	4.95156343480335	6.01986279638799	2.44433710102503	2.4128009448268	4.8112850407745	9.91791473103203	4.69346486918687	2.54506195392514	2.74386168249394	3.00186030320773	3.07054860313767	9.98571608617988	5.69377887358772	5.01308841610255	8.01869075301134	2.80286333653938	2.85612801242948	2.91723187223367	6.70828195652031	4.6582029706723	4.72885755115796	2.68582007221679	4.17163161152833	3.00732134819946	5.87270346015119	3.35476545485863	3.26326047297059	2.79885580890668	7.66210008462317	5.01471704651635	3.45527614676395	3.73250635498834	4.67147714763679	7.61944071739152	4.35627286191553	2.74750306510863	5.40419047841376	3.14337010786701	2.68595247698067	4.96752191746183	5.08258735387224	2.51409692260112	3.01533789562762	4.14019742408677	3.79526942723375	8.96067905417562
GSM923973	97	1	3.01336197257496	4.7424003944163	4.65400776879558	2.62606719425716	2.77318720212624	6.616446910051	10.5430137941659	5.27281662212755	2.60173394503776	2.89933275940015	2.92182448371829	3.24767998121527	10.796259587553	5.37520436082638	5.21765855139248	6.78677674168406	3.01564441702011	2.81960328100701	3.02481781509675	4.42509856772784	4.37044992814095	4.34924864226803	2.50351143012967	3.54336042446064	3.24124655618567	6.11789606200789	3.57192263069985	3.17994996451981	2.95902367866069	9.04492698844961	4.36428560558468	3.20964042801036	4.06681285716672	4.58851719189779	4.11005907222909	5.01206648112422	3.18249823066169	4.13254181429165	3.35374743895792	2.40065644900141	3.95056499224355	4.60616005436115	2.87361885313942	3.25521832471374	4.54191179209213	2.86653724509219	9.33446467055888
GSM923925	3672	0	3.20048800174856	4.75402056332669	4.23666317703123	2.45973823829717	2.58578634833053	10.5732158558389	10.1957365368693	4.45297923589074	3.33846982950181	2.77919601815445	2.91648929599113	3.32738910135019	10.610713484829	7.72469139244126	4.39937801023278	5.93211486286946	2.93120781806916	3.29442478949906	3.17378296675332	6.60095282285912	5.8746135595548	3.5056732891793	3.00486019586926	5.39767538434974	3.25857434936983	6.22005964611485	3.66602407356437	3.59650250677368	2.97358439409288	8.84518532456357	4.14360350955429	2.70577228697738	4.5682726104343	3.83549090083353	5.94331814059753	4.88090775728248	2.93392956463137	3.84295845513513	3.60620023626702	3.3991925469288	4.08845745667993	3.78508321903353	2.85204753730712	3.29049485840287	4.01968311368516	3.36130853520099	9.0461157664918
GSM923963	2978	1	2.93851156090552	4.881842421341	6.34235634456953	2.37349390248265	2.64344814949844	8.49454461242958	10.2374098077449	4.47484156619039	2.20503000724943	2.58839060558773	2.61768836965843	3.05283546532991	10.1712621889038	5.47973662282619	4.81928513003841	5.70843433287616	3.10345916893452	2.69176672102839	3.06619702389024	4.6397568350502	4.54920560607709	4.28598049078637	2.73139723273857	4.11673412916319	3.05064083115987	5.15074746579536	3.62983121092417	3.34657098142136	2.90078081693196	7.80038277500581	4.9101834220809	3.75759703138374	4.54041373525276	4.09075362851331	3.76086686873034	4.24697392538074	3.33785364693064	6.47438984920959	3.23453361800641	3.32786853993399	4.29529615333449	4.95587796570439	2.60757262454108	3.21288648428678	3.91255928221706	2.54590323913493	9.14223206784749
GSM923902	110	1	3.61216526593048	5.05614495499687	4.88165027339431	2.56138371138383	3.73902237168874	5.1759642062849	8.95942950089337	5.81937487961876	3.05510987393871	3.05480383630636	3.5621110396338	3.37167194586959	10.2396212793811	5.38515981435017	5.20689170216669	8.73313377532201	3.36690241143448	3.33094952092152	3.44274782391102	3.19569212760881	4.20041403937243	4.98193015708457	2.80735916694154	4.38512182072609	3.63112190282933	4.74890403497465	4.25234844833566	3.2216052187452	3.61425587310894	7.23188727009939	4.37590045274417	2.99549646807134	5.09759123888341	5.72443853171935	5.33223178447471	6.25807435762075	3.43106689669201	4.34658168845082	3.55711219234581	2.73350181497721	5.12265093995275	5.29545912599421	2.83766666008559	3.43160099315941	4.08663550835272	3.32261108453671	8.67233015010853
GSM923900	3642	0	3.23791320758328	4.91670292807217	4.88165027339431	2.50286086822931	2.5425399974546	10.0808989823998	10.1540632659937	4.99953749338195	2.48838996281252	2.91346649366436	2.8791381797518	3.66393871969763	12.3489874998219	6.00737565958716	5.54066402816604	5.76518951277851	3.0291550023874	3.40399898376646	3.09930039092504	6.61071001682832	4.41840876856284	4.49687432905856	2.59466575117323	4.04963720627247	3.37120500506689	6.39033228629311	3.74564837137282	3.49236437121022	3.61425587310894	8.36887827991224	4.82887949196444	3.07737504098921	4.5682726104343	4.30134590532982	4.02276102135441	4.99020669381727	3.7417777292299	5.29087525091773	3.26959650652156	2.44820578699796	3.86438220197082	4.95587796570439	2.86642841452865	3.33282669882984	3.05556863047229	2.45192466377899	8.97135864321514
GSM923765	1161	1	3.10692498716176	5.23044748865275	5.35590549130834	2.48129909123837	2.84526445358613	5.74121691282603	10.3068652592042	5.24002312667808	2.60173394503776	2.87106529087175	4.4318330778469	4.00048833804507	9.9661849174721	5.79333340882564	5.75600101268175	6.6398815121724	3.0291550023874	3.36747425234399	3.13654167883918	5.23494566717132	3.91702089142489	5.15064522770232	2.88332110114451	3.92154308075381	3.43185228121146	5.61388904708023	3.58639977575593	2.53429352402632	3.03182725582161	7.29334624360278	5.01471704651635	3.18444702095872	4.24325239998309	4.1800964447151	3.90054375012984	5.47112201457031	3.21356931391548	5.61823035257292	3.45192352680035	2.80482582197202	5.17436061411639	4.28178402065147	2.89519016897172	3.12116749669502	5.22482621770125	2.80572767624131	9.08883412264988
GSM923636	519	1	3.16306279591384	4.78888107005786	5.34642038695006	2.47513937556931	2.91734170504601	9.44271044275663	10.0429345436588	4.23435593289426	2.60173394503776	2.66612614404084	2.78309519636447	3.35395880806183	11.6068030889261	7.1870969021565	4.28094266874914	7.60137537467174	3.01226727729991	2.81960328100701	3.13240375795983	5.70329097769285	5.81357503538148	4.01181850103254	3.23274599847817	5.3427779019846	3.11995200389652	5.96805613865102	3.55020691311573	3.49236437121022	2.85709867063541	7.67746482799902	3.98099564932138	2.9703030610197	4.05752656543954	4.02693842521218	5.94331814059753	4.79346860805466	2.77857414836242	5.36641873591508	3.61321281397005	2.56707913198931	4.34700582749813	5.17381811335308	2.78014315119946	3.19172056407329	3.57779730887926	3.96387826722606	8.22378741044862
GSM923853	261	1	3.35954512654612	5.3001685021151	5.59303310026536	2.44125724319051	3.00383440679788	5.63181316317291	9.8484592795727	4.45297923589074	2.51672595836883	2.73679481536184	2.76708803246658	3.46909420381227	9.83923232087149	4.52899081130407	5.4222286866824	6.33607649363749	2.87041322364609	3.11180113238674	2.94205939750977	5.94722082692281	4.0260182560201	4.83430447029405	3.47582418792767	3.50676210288388	2.77339614021326	5.13712565458109	3.60087692081201	3.57567487966099	2.63868793915266	8.24596033290544	6.03682359655182	4.1984816547876	4.08538544062108	6.20944020312874	3.02756324138297	4.64045009690596	2.99607173113895	6.12185358588861	3.14337010786701	2.70972714597894	4.2608230372254	5.28025399941407	2.83766666008559	3.31166077861635	4.00629263475165	2.59565674889251	9.91116247869306
GSM923707	1493	1	3.16306279591384	5.26530799538392	5.29899486515866	2.4628180961317	2.70110995066635	8.73158607001134	9.72343946694592	4.58415321768863	2.48838996281252	2.84279782234335	2.94316683534335	3.22111027450363	11.7337556855267	5.75848932149237	5.12075690836041	6.33607649363749	2.96160511528069	3.18485059523166	2.97930068542391	5.07883056366414	5.01135443196076	4.40197210183607	2.51870381697026	5.14148713331243	3.24124655618567	6.68320122739973	3.78184123401302	2.93001843916749	3.58513444224458	8.27668981965714	4.05068473227834	2.93251295044222	4.64256294425172	4.4481229788452	3.91800336030478	4.55301094767814	3.01160727276584	3.46524103014837	3.0942820639458	3.01879784295646	4.07122089862538	4.3273994003919	2.79452402842099	3.20583117754895	3.63135922461331	2.63988264371603	10.0499971362068
GSM923804	3098	0	3.02271827403364	5.97413829891781	5.46024163924943	2.44741788290932	2.91734170504601	6.68938274315308	10.12628108541	5.60075157662228	2.91342989615716	3.03360323491006	6.43806535352641	3.11483144765707	11.6849277637572	5.23582801149329	5.24995909906983	5.82194369112475	2.99200241249222	2.85612801242948	2.94619731838912	7.4498286981794	3.7644245809916	5.17173461152954	2.4275494959267	4.4583184638796	3.29322993573815	6.51292858722146	3.89041982193363	2.53429352402632	3.29392013360091	7.44699367736128	4.87533888060242	3.28522064916531	4.28968385861898	4.62680669677352	3.93546297047972	5.49298180187727	3.26017593879616	5.0138824725941	3.18544557408519	2.73350181497721	3.51965104087988	5.02683522307839	3.00304674813321	3.16349933712199	5.06414047049911	2.69239996094065	9.7830074102188
GSM923775	3298	0	2.91979895798816	5.42799036012941	5.3274501782335	2.35193212549171	2.31189279278295	6.76231857625516	10.8208356000032	5.05419331913107	2.51672595836883	2.66612614404084	4.77865549587326	3.25653655011915	11.3919602331404	6.23137336387248	5.38992813900505	6.26596756616358	2.82988349403071	2.65524198960592	2.95033523926846	5.31300321892491	3.88650162933824	6.14184626758158	2.79216678010095	5.59286643275912	3.11995200389652	6.59465945450703	3.56468405817181	2.88836318494211	2.68237008544921	8.0769481557711	5.15409521243028	3.11516515156668	3.37034097762842	3.74614808463175	3.58627076698097	3.98465647769726	2.68536089860105	5.84486080756498	3.27660908422459	2.13913509002043	5.07094126578911	5.50833089811619	2.51409692260112	2.99417197541414	3.41711156167712	2.42981171636724	9.95388083485115
GSM923950	324	1	4.29517527241413	5.04452478608648	4.21769296831467	3.02340858905047	3.66694512022885	8.53101252898062	11.3209148505103	4.73718952978617	4.24522168730371	2.82866408807915	4.20773278327647	3.98277520023731	9.93688816441042	4.11583949006671	5.12075690836041	5.86868330995939	4.00186851315649	4.09796888079329	3.8441261492079	6.13260751233759	4.36173013897334	4.5495977886266	3.91640340630488	4.67180867307736	3.94302218014427	4.401547849011	4.43331276153667	4.32546945571796	4.44421665274339	5.91051933977634	4.72434586752899	3.68201681022879	5.24617190651824	5.40536060073843	5.64650476762359	5.86459818609553	4.58069697708223	3.99404542512984	4.062017786964	4.70679934183371	5.58803800742552	4.4034250332926	3.35537824006074	3.91136185133165	3.64474970354682	3.21757562086231	5.72476357520051
GSM923952	1436	0	2.85430484777739	4.95156343480335	4.22717807267295	2.4350966034717	2.77318720212624	4.51954170836617	9.11223149410388	4.98860632823213	2.60173394503776	2.77212915102235	2.89514534364968	3.14140115436871	10.6497758222446	4.95707531282712	5.06692266223148	6.32606093256979	3.27571051979988	2.28999467538127	2.88826642607823	3.41035039493118	4.73232117859704	4.11726542016863	3.06562974323163	4.56201370834709	2.851371209542	6.54017220964999	3.35476545485863	2.82588030360403	3.14831297927908	9.64415198010774	4.29459652262772	3.1781486691958	4.11324431580261	3.86739754524648	2.94026519050829	4.2688337126877	3.02714281439274	4.59839330510866	3.24855877341247	2.3293324420066	3.45070480866169	4.81396345095641	2.80171446703176	3.14938872364633	3.67153066141385	2.62053350377131	10.0820359033254
GSM923803	3093	0	3.06014347986836	5.96251813000742	5.39384590874146	2.55830385354931	3.03266530738184	6.34293753591819	10.0707167242425	5.19629846607878	2.80008591393193	2.83573095521125	5.56300652686976	3.29196282573467	11.4993816610332	5.36027118054069	5.14229060681198	6.06565634480955	3.17100905604123	3.31268715521029	2.91309395135432	7.66448696550177	3.9736995210144	5.19282399535676	2.24524085383957	4.76330447701926	3.32788552210648	6.89433930122078	3.71669408126066	3.13829471029443	2.90078081693196	7.40089944723373	3.85323233056694	3.71350856904335	4.15967577443849	4.25029259400377	3.67356881785566	5.05578605573814	2.96500064788516	3.91850194013248	3.29764681733368	2.56707913198931	3.43346825060714	5.35627963231478	2.7298100809241	3.2975501651407	4.48834987635809	2.61224125214504	9.95388083485115
GSM923616	294	1	2.97593676674024	4.89346259025139	5.15671829978445	2.33653191226932	2.78760265241822	6.10589607833643	9.82067709898897	5.16350497062931	2.88509390060086	2.64492554264454	3.97296211325171	3.06169203423379	11.3724290644326	4.96205303958902	4.73315033623213	8.40595844659172	2.97511468740474	3.2031129609429	2.91723187223367	6.85463986605829	4.82823885944082	4.65504470776269	2.68582007221679	4.56201370834709	3.29322993573815	6.07703062836511	3.63706978345221	3.67981301522446	2.92990224779633	7.96939495214015	3.87646202488593	3.09627009627794	4.49398227661688	7.62615188353072	4.93066075045115	4.29069349999466	2.8562518564969	4.29621936511925	3.36076001666096	2.6621778079824	4.82962945302545	4.95587796570439	2.60038218593031	3.10705688321937	4.78294041289535	5.5421707129084	9.99659919100924
GSM923854	3844	0	3.33147622217008	4.97480377262413	4.9859864213354	2.6075861991505	3.01824985708986	8.95039356931758	10.0984989048263	4.55135972223916	2.23336600280574	2.73679481536184	3.03387463100351	3.16797086108035	10.8743842623841	5.13627347625537	5.10999005913462	5.65835652753766	3.00213484489607	2.83786564671825	3.08688662828699	4.08359677880589	4.37480982272476	4.63395532393547	2.95928303534748	4.22042937363067	2.93801017546281	6.01573247790093	3.59363834828397	3.38822623564675	3.36672371076183	8.55325520042243	4.42235984138215	3.13406020685542	4.00180881507648	3.77167378305715	4.82590308940153	4.83718818266857	3.60195785458785	6.1344441667215	3.11531979705489	2.44820578699796	4.32976926944359	4.37808315565903	2.96709455507938	3.36104792578114	4.5017403552916	2.66752320606186	8.30922412276479
GSM923724	225	1	3.10692498716176	4.70753988768512	4.89113537775259	2.61066605698502	2.74435630154228	6.32470357764267	10.4874494329985	4.6606713737374	2.54506195392514	2.78626288528655	3.49808238404225	3.56651646175495	11.704458932465	4.81272123673214	5.97133799719746	6.13242608422349	2.91769824594511	3.13006349809797	3.01654197333805	4.42509856772784	3.35459449011363	5.69896920720999	2.54908859065145	3.83614699707471	3.13727979708069	6.4311977199359	3.64430835598025	3.42988148987214	3.25023798730436	8.63007891730168	5.78129695904295	3.03958493041173	4.01109510680366	3.6950947733057	3.84816491960503	4.55301094767814	3.7417777292299	5.13978828092302	3.27660908422459	2.13913509002043	4.01951122446174	4.86464720622355	2.7298100809241	3.2199417910246	4.58208322889267	2.66475939859482	10.2529093279578
GSM923757	2831	0	2.98529306819892	5.27692816429431	5.15671829978445	2.42277624808384	2.65786359979042	8.34867294622542	10.12628108541	5.54609575087316	2.34670998503097	2.76506228389025	2.91115250754757	3.22111027450363	11.2161797147703	6.09199701453939	6.12207388635846	6.14244164529119	3.00551198461627	3.33094952092152	2.96688692278586	2.18094395481216	4.5535655006609	6.00476527270466	2.54908859065145	4.11673412916319	3.2239187630015	6.17919421247207	3.68050121862046	3.03415657473096	3.35216299532964	7.83111226175751	4.22490743967075	3.05847998570047	4.13181689925696	3.58022625867851	7.98609253106521	5.47112201457031	2.74750306510863	5.88263255006366	3.26959650652156	2.63840313898412	4.12293057278902	4.61629680541458	2.72261964231333	3.00122728215196	5.50602627530501	2.72280515997867	9.77232782117928
GSM923827	3648	0	3.54667115571972	5.67201390724763	5.72582456128129	2.50594072606384	2.47046274599471	6.21529982798955	9.612310744611	5.16350497062931	2.37504598058728	2.68732674543714	2.97518116313912	3.13254458546483	11.0208680276925	5.53449161720705	5.96057114797168	5.64166359190612	2.95822797556049	2.65524198960592	3.02481781509675	1.77114180810582	3.82110321058111	5.5935222880739	2.48831904328907	4.42172014230284	3.0852964175282	5.34145282279501	3.87594267687755	3.20077759163251	3.39584514162619	7.69282957137487	3.56286115157959	3.71350856904335	5.27403078169977	3.59937101111637	4.52908971642759	4.18139456345987	3.08928498090032	4.04440774846141	3.08726948624277	2.99502317395819	4.2263499211163	5.04710872518524	2.75857183536716	3.23405240450026	3.77865449288194	2.55143168329416	9.76164823213976
GSM924010	303	1	3.2285569061246	5.09100546172805	5.07135236055992	2.39813461325837	2.74435630154228	10.4820460644613	9.6539840154866	4.68253370403705	2.46005396725621	2.74386168249394	2.81510952416025	3.08826174094543	11.245476467832	6.53999242311003	4.71161663778056	6.63654332566854	2.98862527277202	2.52740542962729	3.06205910301089	6.46435210729034	5.5040225199311	4.02236319294615	2.68582007221679	4.65350951228898	3.07663252093612	6.22005964611485	3.7239326537887	3.2216052187452	3.17743441014344	8.00012443889185	3.63255023453655	2.93251295044222	4.13181689925696	3.82272709438321	7.56706188686671	5.05578605573814	3.01160727276584	4.54803098177709	3.29063423963065	2.42443111799968	3.98503810835265	4.57574980120087	2.72261964231333	3.2199417910246	2.98861623580473	2.91905456231681	8.15970987621149
GSM924012	619	1	3.70572828051728	5.38150968448784	4.25563338574779	2.78623551049834	3.52279061730908	6.39763941074475	8.22320171542455	4.95581283278265	3.67850177617752	2.95586769645696	3.63681167139607	3.85878323558299	8.7747836262972	4.81272123673214	4.28094266874914	6.53972590149539	3.39729970864601	3.64140973801248	3.63309218436109	2.38584502816533	4.26145256354575	4.24380172313194	2.86812871430392	4.1045346886376	3.86504711081553	5.24610014429518	3.93385125710188	4.22133132015449	4.09475948237099	6.34073215430012	4.06229957943783	3.44267944323812	4.35468790070922	5.29687303209878	5.57666632692384	6.14877542108596	3.50874460482648	3.74223380847199	3.52906188153369	3.44674188492534	5.1054143818982	4.74807456910913	2.98147543230091	3.26227363145156	4.68920706036077	3.97769896301156	7.5296141228797
GSM923945	4502	1	2.87301745069475	4.82374157678904	4.96701621261884	2.50286086822931	3.26331251205348	10.7920233551451	9.93180582132389	4.15783777684549	2.63006994059407	3.15373997615577	2.85779582812674	3.43366792819675	11.4017258174943	5.19600619739813	5.32532704365033	5.64834096646996	2.59346040902208	2.50914306391606	3.0372315777348	6.66925318064351	4.88055759444652	4.56014248054021	2.51870381697026	3.99473972390733	3.01598524479155	6.56741583207851	3.6877397911485	3.65898538811176	3.71618088113423	8.49179622691903	4.1203738152353	3.24113218682493	4.43826452625381	3.6950947733057	4.96557997080103	5.2743839288077	3.53981568808027	4.74948027510337	3.21349588489732	2.87614982896683	4.10569401473448	5.86311718498614	2.95271367785784	3.20583117754895	4.14019742408677	2.50167817353658	8.8538831637804
GSM923909	794	1	3.37825772946348	5.0096642793553	4.74885881237838	2.51518122361717	2.88851080446206	7.61931461520461	9.97347909219948	4.83557001613459	2.65840593615038	2.80039661955075	3.25797492557394	3.56651646175495	11.343132311371	5.67386796654014	6.3912451170031	6.13576527228346	3.1237240337422	3.00222693811934	3.15309336235658	3.75185218385313	3.8167433159973	5.941497121223	2.80735916694154	4.23262881415626	3.11995200389652	5.47086002933049	3.64430835598025	3.24243284585789	3.20655584100781	7.83111226175751	4.05068473227834	3.51825966439307	3.95537735644059	3.90568705012221	4.89574153010128	4.68416967151987	3.21356931391548	5.02647305342699	3.38179774977005	2.70972714597894	4.45042517582541	5.50833089811619	2.74419095814563	3.53037528748899	4.97040711796452	2.8278397944279	9.60145439654693
GSM923658	46	1	2.85430484777739	6.02061897455938	6.14316915304564	2.36425340492932	2.57137089803855	5.2671339976625	10.3068652592042	4.89022584188371	2.68674193170669	2.75799541675814	2.84712385195602	3.07940517204155	10.796259587553	3.69273271530555	4.9807878684252	6.12574971121576	3.01226727729991	2.61871725818346	2.97516276454456	6.83512547811989	4.78899980818654	3.67438835979705	2.98966780902867	5.05609104963333	3.16327148685693	6.0089215722938	3.52125262300356	3.11746708318173	3.14831297927908	9.47513980297339	4.35267075842519	2.98919811630843	4.1968209413472	3.79081853549502	3.28945739400703	4.39999243652944	2.84071631487	4.40953459261528	3.30465939503671	2.94747383596165	3.69201662142535	4.84437370411669	2.60038218593031	3.17760995059764	4.43478796062404	2.59842138558471	10.4344623416296
GSM923926	2968	0	3.11628128862044	5.40475002230862	4.61606735136245	2.40121539514265	2.4128009448268	7.40050711589837	9.4178354805249	4.748120694936	2.77174991837562	2.82866408807915	2.82578150033097	3.24767998121527	11.4212569862021	4.96703076635091	5.65909936964968	7.11061288235437	2.90418766057782	2.74655381816208	2.95447316014781	6.10333593042999	5.31218715824353	4.46524025331773	2.73139723273857	3.92764280101661	3.11995200389652	7.06461194139904	3.67326264609242	3.13829471029443	2.90078081693196	9.12175070532886	3.43509783282516	2.91361789515348	4.20610723307438	6.24772970800447	3.34183622453185	4.68416967151987	2.65428981534726	5.08942595759145	3.24855877341247	3.09012184995127	3.89885531807991	4.64163868304815	2.71542920370257	3.10705688321937	4.7293784971613	2.69516376840768	10.114074670444
GSM923959	4061	0	3.12563759007912	5.46285086686058	5.80170539614753	2.50286086822931	2.58578634833053	7.072295866939	10.3624296203717	4.16876894199531	2.23336600280574	2.73679481536184	3.22596059777816	3.45138106600451	10.7181349127218	5.46480344254051	5.05615581300569	5.2577340848296	2.89743338113742	2.78307854958455	2.89654226783692	7.71327293534776	4.62768370858564	4.50741902097217	2.8985134879851	4.89139860253791	3.05930472775195	5.81821621529415	3.60811549334005	2.78422504937864	2.92990224779633	7.35480521710618	4.29459652262772	3.80798384548704	4.05752656543954	3.42706823917559	2.38155766491029	4.15953477615292	3.32231810530374	6.07149126255704	2.94000535447913	2.73350181497721	3.4162316925526	5.7718864255053	2.61476306315185	3.14938872364633	3.63135922461331	2.50997042516284	9.4412605609541
GSM923651	80	1	3.10692498716176	5.32340883993588	5.43178632617459	2.48129909123837	2.58578634833053	6.56174503522444	9.6539840154866	4.76998302523564	2.99843788282609	2.76506228389025	2.76175284473942	3.41595479038899	10.7279004970757	4.49912445073269	4.58241444707113	6.30936799693825	2.98862527277202	2.69176672102839	3.02481781509675	6.26920822790637	4.27453224729717	4.06454196060058	2.9137058748257	4.18383105205391	2.92934627887073	4.94642029758144	3.58639977575593	3.92974454057678	2.49308078483083	7.76965328825411	4.10875896807581	6.76191082229293	3.80679668880575	5.62233382354248	5.5592067167489	4.4218522238364	3.135891605781	5.24051292758616	3.29063423963065	3.11389651894955	3.45070480866169	4.55547629909401	2.94552323924708	3.2975501651407	4.27410221342189	2.8278397944279	8.40534042412049
GSM923608	43	1	3.1349938915378	5.38150968448784	5.6214884133402	2.4905395887917	3.1191580091337	7.89282398933741	10.0707167242425	4.3873922449918	2.91342989615716	2.77919601815445	3.15659675445944	3.65508215079375	9.59509271202418	5.56435797777843	4.5285802009422	6.03894784811031	3.26557808739603	3.31268715521029	3.3061964348925	4.11286836071348	4.64948318150468	4.35979333418164	3.3998622537247	3.8422467173375	3.40586059143521	5.37550735083066	3.955566974686	4.26298657437987	2.91534153236415	7.92330072201261	4.53850831297709	3.53715471968181	3.9089458978047	4.23753070202869	6.04807580164715	4.83718818266857	3.04267835601964	6.72620146586743	3.92176623290339	3.44674188492534	4.38147894360723	4.71259594042214	2.78733358981023	3.30460547187853	5.1712643019672	3.04343833671077	9.4412605609541
GSM923879	623	1	3.06014347986836	5.4396105290398	6.06728831817939	2.36425340492932	2.23981554132306	4.53777566664169	10.3068652592042	4.93395050248301	2.14835801613681	2.60959120698403	2.40959523898589	3.03512232752215	11.4505537392638	4.9819639466366	5.43299553590819	6.2025350116974	2.8467712191182	2.65524198960592	2.87171474256083	7.61570099565577	4.46636760898473	5.21391337918398	3.3998622537247	5.17808545488919	2.92934627887073	6.04297610032946	3.31857259221843	2.76339742226595	2.4348379231021	8.00012443889185	4.55012316013659	3.33560746326861	3.86251443916882	5.9605584214365	3.1323209024326	4.18139456345987	2.40572114931695	5.00129189176121	3.21349588489732	2.61462846998585	3.86438220197082	5.19915999098665	2.55004911565495	3.13527811017068	4.67581658142725	2.56248774238746	10.3917439854715
GSM923615	352	1	3.80864759656276	5.54419204923332	5.09980767363476	2.66302918447049	3.60928331906094	4.73834920767242	8.16763735425709	4.3873922449918	3.14011786060764	2.85693155660755	3.56744622736097	3.93849235571791	9.16540700045291	4.79778805644645	4.55011389939377	7.38103303118231	3.71816040584884	2.81960328100701	3.73240228546547	5.82037730532323	4.33993066605429	4.46524025331773	4.69121513517516	4.45221874361681	3.50116345394811	5.32783101158075	3.84698838676539	4.1796760659291	3.68705945026986	6.67875650856881	4.60819739593405	3.67571845846588	4.71685327806913	6.52213718812212	5.73380281849828	4.618590309599	3.4466024383189	5.492324544244	3.90774107749733	3.11389651894955	5.19159717217094	4.9964249699181	3.33380692422844	3.16349933712199	3.75187353501492	4.15460005463013	8.22378741044862
GSM923991	107	1	3.21920060466592	4.62619870531238	5.11877788235133	2.39197489758932	2.55695544774657	7.83812211451085	10.2096276271612	5.30561011757703	2.85675790504455	2.77919601815445	2.83645347650169	3.46909420381227	11.3626634800787	5.79831113558753	5.38992813900505	7.27420004594146	3.06630657903934	3.11180113238674	2.99585236894131	5.88867766310762	4.80207949193797	5.29827091449285	2.30601040120195	4.4644181841424	3.11128810730444	6.61509217132842	3.7601255164289	3.34657098142136	2.84253795520323	8.36887827991224	4.63142709025304	3.16555196566998	4.32682902552769	4.40983347396947	9.31302290436046	4.18139456345987	2.73196752348174	5.68118325673739	3.2555713511155	2.70972714597894	4.39871550166177	4.7734164467427	2.7729527125887	3.23405240450026	4.63564514462672	2.8527165493067	9.93252165677211
GSM923869	62	1	2.91979895798816	4.90508275916178	4.89113537775259	2.48437987312265	2.62903269920646	6.03296024523435	10.4457761621229	5.2946789524272	2.68674193170669	2.77212915102235	3.02853944327634	3.20339713669587	10.7474316657835	5.56435797777843	6.45584621235781	6.31938355800595	3.2351807901845	3.16658822952043	2.99585236894131	7.46934308611779	4.17425467186958	5.04519830856623	4.28102069047914	3.97644056311895	3.02464914138363	6.86028477318512	3.64430835598025	3.13829471029443	2.90078081693196	9.3829513427183	5.01471704651635	3.08367339275212	3.79751039707858	4.39068872153161	4.30211478415341	4.4218522238364	3.16696268903479	6.00853835839258	3.15038268557004	2.3293324420066	3.82990908586172	4.57068142567415	2.76576227397793	3.28343955166505	5.70688345930769	2.6454102586501	10.1674726156416
GSM923635	393	0	3.26598211195932	5.02128444826569	4.82473964724463	2.5244217211705	2.8596799038781	9.40624252620559	9.86235036986457	4.6169467131381	3.25346184283288	2.79332975241865	3.12458242666367	3.40709822148511	11.1185238712314	6.30603926530092	4.53934705016799	6.42287735518683	3.29597538460756	2.80134091529578	3.27309306785771	4.678785610927	6.06644892124236	4.45469556140412	3.17197645111579	5.86125412432201	3.10262421071236	5.88632527136545	3.9917598373262	3.65898538811176	2.8716593860676	7.38553470385788	4.30621136978721	3.20334207624745	3.89037331435035	4.48002962325815	8.35274434473889	5.33996329072857	3.19803377228858	5.46714338257822	3.47997383761247	2.6621778079824	4.00227466640719	4.3273994003919	2.85923797591789	3.32577139209201	4.51513083422511	3.54926568591287	8.25582617756718
GSM923998	206	1	3.15370649445516	5.14910630628	5.04289704748508	2.5244217211705	3.22006616117754	5.43123962214218	9.69565728636219	5.16350497062931	2.48838996281252	2.77919601815445	3.16193194218661	3.48680734162003	11.069695949462	5.44489253549292	5.02385526532834	6.34609205470519	3.28584295220372	2.72829145245085	3.21102425466747	5.80086291738484	3.79930373766207	4.33870395035442	3.21755361163757	3.90324391996543	3.23258265959358	5.91356889379398	3.80355695159715	3.40905386275944	3.62881658854113	8.43033725341563	4.39913014706316	3.52455801615598	4.52184115179841	4.72253045896284	4.30211478415341	4.68416967151987	3.135891605781	4.33399110761793	3.34673486125489	2.99502317395819	3.82990908586172	4.69232243831528	2.79452402842099	3.24816301797591	5.3855119649034	2.6232981404635	9.6334931636655
GSM923743	876	1	3.49988964842632	5.2885483332047	4.90062048211087	2.51518122361717	3.04708075767381	6.96289211728588	10.3902118009554	4.99953749338195	2.74341392281931	2.78626288528655	3.54610387573591	3.65508215079375	11.1478206242931	6.10195246806319	5.19612485294091	5.95548517306484	3.08994959681047	2.81960328100701	3.25240346346096	7.04002655147306	4.81515917568939	5.44589660128337	3.44543941424648	4.18383105205391	3.24991045277775	5.79097259286563	3.94832840215796	4.5129180997322	2.71149151631358	7.43162893398543	3.88807687204542	3.40488933266065	3.69536118807962	4.53746388057174	12.228777803575	4.31255328730161	3.18249823066169	5.78190790340052	3.50101157072157	2.6621778079824	4.8123928949709	4.98628821886468	2.80171446703176	3.21288648428678	4.80972137076238	2.89694244413021	8.91796069801753
GSM923781	4179	0	3.1817753988312	5.40475002230862	5.0334119431268	2.43201674563718	2.81643355300217	6.78055253453068	10.2374098077449	5.39305943877562	2.4317179716999	2.77919601815445	4.70929165255455	3.26539311902303	11.1868829617087	5.21591710444571	5.54066402816604	6.05230159568188	2.85690365152204	2.61871725818346	2.99999028982065	7.63521538359417	3.7600646864078	5.16118991961593	2.95928303534748	3.9337425212794	3.07663252093612	6.56060492647138	3.76736408895694	3.49236437121022	2.71149151631358	8.18450135940205	4.08552927375682	3.1277618550925	4.20610723307438	4.28220115289196	4.37195322485316	4.72788924613379	3.27571148042306	4.54803098177709	3.15038268557004	2.78105115297375	3.51965104087988	5.11299760703252	2.75857183536716	3.20583117754895	4.78294041289535	2.59842138558471	9.77232782117928
GSM923660	393	1	3.743153486352	5.17234664410079	5.69736924820645	2.6414683315293	3.29214341263743	5.12126233145834	9.72343946694592	4.32180525409285	2.99843788282609	2.56012313705933	3.33801074506337	3.56651646175495	9.75134206168646	4.47423581692322	4.30247636720071	5.23436477619033	3.69114024835751	3.27616242378783	3.42205821951428	6.37653736156755	4.11757604228007	4.27543579887276	3.21755361163757	3.79344895523516	3.50982735054019	5.40275097325919	3.99899840985424	4.20050369304179	2.4348379231021	7.73892380150241	5.02633189367584	3.87096736311616	3.89037331435035	5.04799125040654	5.07033763185065	4.37813264922248	3.1514271474079	4.54803098177709	3.6693134355943	3.04257251195473	3.91609187613446	4.67204893620843	3.00304674813321	3.24816301797591	3.6179687456798	2.96051582044813	9.7830074102188
GSM923741	74	1	3.23791320758328	5.21882731974235	5.39384590874146	2.4905395887917	2.61461724891448	8.54924648725614	10.5152316135822	5.25095429182791	2.60173394503776	2.73679481536184	2.85779582812674	3.35395880806183	11.7825836072961	5.32044936644552	5.48682978203712	6.04228603461418	3.05279700691529	6.27119040042996	3.16964504587397	6.53265246507473	4.03473804518772	5.1295558438751	2.80735916694154	4.08013580758643	3.15460759026485	6.07703062836511	3.7239326537887	3.38822623564675	3.00270582495724	8.84518532456357	5.33993276698218	3.03328657864882	4.24325239998309	4.29496495934228	4.96557997080103	4.66230988421292	3.18249823066169	4.11995123345876	3.28362166192762	2.85237515996856	4.19187680500721	4.04357037089593	2.76576227397793	3.24816301797591	5.25160717556828	2.50997042516284	9.65485234174454
GSM923994	109	1	3.02271827403364	5.03290461717609	5.79222029178925	2.35193212549171	2.60020179862251	8.38514086277646	10.0429345436588	5.01046865853177	2.57339794948145	2.65199240977664	2.62302355738559	3.22111027450363	10.33727712292	4.7380553353037	4.95925416997362	6.11573415014806	2.87716851632973	2.65524198960592	2.95033523926846	7.09856971528825	4.03473804518772	4.8975726217757	2.82255155378214	4.16553189126553	2.98132965842322	5.37550735083066	3.47058261530728	3.15912233740712	2.65324865458485	8.1384071292745	6.14135722098727	3.58124318202219	4.03895398198519	3.93121466302285	2.94026519050829	3.65675966809292	2.76303860673553	4.83761434093361	3.28362166192762	3.25654453293917	4.12293057278902	5.20929674204008	2.62914394037338	3.14938872364633	4.38122604488999	2.36900214751635	9.99659919100924
GSM923662	3267	0	3.1817753988312	4.89346259025139	5.25156934336725	2.49362037067598	2.84526445358613	5.28536795593802	9.59841965431914	4.52949739193951	2.46005396725621	2.78626288528655	2.9485036237869	3.36281537696571	10.425167382105	4.9769862198747	5.32532704365033	8.24237128300463	2.96836040796433	2.65524198960592	3.04136949861415	4.79587193855738	4.77156022985131	4.50741902097217	2.44274188276729	4.1106344089004	3.17193538344901	5.59345633025884	3.70221693620458	3.5548472525483	3.0463879712538	8.53789045704658	4.10875896807581	2.93881130220513	3.77893781362422	6.16476783779023	4.04022063152934	5.09950563035205	2.88732293975069	4.98870131092832	3.36777259436399	2.94747383596165	4.32976926944359	4.22096351433091	2.94552323924708	3.12822280343285	4.56869274995916	2.77808628467032	9.25970754728223
GSM923783	764	1	3.1817753988312	5.33502900884627	4.92907579518571	2.53674207655836	2.75877175183426	8.00222773899053	10.3624296203717	4.73718952978617	2.46005396725621	2.69439361256924	5.29621992833283	3.42481135929287	11.8314115290656	5.7186675073972	5.3468607421019	5.74515839064311	2.79610905709897	2.80134091529578	3.08688662828699	6.66925318064351	4.13937551519911	4.80267039455322	3.00486019586926	3.59215818656299	3.01598524479155	6.51292858722146	3.61535406586809	3.17994996451981	3.22111655643999	7.86184174850921	3.49317206862263	3.32301075974279	3.89965960607753	3.42068729318805	10.0812457520577	4.83718818266857	3.27571148042306	5.24051292758616	3.18544557408519	2.87614982896683	3.86438220197082	4.74807456910913	2.85923797591789	3.09294626974372	4.43478796062404	2.73109741160493	9.0461157664918
GSM923892	257	1	3.35954512654612	4.39379532710454	5.81119050050581	2.48745973095717	2.96058805592195	5.50417545524426	9.8901325504483	4.50763506163986	2.31837398947467	2.80039661955075	2.83645347650169	3.24767998121527	9.54626479025472	5.52951389044515	4.8300519792642	5.99220822927567	3.14398889854989	2.65524198960592	3.07447286564894	4.90320107221857	4.55792539524471	4.30706987461359	2.88332110114451	3.39696713815361	3.24124655618567	5.83183802650841	3.68050121862046	3.26326047297059	3.61425587310894	8.56861994379828	4.35267075842519	2.98289976454552	3.54678052044479	4.56937243945993	3.06248246173285	4.24697392538074	3.16696268903479	5.1775600234217	3.29063423963065	2.75727648397548	3.74372629558899	4.43383528645288	2.53566823843342	3.23405240450026	3.93934024008409	2.70069221256691	9.13155247880797
GSM923890	60	1	3.33147622217008	5.17234664410079	4.63503756007901	2.74619366245049	3.72460692139676	8.9686275275931	10.0012612727832	4.6606713737374	2.85675790504455	3.08307130483477	3.28465406564254	3.66393871969763	10.4056362133973	6.53501469634813	4.06560568423343	6.90028609993264	3.07981716440663	2.80134091529578	3.10343831180439	5.53741868021647	5.35142620949781	3.46349452152486	2.95928303534748	4.16553189126553	3.26723824596191	6.11789606200789	3.7239326537887	4.24215894726718	3.10463083298253	7.86184174850921	3.85323233056694	3.24113218682493	4.32682902552769	4.29496495934228	8.61463849736296	4.79346860805466	3.47767352157269	3.98145484429694	3.54308703693975	2.80482582197202	4.69173698858907	4.53013442146045	2.98147543230091	3.12116749669502	3.85899736648302	3.11806860134714	8.7043689172271
GSM923672	619	0	2.9946493696576	4.77726090114747	5.67839903948988	2.53058236088931	2.74435630154228	5.70474899627499	10.2096276271612	4.58415321768863	2.20503000724943	2.69439361256924	3.75953219413562	3.04397889642603	11.5775063358644	5.37022663406448	5.07768951145726	6.51301740479615	2.73869160239611	2.63697962389469	2.82205969200864	6.96196899971947	4.21349372312385	5.18227930344315	2.71620484589798	4.26922713573302	2.96400186523906	5.89313617697258	3.62259263839613	3.5340196254356	2.85709867063541	8.56861994379828	5.18893975390876	3.738701976095	3.42605872799148	3.24838452124727	3.93546297047972	3.80977817924161	3.07374943927342	6.12185358588861	3.06623175313368	2.73350181497721	4.19187680500721	5.05217710071196	2.85204753730712	3.17055464385981	4.76954993396184	2.53484718004163	9.74028905406072
GSM923596	186	1	3.041430876951	5.09100546172805	4.90062048211087	2.4905395887917	2.8596799038781	7.78342023968429	9.8901325504483	4.28901175864338	2.60173394503776	2.63785867551244	3.53009671183803	3.15911429217647	10.6693069909524	5.14622892977917	4.78698458236106	6.14911901985503	3.39729970864601	2.98396457240811	3.11585207444243	7.03026935750386	4.9241565402846	4.87648323794848	3.29351554584054	3.92154308075381	3.15460759026485	5.87951436575832	3.65878550103633	3.32574335430867	2.81341652433886	8.69153789080508	4.58496770161507	3.20964042801036	4.02038139853083	5.08628075528227	4.26719556380353	4.50929137306422	2.74750306510863	4.8502049217665	3.4869864153155	2.61462846998585	4.2263499211163	4.5858865522543	2.80890490564253	3.47393283358638	5.09092142836613	2.95222356882186	9.64417275270502
GSM923784	1367	1	2.84494854631871	5.5674323870541	5.10929277799305	2.44741788290932	2.70110995066635	6.72585065970412	10.223518717453	5.07605564943072	2.37504598058728	2.64492554264454	3.79154652193139	3.21225370559975	12.153675812744	5.02178576073177	5.03462211455412	5.7351428295754	2.77246603932784	2.61871725818346	2.86343890080213	3.3322928431776	4.29633172021621	4.47578494523134	2.6706276853762	4.36072293967491	2.98132965842322	6.82623024514947	3.70221693620458	3.2216052187452	2.72605223174576	7.86184174850921	3.81838778908846	3.83317725253869	4.30825644207333	3.9631213074358	4.87828191992634	4.72788924613379	3.39999581343822	5.37900931674797	3.20648330719429	2.92369916696338	3.95056499224355	5.74654454787173	2.82328578286406	3.35399261904332	3.67153066141385	2.49338592191031	9.17427083496606
GSM923993	620	1	3.02271827403364	5.34664917775666	5.05238215184336	2.47205859368503	3.42188246526523	5.79591878765259	9.26503348731439	4.43111690559109	3.6218297850649	2.60959120698403	5.39759970016372	3.92077921791015	10.972040105923	4.89236486492247	5.54066402816604	5.35788969550661	3.21491592537681	2.61871725818346	3.15723128323593	2.75661839899488	4.42712855773046	3.86419281424201	4.31140546416032	4.06793636706085	2.98132965842322	5.21204561625953	3.67326264609242	3.40905386275944	2.71149151631358	7.984759695516	3.50478691578212	3.49306625734142	4.38254677589075	3.73338427818142	3.60373037715591	4.02837605231118	3.57088677133406	4.25844762262057	3.34673486125489	2.73350181497721	3.79543596975263	4.57068142567415	2.85923797591789	3.12116749669502	3.88577832435004	4.22923031926651	8.23446699948814
GSM923748	1556	0	3.51860225134368	5.48609120468136	5.13774809106789	2.81703778504262	3.6381142196449	7.41874107417389	10.2929741689124	4.96674399793248	2.63006994059407	2.89226589226805	3.42871854072353	4.12448030269939	11.1771173773548	5.77342250177805	5.05615581300569	6.69329750401477	3.27908765952008	5.17544845775601	3.17378296675332	4.07383958483669	4.09141667477722	5.51970944467864	3.24793838531876	3.59825790682578	3.35387721188273	5.18480199383101	3.83251124170931	4.45043521839412	3.49777014965148	7.90793597863676	4.1203738152353	3.59383988554802	4.02038139853083	4.92674178979181	9.99394770118301	4.70602945882683	4.48748372732086	4.30880994595214	3.40984806058217	3.066347180953	4.65726387247998	4.98628821886468	3.07495113424087	3.41749037968376	4.48834987635809	2.78361472882955	8.9499994651361
GSM923604	232	1	3.52795855280236	5.88117694763468	5.63097351769848	2.70307103251835	3.83993052373258	5.79591878765259	10.12628108541	4.36552991469215	4.10354170952216	2.81453035381495	3.27931727719899	4.23961569844983	8.70642453581995	4.59867898597061	4.29170951797492	5.64166359190612	3.77895500027191	3.11180113238674	3.52136832061866	5.80086291738484	4.51868634399043	4.60232124819465	3.76447953789895	3.98254028338174	3.38853279825105	5.55940180222319	4.08586128019073	4.45043521839412	2.92990224779633	6.9860513760858	4.5152786186581	3.7890887901983	3.9089458978047	4.31410971178015	5.40207022517447	4.22511413807379	3.94373977037954	6.08408184338994	3.62022539167308	4.35017930685964	4.70897354664362	4.71259594042214	3.26909297673155	3.50920936727551	4.58208322889267	2.89970625159725	10.9257234374476
GSM923795	1302	0	2.86366114923608	4.7424003944163	4.62555245572073	2.49362037067598	2.5425399974546	9.36977460965455	10.0707167242425	4.68253370403705	2.65840593615038	2.77212915102235	4.2450838995158	3.19454056779199	11.5091472453871	6.50514833577676	5.45452923435976	5.71177251938003	2.98186998008838	2.89265274385194	2.86343890080213	5.12761653351013	4.63640349775326	4.23325703121833	2.74658961957917	4.61691119071222	2.96400186523906	6.5197394928286	3.60087692081201	3.24243284585789	3.00270582495724	8.27668981965714	4.64304193741254	3.00179481983426	3.96466364816777	4.16095169227723	4.8608223097514	4.59673052229205	2.59214764883968	4.35917226928371	3.24855877341247	2.40065644900141	3.77819941169808	4.46931391513988	2.89519016897172	3.24110771123808	4.91684520223047	2.46021691540526	9.39854220479602
GSM923719	211	0	2.78881073756663	5.09100546172805	5.18517361285929	2.4350966034717	2.87409535417008	10.1720687737774	10.4874494329985	4.04852612534725	2.40338197614359	2.84279782234335	2.99652511548057	3.34510223915795	11.2943043896015	5.60417979187359	4.85158567771577	5.80525175704931	2.99537955221243	2.32651940680374	2.99999028982065	5.16664530938693	5.028794010296	4.10672072825502	2.88332110114451	4.07403608732364	2.77339614021326	5.57302361343745	3.41267403508296	3.34657098142136	2.66780937001703	8.32278404978469	4.24813713398974	3.71350856904335	3.76965152189704	4.1226621874015	3.01010363120803	4.22511413807379	3.47767352157269	5.88263255006366	3.2555713511155	2.70972714597894	3.58859727309807	4.75314294463585	2.92395192341478	3.16349933712199	4.34105460808945	2.54037562420086	9.22766878016367
GSM923836	1104	1	3.39697033238084	5.40475002230862	5.0334119431268	2.68767081929597	3.45071336584919	4.33720212561097	9.70954837665406	4.36552991469215	2.715077927263	2.91346649366436	3.49274719631508	3.61965587517823	9.72204530862478	4.42445854930426	4.62548184397427	8.58623854581035	3.28584295220372	3.1483258638092	3.42619614039363	3.15666335173202	4.33121087688668	4.53905309671299	3.43024702740588	3.50676210288388	3.15460759026485	4.78976946861744	4.03519127249444	4.28381420149257	2.65324865458485	8.1998661027779	4.30621136978721	3.38599427737191	4.45683710970817	6.62424189629898	4.40687244520303	5.33996329072857	3.30678256367685	4.74948027510337	3.75346436803066	2.68595247698067	4.88133912718909	4.71259594042214	3.12528420451623	3.27638424492722	4.3946165238235	5.06398392605213	9.40922179383554
GSM923653	77	1	2.76074183319059	5.07938529281765	5.45075653489115	2.38273440003599	2.65786359979042	5.96002441213227	10.0707167242425	5.37119710847597	2.31837398947467	2.74386168249394	2.81510952416025	3.52223361723555	11.4993816610332	5.01183030720798	5.74523416345597	7.24749255079832	3.02577684942396	2.60045489247222	2.98343860630326	5.68377658975445	4.03037815060391	5.16118991961593	2.45793426960789	4.1106344089004	3.14594369367277	6.06340881715085	3.58639977575593	2.97167369339288	2.84253795520323	8.50716097029488	4.39913014706316	3.31671240797988	3.46320389490019	5.46279485805202	4.14497829257897	4.24697392538074	2.63875427372037	5.93299487339523	3.30465939503671	2.42443111799968	4.41595205971632	4.87985233280369	2.67228657203797	3.12822280343285	5.18465478090072	2.55696012745339	10.4131031635506
GSM923739	138	1	2.91979895798816	5.17234664410079	6.01986279638799	2.36425340492932	2.38397004424284	8.20280128002126	9.68176619607033	5.09791797973037	2.57339794948145	2.68025987830504	2.84712385195602	2.91998693177171	11.343132311371	5.05165212130314	6.01440539410061	6.5998192679016	2.78597662469513	2.85612801242948	2.90068018871627	3.00054824822484	3.85598236725158	5.32990499023368	2.36677994856432	4.39122154098888	2.92934627887073	6.31541232461468	3.50677547794748	2.95084606628019	3.10463083298253	8.36887827991224	5.61868909881004	3.10256844804085	3.67678860462527	3.68871382731815	3.95292258065466	4.66230988421292	2.70089644022795	3.42746928764969	3.05220659772761	2.61462846998585	4.05398434057083	4.51999767040702	2.75857183536716	3.05766973605458	4.95701663903101	2.66752320606186	9.84708494445593
GSM923627	33	1	3.21920060466592	5.7184945828892	5.82067560486409	2.4073751108117	2.72994085125031	2.58674213116103	10.0290434533669	5.28374778727738	2.68674193170669	2.65905927690874	2.96451078768479	3.34510223915795	11.0501647807542	4.6136121662563	4.69008293932899	6.49632547072071	3.18451862816527	2.80134091529578	3.12412791620113	4.73732877474219	4.20477393395624	4.05399726868697	2.83774394062273	5.56236783144515	3.14594369367277	6.44481953115016	3.74564837137282	3.07581182895635	2.91534153236415	7.35480521710618	4.80564979764545	3.66942010670297	3.73250635498834	4.79272852272676	3.95292258065466	4.09395541423205	2.66982535697416	5.31605641258351	3.43789837139429	3.70826324390632	3.45070480866169	4.78355319779613	2.74419095814563	3.2199417910246	4.78294041289535	2.57907224563999	9.72960946502119
GSM923654	338	1	3.95834841990165	4.98642394153452	5.0334119431268	2.5798647064905	2.87409535417008	5.86885462075467	9.91791473103203	5.03233098883142	3.19678985172026	2.76506228389025	3.53543189956519	3.13254458546483	11.2943043896015	5.38515981435017	5.08845636068305	8.27241796620774	2.99537955221243	3.23963769236536	3.16964504587397	6.58143843492072	4.22221351229147	5.22445807109758	3.6277480563336	4.01303888469571	3.13727979708069	5.7841616872585	3.84698838676539	3.40905386275944	3.07550940211816	7.66210008462317	4.41074499422266	3.54975142320763	3.82536927226011	6.50937338167179	5.03541841150078	4.66230988421292	2.59214764883968	5.87004196923077	3.46594868220641	2.23423376601351	5.50185521715278	5.01669847202496	2.60038218593031	3.17055464385981	4.23393077662136	3.05173058833703	9.32378508151936
GSM923985	813	1	2.92915525944684	5.42799036012941	5.19465871721757	2.45357759857837	2.75877175183426	7.54637878210253	10.334647439788	4.83557001613459	2.74341392281931	2.84279782234335	2.67104504907926	3.34510223915795	11.3724290644326	5.95262066520631	5.44376238513397	6.33273730557752	2.88730094873358	2.74655381816208	2.93378355575107	5.03980178778735	4.40096919022761	4.26489110695916	3.1415916774346	4.75720475675646	2.92068238227865	6.33584504143607	3.58639977575593	3.26326047297059	3.23567727187218	7.73892380150241	5.69999302892649	2.80024756342106	5.19974044788236	4.11627932693872	3.42913427540653	4.115815201539	3.10482052252721	2.25654527019072	3.23453361800641	2.54330446299104	3.70925317947989	4.85451045517012	2.7729527125887	3.23405240450026	4.54191179209213	2.51549886932207	10.4558215197087
GSM923816	269	1	2.77009813464927	5.18396681301118	5.6689139351316	2.45665838046265	2.72994085125031	6.96289211728588	10.3763207106636	4.44204807074092	3.22512584727657	3.18200744468417	3.08723131042434	3.26539311902303	11.7728180229422	5.69377887358772	5.32532704365033	6.76340643148868	2.93458495778936	2.43609360107113	3.13240375795983	6.24969383996797	4.53176602774186	5.04519830856623	2.44274188276729	4.25702769520743	3.58780241986893	5.08944931533118	3.58639977575593	3.03415657473096	3.43952728792274	6.9860513760858	4.56173800729608	4.10400637834392	4.93043798779421	4.2885820988795	3.5513515466311	4.79346860805466	2.88732293975069	4.43471575428106	3.4168606382852	2.6621778079824	3.9678015502981	5.15354461124623	2.7513813967564	3.28343955166505	3.60457826674629	2.59012913395845	8.97135864321514
GSM923603	746	0	3.07885608278572	5.07938529281765	5.92501175280518	2.4350966034717	2.67227905008239	7.32757128279628	10.1679543562856	4.59508438283846	2.63006994059407	2.75092854962604	3.84490480206861	3.26539311902303	12.1341446440363	5.41502617492155	5.40069498823083	5.9688389206364	2.81299576894322	2.76481618387332	3.0041282107	4.95198704206456	4.03037815060391	5.67787982338278	3.02005258270985	4.09843496837481	3.05064083115987	5.76372897043711	3.55744548564377	3.03415657473096	2.97358439409288	8.78372635106017	4.50366377149861	2.91361789515348	3.53749422871761	3.2292397688094	4.84336269957647	4.85904796997553	2.39018560769005	5.76931732256763	3.1644078409761	2.78105115297375	4.43318861777087	5.07751897834552	2.59319174731955	3.0365038158411	4.6088641867597	2.66752320606186	10.2101909717997
GSM923858	3696	1	3.10692498716176	5.24206765756314	4.7867992298115	2.44125724319051	3.34980521380534	7.74695232313325	9.23725130673066	5.09791797973037	2.99843788282609	2.97706829785326	2.86846780429746	3.46023763490839	9.61462388073196	4.97200849311281	4.69008293932899	8.85665869463829	3.07643901144318	2.87439037814071	3.16136920411528	7.16687007307264	4.28325203646479	4.40197210183607	3.02005258270985	4.22042937363067	3.24124655618567	5.28696557793797	3.71669408126066	3.63815776099907	3.20655584100781	8.1384071292745	3.21441573679477	2.98289976454552	4.44755081798099	6.03075457072518	4.75606464870178	4.57487073498509	3.43106689669201	7.29277760334758	3.29063423963065	2.94747383596165	3.19215643784348	5.25998049730722	2.97428499369014	3.36810323251897	5.1712643019672	3.09042803900132	8.55485467067379
GSM923710	430	1	3.2285569061246	5.61391306269567	5.04289704748508	2.56754435110264	3.06149620796579	3.7354815025188	10.3763207106636	5.20722963122861	3.11178186505133	2.94173396219276	3.04988179490139	3.55765989285107	10.8060251719069	5.15120665654106	5.4975966312629	6.26262837810361	3.91067662152189	2.83786564671825	3.06205910301089	5.62523342593926	3.66414700556401	5.4775306770242	2.56428097749204	4.31192517757257	3.14594369367277	6.30860141900755	3.98452126479816	4.38795233705603	3.06094868668598	8.46106674016733	6.11812752666828	3.1277618550925	3.93680477298624	5.15009595858341	4.00530141117947	4.15953477615292	3.57088677133406	3.85554903596802	3.3256971281458	2.94747383596165	3.88161876002536	5.05724547623867	2.76576227397793	3.33988200556766	5.41229292277042	2.44639621961976	10.1888317937206
GSM923728	40	1	3.00400567111628	4.64943904313316	5.20414382157585	2.53674207655836	2.58578634833053	7.83812211451085	9.72343946694592	5.0213998236816	2.51672595836883	2.72266108109764	3.34868272123409	3.30081939463855	11.0989927025236	4.39956991549478	5.33609389287612	5.54484716928908	3.07981716440663	2.65524198960592	3.09516247004569	7.54740063787138	4.93287632945222	3.87473750615562	3.41505464056529	3.89104447943985	3.28456603914607	5.75010715922284	3.94832840215796	3.24243284585789	3.35216299532964	8.92200904144281	4.5268934658176	2.93251295044222	4.32682902552769	4.03331937119972	4.02276102135441	4.35627286191553	2.96500064788516	2.89866489266822	3.33972228355186	2.21045909701524	4.2263499211163	4.12466437932335	2.82328578286406	3.39632445947028	5.47924531743798	2.67028701352889	9.9752400129302
GSM923712	43	1	3.2285569061246	5.5790525559645	5.39384590874146	2.56754435110264	2.91734170504601	5.37653774731562	10.4874494329985	4.6606713737374	2.97010188726979	2.61665807411614	3.3059964172676	3.90306608010239	10.7083693283679	4.57876807892303	6.4666130615836	6.61317301547316	3.22504835778065	3.13006349809797	2.99999028982065	6.0740643485224	3.80802352682969	6.25783787863128	3.05043735639104	4.64740979202619	2.96400186523906	6.00211066668667	3.80355695159715	2.72174216804056	3.13375226384689	8.72226737755677	7.01247075794932	3.46157449852686	3.57463939562632	4.22476689557836	4.24973595362859	4.85904796997553	3.19803377228858	4.96352014926253	3.22050846260035	2.56707913198931	3.89885531807991	5.10792923150581	3.11809376590546	3.36810323251897	6.72455985825461	2.73386121907197	10.7334908347362
GSM923917	231	1	2.83559224486003	4.95156343480335	5.26105444772554	2.39197489758932	2.18215374015515	5.61357920489738	9.90402364074016	4.84650118128441	2.1200220205805	2.77919601815445	3.06588895879928	3.04397889642603	11.0599303651081	4.40952536901857	6.2405092278421	6.37279954984833	3.40743214104986	2.69176672102839	2.62757741067922	5.59596184403167	4.12193593686388	4.99247484899818	2.27562562752076	4.12893356968878	3.02464914138363	7.03736831897052	3.42715118013904	2.65925928670248	2.81341652433886	9.01419750169791	5.20055460106825	3.08367339275212	4.04824027371236	5.10542550772014	3.04502285155791	4.15953477615292	2.26590127467489	5.20274118508748	3.07324433083671	2.4957551249945	3.72648973753444	4.65684380962829	2.75857183536716	3.10705688321937	5.9345216011774	2.59012913395845	9.68689110886311
GSM923801	516	1	2.97593676674024	5.49771137359175	5.6214884133402	2.51210136578264	2.74435630154228	5.96002441213227	10.3207563494961	6.13637866896366	2.68674193170669	2.79332975241865	5.36024858392438	3.20339713669587	11.3919602331404	5.69377887358772	5.83136895726225	6.06231715674958	2.99200241249222	3.27616242378783	2.85930097992278	4.35679820994345	3.76878447557541	5.04519830856623	2.4275494959267	4.01303888469571	3.21525486640942	6.66957941618547	3.94832840215796	2.80505267649133	3.09007011755035	8.1076776425228	5.74645241756447	3.53085636791889	4.5682726104343	4.90121417689117	3.42913427540653	5.38368286534249	2.70089644022795	5.41678105924665	3.33972228355186	2.85237515996856	3.50241448282533	4.67711731173514	2.98147543230091	3.25521832471374	5.45246435957096	2.55972393492043	10.6694133004991
GSM923730	298	1	2.93851156090552	5.07938529281765	5.84913091793894	2.36733326276385	2.4128009448268	2.78731567219175	9.83456818928084	4.93395050248301	3.0267738783824	2.70146047970134	2.76175284473942	3.08826174094543	11.0794615338159	4.04117358863827	5.52989717894026	6.74337530935328	2.79273090413553	2.23520757824757	2.81378385024994	7.08881252131905	3.9736995210144	4.38088271800886	2.56428097749204	3.90934364022823	2.86869900272616	6.11108515640076	3.63706978345221	2.5759487782517	2.6095665082883	8.53789045704658	4.3178262169467	3.34820416679444	3.62107085426221	6.9369407957676	3.62118998733084	3.96279669039031	2.74750306510863	5.70636441840317	3.05220659772761	2.78105115297375	3.93332843418901	4.38821990671246	2.71542920370257	3.16349933712199	4.79633089182886	3.00474171527164	10.2956276841158
GSM923732	2144	1	3.03207457549232	5.35826934666706	5.48869695232427	2.48437987312265	2.67227905008239	2.51380629805895	10.2096276271612	5.45864642967457	2.94176589171347	2.73679481536184	2.97518116313912	3.23882341231139	11.2650076365398	4.82267669025593	5.55143087739183	6.85020829459413	2.79610905709897	2.94743984098564	2.85516305904343	5.70329097769285	3.98677920476583	5.09792176813428	2.74658961957917	4.35462321941212	3.25857434936983	5.93400161061537	3.46334404277924	2.9091908120548	3.06094868668598	8.1384071292745	4.38751529990367	3.66312175494005	4.14110319098414	4.07798982206299	3.48151310593134	4.46557179845031	3.33785364693064	4.2206758801219	3.26258392881853	2.85237515996856	4.5538445241527	4.71766431594885	2.81609534425329	3.20583117754895	3.85899736648302	2.5431394316679	9.96456042389067
GSM923851	1426	0	3.49988964842632	4.7307802255059	4.77731412545322	2.58602534620931	2.49929364657866	6.72585065970412	10.1679543562856	5.64447623722158	2.85675790504455	2.67319301117294	2.87380299202463	3.73479127092867	11.1185238712314	5.01183030720798	5.29302649597298	6.34943024120906	3.07306187172298	3.07527640096427	3.09516247004569	4.53242770138902	4.45328792523331	4.8975726217757	2.73139723273857	4.07403608732364	3.25857434936983	6.89433930122078	3.71669408126066	3.70064064233715	3.14831297927908	8.70690263418093	4.82887949196444	3.26002724211366	4.34540160898204	4.73529426541317	5.73380281849828	5.03392626843118	3.39999581343822	5.69377383757028	3.19245815178822	3.066347180953	4.08845745667993	4.91026258596397	3.03180850257627	3.44571160663507	5.1712643019672	2.8416604902134	10.3169868621949
GSM923721	2664	0	3.35954512654612	5.39312985339823	4.48327589034652	2.74311380461596	3.1191580091337	3.02435712977351	10.0290434533669	4.83557001613459	2.48838996281252	3.13253937475947	4.32511971900524	3.88535294229463	10.8743842623841	3.67282180825797	5.7990684095849	5.75183476365084	3.3297498215393	3.18485059523166	3.38895485247948	2.32730186435014	3.56822932472023	4.88702792986209	3.30870793268114	3.45796434078154	3.70043307556599	5.57983451904458	3.65154692850829	4.78367725219721	4.47333808360776	8.1691366160262	5.8858305834784	3.6379283478884	4.81900248706808	4.72253045896284	4.70368581817697	4.70602945882683	4.30105722779812	4.23326646095479	3.68333859100036	3.2327698639409	4.64002731442543	4.59095492778101	3.11809376590546	3.66442611550771	3.71170209821438	2.80019923208208	10.7655296018548
GSM923669	152	1	2.96658046528156	5.12586596845922	4.9859864213354	2.35193212549171	2.29747734249097	7.89282398933741	10.0707167242425	4.94488166763283	2.34670998503097	2.80039661955075	2.74041049311436	2.96426977629111	11.6653965950494	4.99191940016039	6.05747279100375	6.84353092003029	2.79610905709897	2.71002908673962	2.86757682168148	5.69353378372365	4.46636760898473	4.71831285924435	2.59466575117323	4.47051790440519	3.27590214255399	6.45844134236442	3.70221693620458	3.5548472525483	3.13375226384689	8.63007891730168	4.30621136978721	3.1277618550925	3.65821602117092	4.25029259400377	4.14497829257897	4.74974903344074	2.56107656558589	4.42212517344817	3.03818144232155	2.85237515996856	4.32976926944359	4.79875832437627	2.71542920370257	3.17760995059764	5.43907388063745	2.82231217949384	9.98591960196971
GSM923961	3169	0	2.9478678623642	5.2885483332047	5.51715226539911	2.67226968202383	2.64344814949844	7.94752586416397	10.4874494329985	4.79184535553529	3.3101338339455	3.14667310902367	2.85779582812674	3.65508215079375	11.5091472453871	5.19102847063623	6.86498648293766	6.25261281703591	2.79610905709897	3.47704844661138	2.92136979311302	6.0155211847072	3.98241931018202	5.3615390659745	2.6706276853762	4.30582545730978	3.00732134819946	6.26773598536476	3.79631837906911	3.05498420184365	3.30848084903309	9.24466865233565	4.59658254877456	3.15295526214415	4.14110319098414	5.25220258123551	4.33703400450328	4.72788924613379	3.24464039716927	5.42937164007954	3.22752104030338	2.78105115297375	3.1232102056253	4.95080959017768	2.67947701064874	3.05766973605458	4.91684520223047	2.58183688233218	10.4985398758668
GSM923971	107	1	3.51860225134368	4.92832309698256	3.80034837655032	2.69383053496502	3.09032710854975	4.79305108249898	10.7791623291276	4.58415321768863	3.08344586949502	3.26680985026938	3.10857526276578	3.67279528860151	11.0989927025236	4.18552766473325	4.93772047152205	6.94702571876728	3.48173630759697	3.07527640096427	3.34757564368599	5.72280536563125	5.2424288449026	4.65504470776269	3.00486019586926	3.96424112259336	3.28456603914607	8.08624778246862	3.66602407356437	4.20050369304179	3.19199512557563	9.75170518373868	4.23652228683025	3.12146350332959	4.49398227661688	5.31601778453665	4.91320114027622	4.39999243652944	3.26017593879616	4.0569983292943	3.62022539167308	3.47051655392361	4.31253271138904	4.16521138353706	3.16123639757006	3.40337976620811	4.90345472329696	2.85824499346593	10.0927154923649
GSM923679	35	1	3.2285569061246	4.67267938095395	4.71091839494526	2.6353076918105	3.16240436000963	5.66828107972395	9.48729093198422	5.0213998236816	2.74341392281931	2.97706829785326	3.7328546547834	3.46023763490839	11.0111024433386	5.24080573825519	4.88388622539313	6.91363984750421	2.96498225500089	2.81960328100701	3.11585207444243	6.84488267208908	4.20477393395624	4.65504470776269	2.92889826166629	3.75075091339561	2.99865745160738	5.80459440407989	3.65154692850829	3.67981301522446	2.68237008544921	7.04751034958919	6.23427599826322	3.76389538314665	4.00180881507648	3.87378040570926	4.16243790275391	4.74974903344074	3.43106689669201	4.71170853260469	3.38881032747308	2.94747383596165	4.39871550166177	4.87985233280369	2.83766666008559	3.21288648428678	5.21143573876774	3.06831509158956	9.13155247880797
GSM923986	289	1	4.10804924324053	5.61391306269567	4.43585036855512	2.97412624344928	4.45979488628762	3.2796325456308	8.87608295914218	4.98860632823213	4.61358962953573	3.21027491321258	4.01564681650182	3.78793068435195	7.62244467253788	4.19548311825704	5.08845636068305	5.69841877180846	4.46120511104971	4.40842909788424	4.15860813603844	3.10787738188603	4.66692275983991	4.92920669751653	4.05313488787023	4.65350951228898	3.99500555969676	5.07582750411692	4.2595870208637	6.67899131945232	4.12388091323536	6.9860513760858	4.64304193741254	4.601576167614	4.55898631870712	5.78187278903294	8.87653264998702	4.64045009690596	4.93801443450081	4.19549471845611	4.17421903021249	4.77812334882852	5.77764014602553	5.87325393603957	3.55671052116218	3.62914958181857	3.45728299847765	3.48016386543572	9.8791237115745
GSM923647	183	1	2.97593676674024	5.12586596845922	4.88165027339431	2.37965361815171	2.91734170504601	9.22390294345039	10.1540632659937	4.58415321768863	2.34670998503097	2.63785867551244	3.31133160499476	2.99969605190663	11.7630524385883	5.55938025101653	5.61603197274654	6.56977258469849	2.97849284036818	2.4178312353599	2.95033523926846	6.40580894347515	5.02443411571219	3.98018442529171	2.77697439326035	4.62911063123781	3.02464914138363	6.46525224797155	3.7239326537887	2.80505267649133	2.71149151631358	8.39960776666394	6.18781660962525	3.23483383506201	3.33319581071971	3.82272709438321	7.58452149704165	4.74974903344074	2.57661210721279	4.51025923927841	3.12934495246095	2.85237515996856	4.32976926944359	4.12466437932335	2.83047622147482	3.29049485840287	4.78294041289535	2.73109741160493	9.92184206773259
GSM923899	602	1	3.62152156738916	4.90508275916178	4.76782902109494	2.5244217211705	3.1191580091337	5.94179045385675	9.44561766110863	5.04326215398125	2.99843788282609	3.09013817196687	3.63147488295252	3.73479127092867	10.9622745215691	4.51405763101838	4.85158567771577	8.49276030969717	3.2351807901845	3.80577102941357	3.3061964348925	5.28373163701731	4.2876119310486	5.09792176813428	3.00486019586926	3.95204168206778	3.4145244880273	5.4504273125091	3.97004411974208	3.76312352367523	3.87634875088824	8.26132507628129	3.98099564932138	3.31671240797988	4.32682902552769	5.29687303209878	6.65916215776996	4.79346860805466	3.53981568808027	4.11995123345876	3.57113734775187	3.30409387093571	5.38119931077096	5.24984374625379	2.86642841452865	3.35399261904332	3.97951167688463	3.8422591295243	8.81116480762232
GSM923978	51	1	2.95722416382288	4.83536174569943	4.94804600390228	2.37657376031718	2.61461724891448	6.83525440935724	9.39005329994117	5.08698681458054	2.57339794948145	2.87813215800385	2.80443914870591	3.04397889642603	10.8255563406146	4.03619586187637	5.15305745603776	5.83529844025242	2.8467712191182	1.96127209257909	2.95033523926846	3.61525146828435	4.36609003355714	3.86419281424201	2.76178200641976	4.8121022391216	2.80805172658159	6.82623024514947	3.65154692850829	3.15912233740712	2.7842950934745	8.92200904144281	3.40025329134667	3.67571845846588	4.8932928208855	4.40345061350668	3.98784180100453	4.57487073498509	2.82518077324311	4.3717628501166	3.31868455044277	2.75727648397548	3.84714564391627	4.24123701643776	2.82328578286406	3.25521832471374	3.47067347741116	2.90799850322351	9.18495042400558
GSM923796	33	1	3.15370649445516	5.25368782647353	5.2800246564421	2.5182610814517	2.91734170504601	8.89569169449102	10.12628108541	5.24002312667808	2.37504598058728	2.67319301117294	3.82889763817073	3.12368801656095	11.3821946487865	5.37520436082638	5.06692266223148	5.7050961463723	3.24193608286814	2.81960328100701	2.99999028982065	8.03526033633131	4.08269688560961	5.25609214683841	2.59466575117323	4.1106344089004	3.24991045277775	6.13151787322215	3.75288694390086	3.05498420184365	2.7842950934745	7.87720649188506	5.58384455733156	3.08367339275212	4.41040565107228	3.71423952574356	3.76086686873034	4.50929137306422	3.08928498090032	4.59839330510866	3.31167197273974	2.82860049097029	4.31253271138904	4.82410020200984	2.85204753730712	3.1423334169085	3.53762587207873	2.66475939859482	9.67621151982358
GSM923968	52	1	3.51860225134368	4.69591971877473	4.52121630777965	2.52134186333598	2.68669450037437	6.21529982798955	10.1540632659937	4.83557001613459	2.60173394503776	2.80746348668285	2.93783164761618	3.38938508367735	10.4837608882284	4.54392399158976	5.04538896377991	6.4162009821791	3.72153754556904	3.0935387666755	3.10343831180439	6.0155211847072	4.15681509353435	4.2016229554775	2.8985134879851	3.78734923497236	3.14594369367277	6.36989956947172	3.57192263069985	3.82560640501331	3.29392013360091	8.70690263418093	4.24813713398974	3.07737504098921	3.89965960607753	4.51831912813387	4.82590308940153	4.70602945882683	3.26017593879616	3.93109252096538	3.3256971281458	2.85237515996856	3.89885531807991	4.91026258596397	2.99585630952244	3.36104792578114	4.8365023286294	2.67581545768812	10.3169868621949
GSM923835	918	1	2.81687964194267	5.61391306269567	5.83964581358066	2.4350966034717	2.39838549453482	4.13662858458025	9.97347909219948	5.0213998236816	2.23336600280574	2.77919601815445	2.63903072128348	3.51337704833167	10.884149846738	4.9869416733985	5.24995909906983	6.25261281703591	2.75220117452015	2.4726183324936	2.88826642607823	3.25423529142401	4.07397709644199	4.59177655628104	2.39716472224551	5.6965616772266	3.02464914138363	5.90675798818685	3.4561054702512	3.17994996451981	2.92990224779633	8.23059558952959	4.39913014706316	3.58754153378511	3.95537735644059	3.91206991058499	2.66091142770929	4.55301094767814	2.66982535697416	4.19549471845611	2.95403050988519	2.6621778079824	3.39899513449805	4.85957883069683	2.7729527125887	3.19877587081112	4.44817843955755	2.54590323913493	9.71892987598167
GSM923639	44	1	3.1349938915378	4.69591971877473	5.09980767363476	2.58602534620931	3.04708075767381	5.52240941351978	10.0012612727832	5.06512448428089	3.08344586949502	2.85693155660755	3.03387463100351	3.41595479038899	9.55603037460861	4.44934718311374	5.09922320990884	6.61317301547316	3.12710117346241	2.3630441382262	3.10343831180439	8.8158358538672	5.18575021531309	4.57068717245382	2.94409064850688	3.67755427024209	3.27590214255399	5.96124523304389	3.98452126479816	3.5548472525483	3.22111655643999	8.26132507628129	4.37590045274417	3.15925361390707	4.27111127516462	4.80549041470184	4.38941283502809	4.66230988421292	3.33785364693064	5.13978828092302	3.42387321598823	2.92369916696338	3.69201662142535	3.96247636246851	3.22595034506695	3.2975501651407	4.90345472329696	3.90583250584221	10.1995113827602
GSM923727	208	1	2.88237375215343	4.92832309698256	5.61200330898192	2.45049774074384	2.58578634833053	3.33433442045736	9.82067709898897	5.11978031003002	2.26170199836205	2.79332975241865	2.9485036237869	3.37167194586959	10.7474316657835	4.43939172958994	5.19612485294091	6.6398815121724	2.81637392190666	2.85612801242948	2.99171444806196	6.37653736156755	3.91266099684109	4.48632963714495	2.73139723273857	3.68365399050488	2.98132965842322	6.19281602368633	3.69497836367654	3.5340196254356	3.01726654038943	9.15248019208056	4.75919040900748	3.31671240797988	4.33611531725486	6.34983441618134	3.95292258065466	4.35627286191553	2.90285848137758	4.73688969427047	3.27660908422459	3.37541787793053	4.2608230372254	4.56054467462073	2.65790569481644	3.24110771123808	4.78294041289535	2.67857926515515	10.2849480950763
GSM923857	249	1	2.75138553173191	5.3001685021151	5.97243727459658	2.35501290737599	2.72994085125031	5.37653774731562	10.2374098077449	4.57322205253881	2.82842190948824	2.72972794822974	2.90048213209324	3.05283546532991	10.6790725753063	4.94711985930333	5.16382430526355	6.51301740479615	2.56306311181054	1.99779682400155	2.7517150370597	6.88391144796588	3.8123834214135	5.44589660128337	2.47312665644848	4.08623552784923	3.17193538344901	5.81821621529415	3.38371974497079	3.59650250677368	2.62412722372048	8.50716097029488	6.24589084542272	3.42378438794938	3.76965152189704	3.86739754524648	3.32437661435691	4.74974903344074	2.60768319046658	5.93299487339523	2.97506824299428	2.6621778079824	3.31281234422531	4.99135659439139	2.66509613342721	2.97300605520066	4.27410221342189	2.61776969630427	10.5626174101039
GSM923931	3989	0	2.80752334048399	4.69591971877473	5.01444173441024	2.37349390248265	2.36955459395086	5.65004712144843	9.1816869455632	5.6116827417721	2.34670998503097	2.80746348668285	3.00186030320773	2.95541320738723	11.3138355583093	4.30997083378065	4.88388622539313	6.03227047354648	2.78597662469513	3.13006349809797	2.78068048321515	4.51291331345062	5.19882989906452	3.87473750615562	2.77697439326035	4.61081147044943	2.8946906925024	7.20083005354165	3.47782118783532	3.15912233740712	2.97358439409288	8.89127955469112	3.7486987061315	3.14035855861833	4.25253869171027	3.97588511388612	4.09259946205416	4.20325435076683	2.35911452443626	5.60563977174003	3.12233237475792	2.97124850495992	4.12293057278902	4.697390813842	2.71542920370257	3.17055464385981	4.76954993396184	2.57354463070592	10.2849480950763
GSM923824	418	1	3.31276361925272	5.81145593417233	5.79222029178925	2.4905395887917	2.84526445358613	3.1884627542532	9.62620183490287	4.83557001613459	2.65840593615038	2.81453035381495	5.36558537236794	3.56651646175495	11.2064141304165	5.79333340882564	5.96057114797168	5.77520507384621	3.2385579299047	3.2031129609429	3.14895544147723	2.04434323924338	4.16553488270196	5.941497121223	2.9137058748257	3.85444615786309	3.44918007439562	5.12350384336683	3.97004411974208	3.40905386275944	3.68705945026986	8.26132507628129	3.94615110784289	3.24743053858784	6.25837770478057	3.72062238620634	4.7211454283519	5.01206648112422	3.91266868712575	4.17031355679033	3.36076001666096	3.09012184995127	4.15740368889812	5.9948949486807	2.74419095814563	3.33282669882984	3.47067347741116	2.58183688233218	9.43058097191458
GSM923754	53	1	3.12563759007912	4.90508275916178	4.86268006467775	2.5521432138305	2.75877175183426	6.616446910051	9.98737018249135	5.15257380547949	2.99843788282609	2.87813215800385	3.23663257394888	3.42481135929287	10.9134465997997	6.10693019482508	5.24995909906983	5.53816979472524	3.09332673653067	3.65967210372371	3.04964534037285	4.03481080895989	4.6058842356666	4.52850840479938	2.62505052485442	4.03133804548409	3.57913852327684	6.43800862554303	3.89041982193363	3.30491572719598	3.46864871878711	8.06158341239525	3.67900962317453	3.1277618550925	4.28968385861898	4.2311478415659	6.97343514091883	5.64600031302597	3.12035606415411	4.43471575428106	3.53607445923672	2.87614982896683	3.72648973753444	4.26657889407133	2.91676148480401	3.41749037968376	6.12198830624657	2.78914317298878	9.66553193078406
GSM923703	547	1	3.09756868570308	5.34664917775666	6.256990405345	2.47205859368503	2.78760265241822	6.67114878487756	10.0151523630751	4.48577273134021	2.88509390060086	2.68025987830504	2.85246064039958	3.46909420381227	10.7181349127218	5.41502617492155	4.86235252694155	6.37947692441216	3.2351807901845	2.69176672102839	3.0206798942174	6.09357873646079	4.48816708190377	5.37208375788811	3.00486019586926	4.95239580516584	3.15460759026485	5.97486704425815	3.55744548564377	3.59650250677368	2.6969308008814	7.12433406646844	4.03906988511885	3.66942010670297	4.02038139853083	5.207530215897	6.27505073392134	4.02837605231118	3.04267835601964	6.14703474755439	3.3256971281458	3.44674188492534	4.17464024695266	4.63150193199472	2.7298100809241	3.24110771123808	4.80972137076238	2.95775201298109	9.46261973903315
GSM924001	122	1	3.11628128862044	5.76497525853076	5.99140748331315	2.56446356921836	3.20565071088557	4.93892274870314	10.5846870650415	4.28901175864338	2.94176589171347	2.71559421396554	3.47140324397364	3.26539311902303	8.2572076555409	5.51458071015947	5.13152375758619	5.75851213821467	4.0998146842315	2.61871725818346	3.20688633378812	7.01075496956546	4.51868634399043	4.48632963714495	2.62505052485442	3.69585343103047	3.37986890165897	6.04978700593659	3.83974981423735	3.49236437121022	2.97358439409288	9.1678449354564	4.80564979764545	3.71980692080627	4.36397419243639	4.7161495129753	3.07994207190779	4.22511413807379	3.33785364693064	6.08408184338994	3.73242663492157	2.80482582197202	4.43318861777087	4.53013442146045	2.92395192341478	3.13527811017068	4.97040711796452	2.87482949671845	10.9150438484081
GSM923920	273	1	2.92915525944684	5.03290461717609	5.71633945692301	2.41661560836504	2.42721639511877	4.46483983353961	10.3068652592042	4.99953749338195	2.63006994059407	2.72266108109764	2.91115250754757	3.18568399888811	11.5677407515105	4.7380553353037	5.93903744952011	6.42621654324681	3.44458473094504	2.89265274385194	3.02481781509675	5.29348883098651	3.99549899393344	5.14010053578871	2.56428097749204	4.59251230966105	2.92934627887073	6.41757590872164	3.58639977575593	3.20077759163251	2.74061294717795	8.66080840405338	4.9101834220809	3.17185031743289	3.46320389490019	4.2056221431405	4.14497829257897	4.115815201539	3.07374943927342	5.66859267590449	3.22050846260035	2.73350181497721	4.27805959527995	4.63150193199472	2.73700051953487	3.20583117754895	4.95701663903101	2.59842138558471	10.3703848073925
GSM923918	265	1	2.85430484777739	5.21882731974235	5.47921184796599	2.46897873585051	2.75877175183426	5.23066608111146	10.5430137941659	4.89022584188371	2.77174991837562	2.88519902513595	3.24196776167605	3.15911429217647	11.3626634800787	4.56383489863734	5.47606293281133	6.07233271781728	3.56617391979117	2.60045489247222	2.99171444806196	7.22541323688783	4.04345783435533	4.72885755115796	2.6706276853762	4.38512182072609	3.14594369367277	6.87390658439938	3.69497836367654	3.01332894761827	2.72605223174576	8.79909109443602	5.06117643515432	3.60013823731093	4.1968209413472	4.65871525566171	4.05768024170428	4.64045009690596	3.32231810530374	4.15772297595743	3.19947072949125	3.16144585694609	4.2263499211163	5.29545912599421	2.60757262454108	3.09294626974372	4.90345472329696	2.62053350377131	10.4771806977877
GSM923619	595	1	3.02271827403364	5.32340883993588	5.72582456128129	2.4073751108117	2.58578634833053	4.26426629250889	10.3207563494961	5.63354507207175	2.26170199836205	2.75092854962604	2.9485036237869	3.09711830984931	11.3626634800787	5.53449161720705	5.13152375758619	5.85199037432785	2.97849284036818	3.0387516695418	2.89240434695758	5.69353378372365	4.95031590778745	6.11021219184075	2.54908859065145	5.0804899306845	2.98132965842322	5.31420920036649	3.56468405817181	3.30491572719598	2.44939863853428	6.75558022544805	3.33056420838971	3.19074537272163	3.83465556398729	3.59299006512883	7.74165798861608	3.91907711577639	2.8562518564969	5.12719770009013	3.33972228355186	2.3293324420066	3.76096285364354	5.0319035986051	2.69385788787027	3.12822280343285	5.22482621770125	2.63159039208977	10.0499971362068
GSM924008	139	1	3.31276361925272	4.53323735402924	6.21904998791188	2.41969639024932	2.68669450037437	5.3583037890401	9.26503348731439	4.94488166763283	2.88509390060086	2.87106529087175	2.92715967144546	3.07940517204155	9.50720245283915	5.56933570454032	4.44244540713592	8.62630079008115	3.0359092818278	2.81960328100701	2.96688692278586	6.67901037461271	4.65384307608849	4.85539385412127	2.76178200641976	3.98254028338174	3.01598524479155	5.53215817979467	3.59363834828397	3.15912233740712	2.49308078483083	7.56991162436807	4.59658254877456	2.85063437752436	3.97394993989495	5.93503080853586	3.93546297047972	4.35627286191553	3.19803377228858	5.75672674173474	3.29063423963065	2.4957551249945	4.67450043053453	4.42369853539946	2.83766666008559	3.36810323251897	4.34105460808945	2.70898446419318	8.67233015010853
GSM923911	97	1	2.97593676674024	5.2885483332047	5.15671829978445	2.44433710102503	2.61461724891448	4.02722483492713	10.0151523630751	5.25095429182791	2.40338197614359	2.63785867551244	3.25797492557394	3.23882341231139	11.5286784140949	4.86747623111299	5.86366950493961	6.18918126412584	3.47498202815657	3.33094952092152	2.96688692278586	7.11808410322665	4.04781772893914	5.04519830856623	2.68582007221679	4.00083944417012	3.30189383233024	6.42438681432877	3.4922983328914	3.28408810008328	3.00270582495724	9.04492698844961	5.33993276698218	3.34190581503152	4.10395802407543	5.18200451747159	3.44659388558147	4.79346860805466	2.90285848137758	5.54268686757557	3.10830721935186	2.75727648397548	4.29529615333449	5.13327110913937	2.66509613342721	3.14938872364633	5.6131501067731	2.60394900051878	9.40922179383554
GSM923875	209	1	3.15370649445516	5.27692816429431	5.16620340414273	2.5798647064905	2.52812454716262	5.92355649558123	10.12628108541	5.32747244787668	2.57339794948145	2.99826889924956	3.22596059777816	3.26539311902303	10.8450875093224	4.44934718311374	5.36839444055347	6.94034834420344	2.90418766057782	2.43609360107113	3.07447286564894	5.77159133547724	3.94754015351155	6.08912280801353	2.76178200641976	4.39732126125167	3.26723824596191	5.44361640690197	3.76736408895694	2.93001843916749	2.76973437804231	8.47643148354318	4.89856857492141	3.02698822688591	4.21539352480156	3.51003010938983	3.86562452977997	4.13767498884596	2.91839402300448	3.98145484429694	3.31167197273974	2.42443111799968	3.9678015502981	5.00149334544482	2.86642841452865	3.28343955166505	4.59547370782618	2.95775201298109	9.49465850615171
GSM923704	568	1	3.01336197257496	5.1607264751904	5.09980767363476	2.46897873585051	2.87409535417008	7.74695232313325	10.5569048844578	4.54042855708934	2.82842190948824	2.70852734683344	3.19394626998238	3.17682742998423	9.73181089297867	5.90782112434924	4.51781335171642	6.64655888673624	3.04604171423165	2.4726183324936	3.07861078652829	8.1425894699925	5.7699760895434	4.01181850103254	3.41505464056529	4.36072293967491	3.00732134819946	5.75010715922284	3.53572976805964	3.15912233740712	2.49308078483083	7.64673534124732	4.60819739593405	3.01439152336008	3.79751039707858	4.1800964447151	4.35449361467822	4.02837605231118	3.19803377228858	4.77466143676915	3.23453361800641	2.94747383596165	4.00227466640719	3.87631397851438	2.90238060758248	3.14938872364633	4.55530227102565	3.36960078682726	9.03543617745228
GSM923807	3564	0	3.25662581050064	5.03290461717609	4.80576943852807	2.50594072606384	2.72994085125031	9.44271044275663	10.0568256339507	4.87929467673388	2.29003799391836	2.70852734683344	4.51720568577989	3.48680734162003	11.4993816610332	5.41502617492155	5.05615581300569	5.53816979472524	3.14061175882969	3.00222693811934	3.15309336235658	6.7180391504895	4.28325203646479	4.6655893996763	2.73139723273857	4.36682265993771	3.14594369367277	6.33584504143607	3.91213553951775	3.65898538811176	3.0463879712538	8.35351353653639	3.70223931749352	3.70721021728044	4.21539352480156	4.10989838095117	6.83375825951934	4.70602945882683	2.93392956463137	6.04631010089126	3.22752104030338	3.28031920193744	4.43318861777087	5.47285226942919	2.57881087009802	3.26932893818939	4.51513083422511	2.76150178141779	8.92864028705706
GSM923695	104	1	2.97593676674024	4.41703566492533	5.02392683876852	2.47821923340384	2.83084900329415	6.47057524384684	9.51507311256795	4.39832341014162	2.65840593615038	2.81453035381495	2.89514534364968	3.34510223915795	11.1185238712314	4.9769862198747	4.37784431178121	6.94702571876728	3.01564441702011	2.81960328100701	3.10343831180439	6.64973879270511	5.33398663116258	3.98018442529171	2.95928303534748	3.6714545499793	2.92068238227865	5.72967444240145	3.76736408895694	3.78395115078792	3.06094868668598	7.47772316411298	5.03794674083534	3.10256844804085	4.02966769025801	4.09075362851331	4.30211478415341	4.29069349999466	2.87178739812379	4.28362878428636	3.3256971281458	3.18522052594436	5.24330684633458	4.19055326117063	2.73700051953487	3.24110771123808	3.59118778781277	2.79190698045581	8.57621384875283
GSM923753	3785	0	3.24726950904196	5.54419204923332	5.84913091793894	2.55522307166503	2.68669450037437	7.47344294900045	10.1679543562856	5.56795808117281	3.05510987393871	2.82866408807915	3.04454660717423	3.22111027450363	9.9564193331182	6.05217520044423	5.37916128977926	6.07233271781728	3.14398889854989	4.04318178365959	3.04964534037285	5.44960393449369	4.00857867768487	6.32110603011293	2.70101245905739	4.13503328995157	3.38853279825105	6.1860051180792	3.73117122631674	3.05498420184365	3.49777014965148	8.41497251003979	3.50478691578212	3.31041405621696	3.92751848125906	5.61595287755494	6.03061619147221	4.81532839536161	3.02714281439274	5.0138824725941	3.33270970584883	2.63840313898412	3.0887370895162	4.54533954804059	2.88080929175019	3.17055464385981	6.06842639051252	2.7255689674457	10.7441704237758
GSM923938	1222	0	3.28469471487668	5.2885483332047	5.67839903948988	2.60450634131597	3.43629791555721	6.68938274315308	10.1957365368693	4.85743234643424	3.45181381172705	2.68025987830504	3.20995343388027	3.84107009777523	9.21423492222237	5.73360068768289	4.37784431178121	5.57823203899605	3.39392256892581	3.25790005807659	3.23171385906421	4.97150143000296	4.67128265442372	4.51796371288577	4.31140546416032	3.8483464376003	3.31055772892232	5.18480199383101	3.81803409665323	4.13802081170371	2.33291291507681	8.49179622691903	3.5512463044201	3.93395088074528	3.97394993989495	5.3670710958627	4.59892815712734	4.09395541423205	3.135891605781	6.28553113671621	3.45192352680035	3.18522052594436	4.20911336306176	4.79368994884956	2.98866587091167	3.28343955166505	4.6088641867597	2.86930105255922	9.85776453349546
GSM923865	4027	0	2.77009813464927	5.2885483332047	5.14723319542617	2.32113077499718	2.55695544774657	4.84775295732554	10.0151523630751	5.24002312667808	2.60173394503776	2.77212915102235	4.47985456954056	3.07054860313767	10.7669628344913	5.49964752987378	5.46529608358555	7.14065956555747	2.6474997107615	2.43609360107113	2.87585266344018	1.61502670459864	4.13937551519911	6.38437418159458	2.27562562752076	4.18383105205391	3.16327148685693	5.87270346015119	3.33304973727451	3.11746708318173	2.62412722372048	9.62878723673189	5.24701398970623	3.20964042801036	4.09467173234825	3.96950416789858	3.44659388558147	4.37813264922248	2.51446994070521	3.99404542512984	3.13635753016398	2.37688178000314	3.79543596975263	5.96955307104713	2.92395192341478	3.16349933712199	4.43478796062404	2.51273423262988	10.2208705608392
GSM923955	3163	1	3.1817753988312	5.39312985339823	4.86268006467775	2.62606719425716	2.90292625475404	5.63181316317291	9.6539840154866	4.6169467131381	3.70683777173383	3.29507731879778	3.26864690174466	3.48680734162003	10.6693069909524	5.106407115684	5.37916128977926	6.93367096963961	3.06292943931914	3.49531081232262	2.94619731838912	5.3520319948017	4.56664518441232	4.42306148566329	2.79216678010095	4.58641258939826	3.13727979708069	6.92839382925643	3.68050121862046	3.63815776099907	3.42496657249056	8.82982058118772	3.88807687204542	3.11516515156668	3.89965960607753	6.58595239142325	4.16243790275391	5.31810350342162	3.57088677133406	4.67393679010601	3.21349588489732	3.16144585694609	4.36424238555268	4.15507463248363	2.73700051953487	3.43865629989724	5.11770238623316	3.12359704550637	10.1674726156416
GSM923648	47	1	2.98529306819892	4.62619870531238	4.65400776879558	2.4905395887917	2.91734170504601	9.69798585861391	9.93180582132389	4.76998302523564	2.60173394503776	2.79332975241865	3.35401790896126	3.08826174094543	11.3724290644326	5.5992020651117	5.00232156687677	6.14244164529119	3.24531322258834	3.1483258638092	3.09516247004569	7.55715783184058	5.32526684199496	4.39142740992247	2.8985134879851	3.97644056311895	3.24124655618567	5.96124523304389	3.89041982193363	3.59650250677368	2.7842950934745	8.52252571367073	4.77080525616697	2.99549646807134	4.10395802407543	4.7161495129753	3.77832647890528	4.72788924613379	2.98053618951206	4.63616504760734	3.5781499254549	2.63840313898412	3.9678015502981	4.1449378814302	2.69385788787027	3.2975501651407	4.48834987635809	2.76426641810999	9.2917463144008
GSM924015	706	1	3.03207457549232	5.0096642793553	5.50766716104083	2.56138371138383	2.91734170504601	6.74408461797964	10.1818454465775	4.40925457529144	2.88509390060086	2.68732674543714	3.14592477828872	3.34510223915795	9.10681349432955	6.27119517796765	4.04407198578186	8.12552273669608	3.08657144384703	2.56393016104976	3.17792088763267	4.12262555468268	5.67841830328343	4.2016229554775	2.73139723273857	4.36072293967491	3.06796862434404	5.57302361343745	3.71669408126066	3.45070911698483	3.11919154841471	8.52252571367073	3.64416508169605	3.31041405621696	3.9089458978047	6.73911041092617	4.44179166555291	4.90276754458944	3.19803377228858	6.68842972336876	3.38881032747308	2.56707913198931	4.69173698858907	4.2158951388042	2.7513813967564	3.09294626974372	4.44817843955755	3.22863250918077	9.39854220479602
GSM923684	75	1	2.88237375215343	5.04452478608648	5.54560757847396	2.37965361815171	2.47046274599471	3.88135316872297	10.5846870650415	5.44771526452474	2.34670998503097	2.63785867551244	3.31666839343832	3.02626575861827	11.343132311371	5.29556073263604	5.77753471113332	6.48630990965301	2.78597662469513	2.76481618387332	2.79723216673254	7.30347078864142	4.04781772893914	5.11901115196149	2.68582007221679	3.76905007418399	3.13727979708069	6.13832877882928	3.44162832519512	3.01332894761827	2.42027720766991	8.47643148354318	7.03570045226831	4.11660308186974	3.69536118807962	3.42706823917559	3.84816491960503	4.07209562692509	2.68536089860105	5.9833571967268	3.19947072949125	2.80482582197202	4.19187680500721	4.7734164467427	2.63633437898414	3.15644403038416	5.01057855476506	2.61224125214504	10.0606767252464
GSM923977	621	1	3.00400567111628	5.06776512390726	5.50766716104083	2.42277624808384	2.74435630154228	7.81988815623533	10.0568256339507	5.34933477817632	2.17669401169312	2.83573095521125	2.88447496819535	3.36281537696571	11.1673517930009	4.57876807892303	5.31456019442455	6.00222379034337	2.98524711980858	3.29442478949906	3.0124040524587	2.34681625228854	3.8123834214135	5.2455474549248	2.57947336433264	4.38512182072609	3.16327148685693	6.16557240125781	3.66602407356437	3.13829471029443	3.06094868668598	8.98346801494621	5.36316246130117	3.94654758427111	4.05752656543954	3.98864892033645	4.56400893677747	4.2688337126877	2.71643198185484	3.98145484429694	3.14337010786701	3.28031920193744	4.74344666275271	5.15861298677294	2.70104832648104	3.10705688321937	3.04217815153878	2.63159039208977	8.9499994651361
GSM923683	118	1	3.31276361925272	5.03290461717609	5.11877788235133	2.41661560836504	2.94617260562997	6.81702045108172	9.12612258439574	4.27808059349355	2.65840593615038	2.79332975241865	3.62080450749819	3.60194273737047	10.1810277732577	5.40507072139776	4.06560568423343	8.71644083969047	3.25544565499219	2.87439037814071	3.23585177994356	5.71304817166205	5.21190958281594	4.38088271800886	2.95928303534748	4.05573692653526	2.9899935550153	5.6070781414731	3.63706978345221	3.74229589656254	3.29392013360091	7.64673534124732	4.55012316013659	2.97660141278261	4.00180881507648	6.7773999158019	5.01795880132584	4.31255328730161	2.99607173113895	3.81777729346935	3.57113734775187	2.59085380098758	5.22607028828003	4.53013442146045	2.78733358981023	3.33988200556766	4.20714981875433	3.16782211110473	7.70048754751205
GSM923760	46	1	3.2285569061246	5.33502900884627	4.80576943852807	2.42277624808384	2.65786359979042	5.90532253730571	10.2929741689124	5.62261390692193	2.48838996281252	2.87106529087175	3.11391045049294	3.31853253244631	10.9232121841536	6.13679655539646	5.41146183745662	6.08902565344882	2.96836040796433	3.97013232081466	2.90481810959562	5.55693306815487	3.98241931018202	6.2789272624585	3.02005258270985	4.05573692653526	3.18926317663318	6.0974633451865	3.97728269227012	2.80505267649133	2.97358439409288	8.63007891730168	3.85323233056694	3.02068987512299	4.02038139853083	4.38430586106882	7.13057163249327	4.99020669381727	2.99607173113895	5.08942595759145	3.29063423963065	2.40065644900141	4.19187680500721	5.06231385176538	2.67228657203797	3.22699709776243	5.68010250144067	2.50997042516284	9.43058097191458
GSM923905	417	1	3.07885608278572	4.84698191460982	4.64452266443729	2.71539231195596	2.67227905008239	8.73158607001134	9.77900382811338	4.9776751630823	2.57339794948145	2.92053336079646	2.93249645988901	3.57537303065883	11.4798504923254	5.29556073263604	5.08845636068305	5.88871443209479	3.03928743479125	3.29442478949906	3.09102454916634	5.52766148624728	3.52027048429834	4.48632963714495	3.43024702740588	3.68365399050488	3.17193538344901	5.49129274615188	3.70221693620458	3.88808928635139	4.05107733607444	7.47772316411298	5.31670307266319	3.14665691038124	4.98615573815728	4.27582020690442	4.79098386905165	5.58042095110509	3.67963556272232	3.38969754515101	3.03116886461852	2.61462846998585	5.07094126578911	4.76327969568927	2.72261964231333	3.36104792578114	3.57779730887926	2.79743542461504	9.01407699937323
GSM923641	155	0	3.23791320758328	4.82374157678904	5.67839903948988	2.4905395887917	2.57137089803855	6.10589607833643	10.0429345436588	4.47484156619039	2.74341392281931	2.95586769645696	2.43093759061094	3.13254458546483	11.4603193236177	5.19102847063623	5.45452923435976	7.26418448487376	2.89405522817398	3.0935387666755	2.85102513816408	6.24969383996797	4.26145256354575	5.92040773739579	1.98697027754948	5.14148713331243	2.86003510613408	5.47086002933049	3.419912607611	3.05498420184365	2.72605223174576	8.1384071292745	4.64304193741254	3.61903329259967	4.0760991488939	4.19924119715296	4.00530141117947	3.96279669039031	2.45232777419763	4.54803098177709	3.18544557408519	2.44820578699796	4.48489829193451	5.05724547623867	2.62195350176261	3.17055464385981	3.5108449142117	2.60671363721098	9.32378508151936
GSM923762	1517	1	3.02271827403364	4.28921380691102	4.25563338574779	2.68767081929597	3.1191580091337	6.45234128557132	10.7513801485439	5.21816079637843	2.715077927263	2.97000143072116	5.82445633696313	4.10676716489163	11.4017258174943	5.85804385673029	6.55274785538988	5.93211486286946	2.941340250473	2.65524198960592	3.16136920411528	3.64452305019195	4.1306557260315	4.99247484899818	3.00486019586926	3.99473972390733	3.14594369367277	5.83864893211554	4.02071412743836	3.03415657473096	3.86178803545606	7.01678086283749	4.59658254877456	2.9703030610197	4.00180881507648	3.76529283706961	4.59892815712734	4.64045009690596	3.21356931391548	5.0138824725941	3.46594868220641	3.20899519494263	5.41567242688005	5.18395486440651	2.69385788787027	3.30460547187853	4.5017403552916	2.65923095443559	8.8538831637804
GSM923949	353	1	3.1349938915378	5.05614495499687	4.17026744652326	2.58602534620931	3.01824985708986	7.072295866939	10.0984989048263	5.32747244787668	2.68674193170669	2.77919601815445	3.07656093497	3.47795077271615	10.7181349127218	4.52401308454218	5.7237004650044	6.37279954984833	3.00889013757971	2.83786564671825	3.10343831180439	5.13737372747933	4.3966092956438	5.32990499023368	2.94409064850688	3.95814140233057	3.4145244880273	6.12470696761502	3.93385125710188	3.45070911698483	3.10463083298253	9.88998787412133	5.11925067095179	3.1781486691958	4.2803975668918	4.84377991957757	4.82590308940153	4.44371201114335	2.94946510625826	4.59839330510866	3.35374743895792	2.85237515996856	4.36424238555268	5.45764714284905	2.99585630952244	3.36104792578114	4.98379759689803	2.57630843817295	10.4771806977877
GSM923772	1637	0	3.05078717840968	6.12520049475291	5.18517361285929	2.50902058389836	2.62903269920646	6.08766212006091	10.8069445097114	5.25095429182791	2.23336600280574	2.75799541675814	5.22152089728695	4.30161168077699	11.1771173773548	5.98248702577768	7.34949469809801	6.02893228704261	2.86703608392589	2.52740542962729	2.98343860630326	4.96174423603376	3.60746837597451	5.25609214683841	2.6706276853762	4.31802489783536	3.15460759026485	5.92037979940111	3.44162832519512	3.24243284585789	2.7842950934745	7.70819431475072	6.29235023406069	2.8191426187098	3.47249018662737	3.286674026123	3.28945739400703	4.4218522238364	2.65428981534726	5.32864699341641	3.20648330719429	2.37688178000314	4.77791977886181	4.46931391513988	2.44219253649346	3.17760995059764	4.32766412915594	2.61776969630427	9.64417275270502
GSM923770	2368	0	3.1817753988312	5.12586596845922	3.73395264604235	2.64454818936383	3.19123526059359	7.34580524107181	10.7652712388358	5.83030604476859	3.14011786060764	2.96293456358906	4.51720568577989	4.39017736981579	11.3040699739554	5.15120665654106	6.53121415693831	6.03894784811031	2.81975106162686	3.36747425234399	3.16964504587397	6.81561109018149	3.80366363224588	5.3615390659745	3.06562974323163	3.92154308075381	3.33654941869856	6.47887405918581	3.79631837906911	3.11746708318173	3.10463083298253	7.73892380150241	6.74532927328096	2.82544097047271	3.9925225233493	3.98226605987367	5.52428749639903	5.33996329072857	2.99607173113895	3.79259613180356	3.52204930383066	2.54330446299104	5.38119931077096	4.86464720622355	2.95990411646861	3.57976243465378	3.05556863047229	2.89417780743802	8.67233015010853
GSM923967	230	1	3.07885608278572	5.88117694763468	5.46972674360771	2.48745973095717	2.57137089803855	5.46770753869322	10.2929741689124	5.10884914488019	2.82842190948824	2.75092854962604	2.90581731982041	3.15911429217647	11.4017258174943	5.13627347625537	4.77621773313527	5.948807798501	2.97849284036818	2.85612801242948	2.7599908788184	4.75684316268059	4.43584834689808	5.08737707622067	2.64024291169501	4.97069496595422	3.0852964175282	5.70924172558006	3.65154692850829	2.97167369339288	3.25023798730436	8.67617314742922	5.67676333460751	3.51196131263016	3.7882241053514	3.8546356532714	3.74340725855541	4.00651626500422	2.84071631487	4.59839330510866	3.04519402002458	2.80482582197202	4.05398434057083	6.28379235370338	2.71542920370257	3.13527811017068	3.85899736648302	2.49338592191031	10.3383460402739
GSM923881	100	1	3.49988964842632	5.04452478608648	4.88165027339431	2.67534953985835	3.82551507344061	5.83238670420363	8.83440968826659	4.6169467131381	2.91342989615716	2.84986468947545	3.40203940065492	3.64622558188987	8.17908298070975	4.77787714939887	5.00232156687677	5.62163246977072	4.06266310757956	2.32651940680374	3.59585089644695	5.23494566717132	4.04345783435533	5.0135642328254	4.1139044352326	3.92154308075381	3.29322993573815	5.23247833308092	4.07862270766269	4.63788386240836	3.54145229594803	5.40348280837331	4.94502796355938	3.4804695538156	4.54970002697994	4.60766194433566	6.41472761532084	4.115815201539	4.22337951966364	3.67928090430753	4.10409325318219	2.59085380098758	4.00227466640719	4.36287802907889	3.11809376590546	3.40337976620811	4.47495939742457	2.93563906556934	7.76456508174918
GSM923696	239	1	3.12563759007912	4.57971802967081	6.85455197991668	2.36117262304504	2.64344814949844	4.26426629250889	10.9041821417544	4.87929467673388	2.17669401169312	2.65199240977664	4.34112688290313	2.85799094944455	10.796259587553	5.05165212130314	4.72238348700634	6.10905677558422	2.79948619681917	2.60045489247222	2.89654226783692	6.7570679263663	3.86034226183539	4.74994693498518	2.59466575117323	3.87884503891426	3.11995200389652	6.01573247790093	3.65154692850829	4.09636555747833	3.03182725582161	8.61471417392583	6.12974237382778	3.34190581503152	3.45391760317301	3.79081853549502	3.8307053094301	4.18139456345987	2.80964523161621	4.73688969427047	3.29764681733368	3.11389651894955	3.86438220197082	4.63657030752143	2.65790569481644	3.1423334169085	4.78294041289535	2.48232986281702	9.24902795824271
GSM923843	2432	1	3.20048800174856	4.80050123896825	5.24208423900897	2.4967002285105	2.60020179862251	8.16633336347022	9.93180582132389	4.6606713737374	2.23336600280574	2.72972794822974	2.74574568084153	3.12368801656095	11.7825836072961	5.16613983682675	5.62679882197233	6.4061854211114	2.86703608392589	2.4178312353599	2.87171474256083	6.24969383996797	4.50560666023901	5.15064522770232	2.48831904328907	4.22652909389347	2.93801017546281	6.49249587040007	3.54296834058768	3.47153674409752	3.20655584100781	7.87720649188506	5.37477730846066	3.41748603618647	3.7882241053514	4.32049065776769	5.12271646237547	4.37813264922248	2.77857414836242	5.06424479592567	3.12233237475792	2.6621778079824	4.32976926944359	4.34767290249875	2.95990411646861	3.26227363145156	4.56869274995916	2.61224125214504	9.38786261575649
GSM923876	4214	0	3.2285569061246	5.36988951557745	5.26105444772554	2.4350966034717	2.36955459395086	4.19133045940681	10.12628108541	5.80844371446894	3.42347781617073	2.65199240977664	2.70839616531859	3.03512232752215	10.6693069909524	4.66836716063716	5.4222286866824	7.18405999633215	2.92783067834895	2.78307854958455	2.7765425623358	2.29803028244254	4.11321614769626	5.22445807109758	2.83774394062273	5.33667818172181	2.851371209542	5.34826372840214	3.79631837906911	2.84670793071672	2.74061294717795	8.38424302328809	4.7127310203695	4.21737671007634	3.74179264671551	4.39706966751914	3.76086686873034	4.15953477615292	3.08928498090032	5.21533176592038	3.08726948624277	2.42443111799968	4.03674778251629	5.08258735387224	2.59319174731955	3.31166077861635	5.86756920650983	2.70345602003395	10.7334908347362
GSM923866	466	1	3.5560274571784	4.82374157678904	5.17568850850101	2.48745973095717	2.9894189565059	8.89569169449102	9.72343946694592	4.75905186008582	3.0267738783824	2.70146047970134	2.87380299202463	3.28310625683079	10.3861050446895	5.47973662282619	5.22842540061826	5.69174139724463	3.20140635325276	3.38573661805522	3.11998999532178	5.25446005510972	5.40374494450351	4.21216764739111	2.77697439326035	4.2875262965214	3.19792707322526	5.6956199143658	3.57916120322789	3.51319199832291	3.01726654038943	7.78501803162996	4.86372403344292	3.19074537272163	3.52820793699043	4.09075362851331	4.31957439432834	4.24697392538074	2.88732293975069	4.73688969427047	3.45893610450338	3.25654453293917	3.88161876002536	4.3273994003919	2.6866674492595	3.27638424492722	3.8456068875495	2.54037562420086	8.59757302683188
GSM923942	324	1	2.9010863550708	5.60229289378528	4.46430568162996	2.41969639024932	2.68669450037437	8.36690690450094	10.3485385300798	4.6169467131381	2.23336600280574	2.70146047970134	2.67638183752281	3.36281537696571	11.7142245168189	6.11190792158698	5.4222286866824	6.32606093256979	2.91094295326147	2.91091510956318	2.92550771399237	5.31300321892491	4.78463991360274	4.3176145665272	2.68582007221679	5.26348153856829	3.12861590048861	6.66957941618547	3.54296834058768	2.93001843916749	3.03182725582161	8.44570199679149	4.53850831297709	2.73096569402903	3.96466364816777	3.95035941546072	4.07513985187922	4.68416967151987	3.01160727276584	3.38969754515101	3.14337010786701	2.44820578699796	4.39871550166177	4.35274127802547	2.7513813967564	3.2975501651407	4.07324502941921	2.76979403304406	9.61213398558645
GSM923940	33	1	2.76074183319059	5.55581221814371	5.97243727459658	2.4073751108117	2.65786359979042	4.62894545801929	10.4874494329985	5.40399060392545	2.20503000724943	2.78626288528655	2.6923890014207	2.93770006957947	10.8939154310919	5.29058300587415	5.32532704365033	6.09570302801266	2.90418766057782	2.49088069820483	2.89240434695758	7.07905532734985	4.38788950647618	5.44589660128337	2.38197233540492	5.10488881173567	2.96400186523906	6.19962692929346	3.36200402738667	2.76339742226595	2.85709867063541	9.02956224507376	5.31670307266319	3.46787285028977	3.46320389490019	4.14818788582691	2.55615376665966	3.613040093479	2.93392956463137	5.71895499923606	2.99610597610337	2.42443111799968	3.69201662142535	5.48298902048262	2.60038218593031	3.07883565626806	4.74276897609482	2.30819257866547	10.8616459032105
GSM923747	3926	0	3.14435019299648	5.62553323160606	4.81525454288635	2.47205859368503	2.87409535417008	5.77768482937707	10.334647439788	6.05986051291489	2.26170199836205	2.70146047970134	4.18105524392425	3.44252449710063	10.884149846738	6.21644018358679	5.60526512352076	6.26262837810361	2.9447173901932	3.64140973801248	3.0124040524587	6.97172619368867	3.65978711098021	5.90986304548218	2.77697439326035	4.49491678545636	3.07663252093612	5.98167794986528	3.70945550873262	3.11746708318173	3.27935941816873	7.69282957137487	4.1203738152353	2.88212613633892	4.23396610825591	4.5310829345842	7.82895603949077	4.85904796997553	3.135891605781	3.76741497013778	3.24855877341247	2.61462846998585	5.19159717217094	4.94574121465097	2.61476306315185	3.25521832471374	5.41229292277042	2.48509367028405	9.91116247869306
GSM923844	170	1	3.17241909737252	5.13748613736961	4.91959069082743	2.52134186333598	2.96058805592195	6.25176774454059	10.2790830786205	4.67160253888723	3.42347781617073	2.93466709506066	2.75108086856869	3.37167194586959	11.3821946487865	5.09147393539831	5.21765855139248	7.36100190904691	3.0325321421076	2.78307854958455	3.16964504587397	3.79088095972993	4.13501562061531	6.00476527270466	3.08082213007223	3.87274531865147	3.29322993573815	5.62751085829449	3.66602407356437	3.32574335430867	3.0463879712538	8.44570199679149	5.16571005958977	3.24113218682493	4.24325239998309	4.22476689557836	4.33703400450328	4.70602945882683	3.02714281439274	4.54803098177709	3.38881032747308	2.75727648397548	3.76096285364354	4.84437370411669	2.78733358981023	3.34693731230549	4.00629263475165	3.06555128412252	9.54805645134932
GSM923888	125	1	2.92915525944684	5.18396681301118	4.11335682037358	2.45973823829717	2.5425399974546	6.94465815901036	10.2374098077449	4.68253370403705	2.4317179716999	2.91346649366436	2.91648929599113	3.25653655011915	11.1868829617087	5.49964752987378	5.77753471113332	6.54640327605922	3.04266457451145	3.31268715521029	2.92964563487172	4.20068310643627	5.29910747449211	4.35979333418164	3.05043735639104	4.61691119071222	3.12861590048861	7.24850639279156	3.71669408126066	3.40905386275944	3.25023798730436	8.84518532456357	4.45720438286063	2.86323108105019	3.77893781362422	4.41621441995701	5.29731256412484	4.96834690651031	3.66410002109543	4.39694401178239	3.07324433083671	2.59085380098758	3.91609187613446	4.27164726959805	2.7729527125887	3.39632445947028	5.68010250144067	2.58183688233218	9.66553193078406
GSM923779	336	1	3.21920060466592	4.91670292807217	4.41688015983856	2.60142555943169	2.75877175183426	12.0684004344315	10.7930534194195	4.75905186008582	2.51672595836883	2.92760022792856	3.33267555733621	3.46023763490839	11.8607082821273	6.26621745120575	5.20689170216669	5.30113451560427	3.13723360586625	3.31268715521029	2.97930068542391	7.11808410322665	4.57972486816375	4.40197210183607	3.06562974323163	4.12283384942598	3.32788552210648	6.56741583207851	3.70945550873262	3.30491572719598	3.23567727187218	8.52252571367073	4.15521835671379	2.7183689905032	4.41040565107228	5.20114926990946	8.21306746333939	4.7716088207477	3.49320906319959	3.42746928764969	3.37478517206702	2.68595247698067	4.57108108220724	4.96094634123111	2.82328578286406	3.39632445947028	4.5017403552916	2.68134390184735	8.96067905417562
GSM923906	292	0	3.35018882508744	4.61457853640199	5.33693528259178	2.47821923340384	2.93175715533799	5.85062066247915	9.57063747373541	4.69346486918687	2.68674193170669	2.76506228389025	3.34868272123409	3.60194273737047	11.0892271181697	5.54444707073084	5.32532704365033	6.8835931643011	3.2385579299047	2.56393016104976	3.21516217554682	6.95221180575027	4.15681509353435	5.92040773739579	2.60985813801382	3.99473972390733	2.9899935550153	5.50491455736614	3.64430835598025	4.13802081170371	3.38128442619401	7.93866546538846	4.64304193741254	3.15295526214415	4.13181689925696	4.56937243945993	6.55440449672034	4.90276754458944	3.22910485554237	5.60563977174003	3.31868455044277	2.47198045599623	4.12293057278902	4.75314294463585	2.75857183536716	3.32577139209201	4.47495939742457	2.83889668274636	9.80436658829785
GSM923630	434	1	3.25662581050064	5.27692816429431	5.46024163924943	2.54290271627717	2.90292625475404	7.34580524107181	10.4735583427066	4.64974020858758	2.57339794948145	2.54598940279513	3.2633101133011	3.47795077271615	9.79040439910203	5.72862296092099	4.66854924087741	7.33429341234767	3.19127392084892	3.00222693811934	3.28550683049575	7.95720278457772	4.6058842356666	4.8975726217757	3.17197645111579	3.86054587812588	3.29322993573815	5.88632527136545	3.6877397911485	4.05471030325294	3.07550940211816	8.61471417392583	4.05068473227834	3.36709922208317	4.2803975668918	4.64595144921139	3.81324569925516	4.72788924613379	3.10482052252721	5.92040429256234	3.43088579369126	2.61462846998585	4.50213484998906	4.3273994003919	2.90238060758248	3.26932893818939	5.34534052810286	3.93070926072101	10.7548500128153
GSM923632	493	1	3.09756868570308	5.0096642793553	5.41281611745803	2.45973823829717	2.70110995066635	8.27573711312334	10.0429345436588	4.45297923589074	2.65840593615038	2.70852734683344	2.76708803246658	2.99969605190663	11.4505537392638	5.29058300587415	5.08845636068305	5.68172583617693	3.02577684942396	3.2031129609429	3.04136949861415	7.77181609916295	4.47508739815235	4.74994693498518	2.51870381697026	3.73855147287002	3.13727979708069	5.81140530968702	3.49953690541944	3.28408810008328	2.63868793915266	7.84647700513336	4.10875896807581	3.65052505141423	3.79751039707858	3.41430634720051	6.79883903916946	4.66230988421292	2.80964523161621	4.58580272427577	3.38881032747308	3.28031920193744	4.07122089862538	4.98628821886468	2.80890490564253	3.22699709776243	4.82311184969589	2.51549886932207	9.39854220479602
GSM923621	2706	0	2.91044265652948	5.14910630628	4.97650131697712	2.44125724319051	2.65786359979042	7.81988815623533	10.7513801485439	4.81370768583494	2.715077927263	2.71559421396554	6.12859245102299	3.70822156421703	11.4017258174943	6.06213065396802	5.94980429874589	6.37947692441216	2.92445252538551	2.81960328100701	2.96274900190651	6.11309312439919	3.87342194558681	5.48807536893781	2.51870381697026	4.07403608732364	3.09396031412028	5.91356889379398	3.55020691311573	3.20077759163251	2.65324865458485	8.03085392564355	5.46769608573661	2.96400470925678	3.80679668880575	3.84825279280861	3.79578608908022	4.94648711920335	2.98053618951206	5.95817603506101	3.30465939503671	2.59085380098758	5.17436061411639	4.4743822906666	2.78733358981023	3.23405240450026	3.37694012487658	2.74768191485746	9.76164823213976
GSM923956	646	1	3.78057869218672	5.41637019121901	4.33151422061403	2.6353076918105	2.8596799038781	9.47917835930767	10.0429345436588	4.24528709804408	3.36680582505812	3.21027491321258	3.74352503023773	3.77021754654419	10.5325888099979	5.93768748492062	5.10999005913462	5.07077661104714	3.40405500132966	3.47704844661138	3.28550683049575	4.86417229634177	4.87619769986271	4.42306148566329	3.02005258270985	4.04963720627247	3.14594369367277	6.23368145732911	3.93385125710188	5.15857454022569	3.54145229594803	7.04751034958919	3.72546901181251	2.88212613633892	4.43826452625381	4.64595144921139	6.1179142423469	5.07764584304509	4.42534156081328	5.31605641258351	3.5080241484246	3.2327698639409	4.93304880135273	4.78355319779613	3.4057113103361	3.43160099315941	4.80972137076238	2.90799850322351	8.84320357474088
GSM923628	403	1	3.09756868570308	5.41637019121901	5.74479476999785	2.42893688780265	2.8596799038781	3.48020608666152	9.80678600869711	4.96674399793248	2.85675790504455	2.76506228389025	3.135252802118	3.24767998121527	11.1185238712314	4.04117358863827	5.50836348048869	6.06231715674958	2.9379631107528	2.76481618387332	3.07861078652829	7.06929813338065	4.11321614769626	5.08737707622067	2.68582007221679	3.89714419970264	3.12861590048861	5.96124523304389	3.6877397911485	2.88836318494211	3.01726654038943	8.55325520042243	5.90906027779739	3.44897779500103	3.63035714598939	4.19924119715296	3.4116746652316	4.48743158575727	3.01160727276584	5.79449848423341	3.18544557408519	2.92369916696338	3.76096285364354	4.85957883069683	2.82328578286406	3.24110771123808	4.78294041289535	2.67028701352889	10.2422297389182
GSM923612	83	1	2.92915525944684	5.79983576526194	6.47514780558546	2.22564594162933	2.48487819628668	2.22206296565063	10.5291227038741	5.10884914488019	2.48838996281252	2.61665807411614	2.5643316902376	2.99083948300275	11.5384439984488	5.69377887358772	5.63756567119811	6.82683898595486	2.73193630971246	2.3630441382262	2.85102513816408	5.68377658975445	4.58408476274756	5.10846646004789	2.59466575117323	6.01984685115463	2.91201848568657	6.0089215722938	3.35476545485863	3.15912233740712	2.1727450453228	7.03214560621334	6.98924106363034	3.19074537272163	5.27403078169977	4.30772685131736	2.9926440210331	3.39444222040944	2.34357898280937	6.2981217175491	3.26959650652156	2.28178310401006	4.12293057278902	4.71766431594885	2.3702881503858	2.90245298782239	4.67581658142725	2.5293187358824	10.3703848073925
GSM924016	242	1	3.31276361925272	4.49837684729807	5.44127143053287	2.48437987312265	2.71552540095833	8.31220502967438	10.848617780587	4.6169467131381	3.14011786060764	2.60252433985193	2.71906654077292	3.72593470202479	10.2786836167967	6.26621745120575	4.44244540713592	6.92031722206804	3.08657144384703	3.34921188663276	3.16136920411528	7.75230171122455	5.58250062243965	4.5495977886266	3.11120690375342	4.85480028096115	2.94667407205489	5.41637278447345	3.68050121862046	3.8672616592387	3.03182725582161	8.03085392564355	4.17844805103278	3.1781486691958	3.9925225233493	4.06522793008791	7.88133487001558	4.57487073498509	2.79410968998932	7.02837540585685	3.19947072949125	3.066347180953	4.20911336306176	4.95587796570439	3.0246180639655	3.05061442931675	4.43478796062404	3.20375575430198	8.03155480773722
GSM923716	763	1	3.14435019299648	4.99804411044491	5.09980767363476	2.45357759857837	3.04708075767381	9.86209148309359	9.34838002906558	4.36552991469215	2.51672595836883	2.77212915102235	2.81510952416025	3.46909420381227	9.85876348957928	3.95655223368604	4.17327417649128	5.77520507384621	2.9379631107528	3.1483258638092	2.90068018871627	5.87892046913843	4.59280455191517	3.70602243553787	2.92889826166629	4.31192517757257	3.14594369367277	7.40515722175557	3.64430835598025	3.49236437121022	2.95902367866069	8.66080840405338	3.89969171920492	3.39229262913482	5.66405503424122	4.44174011838242	3.58627076698097	4.33441307460857	3.08928498090032	3.67928090430753	3.22050846260035	2.78105115297375	4.01951122446174	4.75314294463585	2.78733358981023	3.22699709776243	3.8456068875495	2.78085092136252	8.05291398581627
GSM923624	3141	0	2.80752334048399	5.40475002230862	5.89655643973034	2.29340928233719	2.16773828986318	5.13949628973386	10.6263603359171	4.82463885098476	1.95000604724264	2.64492554264454	5.62703518246131	3.04397889642603	11.9388329569584	5.21591710444571	5.00232156687677	5.87869887102709	3.02239970970376	2.54566779533853	2.94205939750977	3.57622269240756	4.57972486816375	4.70776816733074	2.6554352985356	5.4281739856637	2.98132965842322	6.41076500311451	3.55020691311573	2.86753555782941	2.74061294717795	6.84776868570315	3.99261049648087	3.60013823731093	4.1968209413472	3.5291748618277	2.80058830910879	4.29069349999466	2.32804344118247	5.6560020950716	3.26258392881853	2.59085380098758	3.26110267006167	5.39682663652849	2.61476306315185	2.99417197541414	4.47495939742457	2.31372019359954	10.4237827525901
GSM923657	2170	0	2.77945443610795	4.63781887422277	5.07135236055992	2.47821923340384	2.48487819628668	8.23926919657229	10.0568256339507	5.36026594332615	2.23336600280574	2.67319301117294	2.88447496819535	3.04397889642603	11.5775063358644	5.40507072139776	5.10999005913462	5.98219266820797	2.93120781806916	2.83786564671825	2.99171444806196	3.49816514065397	4.80207949193797	4.71831285924435	2.53389620381085	4.17773133179112	3.12861590048861	6.55379402086425	3.60087692081201	2.97167369339288	2.88622010149978	8.52252571367073	4.85210918628343	3.28522064916531	3.72322006326116	3.72062238620634	4.30211478415341	4.24697392538074	2.98053618951206	5.03906363425989	3.31868455044277	3.25654453293917	4.01951122446174	5.08765572939895	2.73700051953487	3.15644403038416	4.48834987635809	2.50444198100361	9.92184206773259
GSM923839	77	1	3.6028089644718	5.66039373833724	4.79628433416979	2.6353076918105	3.82551507344061	6.28823566109163	8.83440968826659	4.76998302523564	3.59349378950859	2.78626288528655	3.79688331037495	4.22190256064207	9.80016998345592	4.65343398035147	4.23787527184599	5.43467599754436	3.75193484278058	3.0935387666755	3.64964386787849	3.49816514065397	4.45328792523331	3.8536481223284	3.26313077215935	4.06793636706085	3.28456603914607	5.7841616872585	4.07862270766269	5.24188504867647	3.13375226384689	7.55454688099222	3.95776595500239	3.86466901135325	4.18753464962003	4.65233239519893	5.40207022517447	4.70602945882683	3.16696268903479	4.35917226928371	3.72541405721854	3.70826324390632	4.95028535940728	4.60616005436115	3.34818780144997	3.57270712791595	4.91684520223047	3.21757562086231	9.54805645134932
GSM923623	3242	0	2.88237375215343	5.03290461717609	5.2800246564421	2.33653191226932	2.67227905008239	9.40624252620559	10.1123899951181	4.82463885098476	2.40338197614359	2.77919601815445	3.67949637464618	3.00855262081051	12.0462543848512	7.45589414729888	5.29302649597298	5.81192813005705	2.98186998008838	2.45435596678236	2.99585236894131	9.25490958248114	4.47944729273616	4.71831285924435	2.98966780902867	4.22042937363067	2.95533796864698	6.5878485488999	3.63706978345221	3.51319199832291	2.66780937001703	8.26132507628129	3.51640176294161	3.48676790557851	3.91823218953188	3.68233288133061	4.51163010625266	4.20325435076683	2.79410968998932	4.15772297595743	3.24154619570944	2.56707913198931	3.82990908586172	4.69232243831528	2.63633437898414	3.15644403038416	4.80972137076238	3.27285757477912	9.37718302671697
GSM923665	1444	0	3.041430876951	5.13748613736961	5.0808374649182	2.4628180961317	2.80201810271019	6.48880920212236	9.19557803585507	4.37646107984197	2.97010188726979	3.00533576638166	3.15659675445944	3.30081939463855	10.2005589419655	5.08649620863642	4.49627965326485	6.48297072159304	3.07306187172298	2.91091510956318	3.03309365685545	3.72258060194554	5.73945682745674	4.06454196060058	3.08082213007223	4.76330447701926	3.28456603914607	5.97486704425815	3.58639977575593	4.26298657437987	2.7842950934745	8.64544366067753	3.76031355329099	3.09627009627794	4.21539352480156	5.24581972077273	3.90054375012984	4.48743158575727	2.94946510625826	3.81777729346935	3.50101157072157	3.42296721592707	4.17464024695266	4.27671564512476	3.01023718674397	3.40337976620811	4.67581658142725	2.58183688233218	9.79368699925832
GSM923736	99	1	2.97593676674024	5.49771137359175	5.64994372641504	2.35501290737599	2.72994085125031	4.11839462630473	9.52896420285982	5.3384036130265	3.45181381172705	2.75799541675814	2.97518116313912	3.53109018613943	9.80016998345592	5.16116211006485	4.55011389939377	6.89694791342877	3.07981716440663	2.69176672102839	3.15309336235658	6.49362368919794	4.6058842356666	5.2455474549248	2.82255155378214	4.9035980430635	3.32788552210648	5.75691806482997	3.77460266148498	3.97139979480217	2.82797723977105	5.20374114448727	3.70223931749352	3.43638109147521	3.91823218953188	5.01608269151835	3.90054375012984	3.89721732846944	3.12035606415411	5.60563977174003	3.36076001666096	2.3293324420066	4.2263499211163	5.26504887283393	2.70104832648104	3.24816301797591	4.58208322889267	3.0240900259912	10.2742685060368
GSM923675	30	1	3.37825772946348	4.57971802967081	4.59709714264589	2.45665838046265	2.5425399974546	4.55600962491721	8.82051859797473	4.47484156619039	2.57339794948145	2.88519902513595	2.69772418914787	3.02626575861827	11.1868829617087	5.88791021730166	5.29302649597298	9.16380290123317	2.53266581459901	2.21694521253634	2.86343890080213	8.47433406494525	4.84567843777605	5.38262844980172	3.1567840642752	5.15978629410081	3.05930472775195	5.96124523304389	3.47782118783532	3.38822623564675	2.97358439409288	7.83111226175751	3.80677294192897	2.73726404579194	4.47540969316252	9.2406920342989	3.56881115680603	4.66230988421292	2.74750306510863	6.39884636421224	3.01013113150943	2.4957551249945	5.50185521715278	4.62643355646801	2.46376385232576	3.12116749669502	6.42996932171734	6.40732868950689	6.54709193124369
GSM923819	3625	0	2.95722416382288	5.3001685021151	5.40333101309974	2.47821923340384	2.45604729570273	6.17883191143851	9.86235036986457	5.20722963122861	2.82842190948824	2.69439361256924	2.76175284473942	3.03512232752215	11.0599303651081	5.7186675073972	5.17459115448933	6.19585863868967	2.9447173901932	3.0387516695418	2.94619731838912	4.46412734360463	4.29633172021621	5.46698598511059	3.85563385894251	4.29972573704698	3.04197693456779	6.14513968443642	3.56468405817181	2.88836318494211	2.98814510952506	8.1998661027779	4.75919040900748	3.02068987512299	4.38254677589075	3.86739754524648	4.04022063152934	3.94093690308335	3.24464039716927	4.56062156260998	3.15739526327307	2.54330446299104	4.46766173387996	5.02683522307839	2.72261964231333	3.33988200556766	5.22482621770125	2.58736449726625	8.52281590355523
GSM923607	84	1	3.05078717840968	5.18396681301118	5.09980767363476	2.48437987312265	3.00383440679788	6.36117149419371	9.23725130673066	5.03233098883142	2.715077927263	2.73679481536184	3.04454660717423	3.22996684340751	11.3138355583093	6.91829965701412	5.09922320990884	5.72846545501157	3.13723360586625	2.58219252676099	3.0537832612522	6.054549960584	5.58250062243965	3.94855034955088	2.6554352985356	5.00119356726819	3.17193538344901	5.92037979940111	3.71669408126066	3.59650250677368	2.97358439409288	7.96939495214015	3.78354324760998	2.91361789515348	4.2803975668918	4.19924119715296	4.04022063152934	4.70602945882683	3.4466024383189	4.0569983292943	3.45893610450338	2.40065644900141	3.31281234422531	4.45410878855974	2.97428499369014	3.1141121899572	5.45246435957096	2.69516376840768	10.0286379581278
GSM923895	40	1	3.2285569061246	4.62619870531238	5.38436080438318	2.55830385354931	2.78760265241822	5.55887733007083	10.2513008980368	4.78091419038547	2.48838996281252	2.94173396219276	3.95695494935383	3.22111027450363	9.63415504943975	4.92720895225575	4.63624869320006	5.62497165783069	3.39392256892581	2.69176672102839	3.28550683049575	6.84488267208908	4.6582029706723	3.98018442529171	2.83774394062273	3.30547133421171	3.52715514372436	6.0974633451865	4.06414556260661	3.30491572719598	3.77442374286296	8.61471417392583	4.46881923002013	3.13406020685542	4.12253060752978	4.65871525566171	4.66876659782709	3.91907711577639	3.60195785458785	4.62357446677444	3.36076001666096	2.75727648397548	4.45042517582541	4.49972416830016	3.0246180639655	3.26932893818939	3.93934024008409	2.68134390184735	9.6334931636655
GSM923848	2717	0	2.80752334048399	5.83469627199311	5.46972674360771	2.52750157900503	2.60020179862251	6.21529982798955	10.2513008980368	5.50237109027386	2.77174991837562	2.83573095521125	2.63369553355632	3.22996684340751	11.4114914018482	5.36027118054069	5.20689170216669	5.948807798501	2.79610905709897	2.94743984098564	2.80137008761189	3.2932640673008	4.78899980818654	5.97313119696383	2.64024291169501	5.73315999880336	2.98132965842322	6.36989956947172	3.49953690541944	2.47181064268824	2.97358439409288	7.83111226175751	4.86372403344292	3.82058054901286	3.43534501971866	3.42706823917559	4.17989751292884	4.74974903344074	3.08928498090032	5.76931732256763	2.99610597610337	2.56707913198931	4.39871550166177	6.35474961107737	2.61476306315185	3.21288648428678	4.16697838195379	2.49891436606954	9.77232782117928
GSM923787	3549	0	2.91044265652948	6.06709965020095	5.42230122181631	2.56446356921836	3.03266530738184	5.5406433717953	10.3207563494961	5.11978031003002	2.88509390060086	2.75092854962604	3.97296211325171	3.09711830984931	11.7142245168189	4.60365671273251	5.26072594829562	5.948807798501	2.96836040796433	3.02048930383057	3.15723128323593	7.96695997854692	4.10449635852865	5.73060328295082	2.76178200641976	4.47051790440519	3.37986890165897	6.12470696761502	3.88318124940559	3.05498420184365	3.01726654038943	7.46235842073713	5.99036420791385	3.29781735269114	4.09467173234825	4.33963541020555	3.93546297047972	5.18694477957988	2.99607173113895	4.97611073009542	3.33972228355186	2.51952979399277	3.81267252780718	5.13327110913937	2.99585630952244	3.21288648428678	4.24732125555487	2.50167817353658	9.70825028694215
GSM923884	717	1	3.19113170028988	5.35826934666706	4.91959069082743	2.52134186333598	3.03266530738184	5.24890003938698	10.12628108541	4.73718952978617	2.99843788282609	2.84279782234335	3.34868272123409	3.64622558188987	10.698603744014	5.34036027349311	5.14229060681198	8.64967110027653	2.99200241249222	3.23963769236536	3.21102425466747	5.32276041289411	4.57972486816375	5.08737707622067	2.6554352985356	3.65315538919092	3.1805992800411	5.04177297608127	3.75288694390086	3.47153674409752	2.82797723977105	7.76965328825411	4.05068473227834	3.36709922208317	4.1968209413472	6.67529520762503	6.65916215776996	5.68971988763988	3.21356931391548	6.2981217175491	3.44491094909732	3.13767118794782	4.98475847551637	5.06231385176538	2.92395192341478	3.30460547187853	4.78294041289535	3.33090333616297	9.09951371168941
GSM923982	62	1	2.77009813464927	5.60229289378528	6.44669249251062	2.50286086822931	2.75877175183426	7.89282398933741	10.6958157873764	4.6169467131381	2.20503000724943	2.58132373845563	2.6497026974542	3.49566391052391	11.7825836072961	4.43939172958994	5.99287169564903	6.05897897024572	2.87716851632973	2.3630441382262	2.88826642607823	9.19636641866594	3.71210584598591	5.03465361665262	2.54908859065145	4.4644181841424	2.92068238227865	6.17919421247207	3.51401405047552	3.17994996451981	2.56588436199175	8.78372635106017	6.54787687156956	2.57350689995622	3.79751039707858	4.4481229788452	2.76566908875891	4.4218522238364	3.05821389764653	4.42212517344817	3.15038268557004	1.90138840003772	3.00255429924347	4.661912185155	2.81609534425329	3.17055464385981	4.64903562356023	2.60394900051878	10.6587337114596
GSM923980	366	1	3.49988964842632	4.89346259025139	4.4927609947048	2.59218506187836	2.80201810271019	10.0261971075733	9.82067709898897	5.04326215398125	2.82842190948824	2.98413516498536	2.99118832703701	3.24767998121527	10.9622745215691	4.53894626482786	5.43299553590819	6.54974146256309	3.13385646614605	3.0387516695418	3.09516247004569	4.70805719283459	4.21349372312385	4.52850840479938	2.77697439326035	4.16553189126553	3.14594369367277	5.09626022093831	3.7601255164289	3.38822623564675	3.14831297927908	8.79909109443602	5.02633189367584	2.98919811630843	4.11324431580261	4.16733263826477	4.94812036062609	5.01206648112422	3.46213797994579	4.13254181429165	3.36777259436399	2.80482582197202	4.15740368889812	4.59095492778101	2.85923797591789	3.32577139209201	3.72509257714789	2.90799850322351	8.74708727338518
GSM923790	3724	0	3.78057869218672	5.42799036012941	4.68246308187042	2.73079252517835	3.73902237168874	6.90819024245932	10.2096276271612	4.43111690559109	3.79184575840276	2.77212915102235	3.99963965260393	4.18647628502655	9.99548167053377	4.89734259168437	4.80851828081263	5.42799862298052	3.67425252327002	3.02048930383057	3.41378237775558	6.92294022384267	4.27453224729717	4.34924864226803	3.41505464056529	4.23262881415626	3.3192216255144	5.66156538633015	3.79631837906911	4.22133132015449	3.06094868668598	8.03085392564355	3.59770569305807	3.21593877977328	4.0760991488939	4.19285833669018	5.54174710657397	4.24697392538074	4.3476638526788	3.06234244349582	3.9918920099337	3.63693923691151	4.67450043053453	4.38315153118575	3.10371288868393	3.58681774139161	4.31427365022243	3.18717125104945	9.12087288976845
GSM923599	3395	0	2.84494854631871	5.50933154250215	5.89655643973034	2.4073751108117	2.283061892199	4.86598691560106	10.3207563494961	4.40925457529144	2.57339794948145	2.54598940279513	2.76708803246658	3.02626575861827	11.1771173773548	4.67832261416095	5.54066402816604	5.93211486286946	2.8535254985586	2.21694521253634	2.90481810959562	4.81538632649578	4.37916971730857	5.02410892473901	2.60985813801382	5.61726531381029	2.87736289931824	6.16557240125781	3.41267403508296	3.15912233740712	2.49308078483083	7.84647700513336	5.08440612947331	3.86466901135325	3.57463939562632	3.9631213074358	2.87042674980853	3.43816179502335	2.42125669094384	5.61823035257292	3.05921917543064	2.56707913198931	3.93332843418901	5.09272410492567	2.61476306315185	3.07178034953023	4.0598545504857	2.33030469685207	10.7441704237758
GSM923792	3826	0	3.21920060466592	5.05614495499687	4.93856089954399	2.51518122361717	2.55695544774657	7.72871836485773	10.5569048844578	4.6606713737374	2.99843788282609	2.69439361256924	4.79999784749832	3.38938508367735	11.5384439984488	5.24578346501709	5.41146183745662	6.01557853947105	3.04941986719509	3.05701403525304	3.09516247004569	4.32752662803585	4.2876119310486	4.62341063202187	2.83774394062273	3.97644056311895	3.21525486640942	6.60828126572129	3.70945550873262	3.24243284585789	3.09007011755035	8.0462186690194	3.51640176294161	2.92621459867931	3.96466364816777	3.90568705012221	4.89574153010128	4.55301094767814	3.7417777292299	4.61098388594155	3.43789837139429	2.78105115297375	4.2263499211163	4.8088950754297	2.85923797591789	3.40337976620811	4.40800700275701	2.68687151678142	9.50533809519123
GSM923883	595	1	3.4156829352982	4.95156343480335	4.07541640294046	2.6691898241893	3.79668417285665	5.23066608111146	7.90370663871166	4.52949739193951	2.77174991837562	3.12547250762737	3.33801074506337	3.98277520023731	8.27673882424868	4.16063903092377	4.11943993036235	5.94213042393716	3.75193484278058	3.13006349809797	3.47998911182517	5.65450500784686	3.9736995210144	4.25434641504555	3.32390031952173	3.90324391996543	3.12861590048861	4.6263077340463	3.81803409665323	4.74202199797182	3.09007011755035	6.03343728678314	3.91130656636441	3.48676790557851	3.67678860462527	4.28220115289196	5.07033763185065	4.68416967151987	4.19230843640985	3.93109252096538	3.58516250315793	3.37541787793053	4.91581224329818	3.97261311352194	3.13966508173776	3.34693731230549	3.80543545074897	3.48016386543572	6.58981028740178
GSM923841	1549	0	3.20984430320724	5.27692816429431	4.7393737080201	2.4628180961317	2.93175715533799	8.89569169449102	9.66787510577846	4.56229088738898	2.31837398947467	2.90639962653225	3.20995343388027	3.25653655011915	10.5716511474134	5.91777657787304	4.87311937616734	7.79500922146193	2.95147268287684	3.0935387666755	3.07447286564894	4.87392949031097	4.41840876856284	4.03290788485976	3.03524496955045	4.31802489783536	3.19792707322526	5.92037979940111	3.73117122631674	3.92974454057678	3.00270582495724	7.67746482799902	3.84161748340745	3.82687890077578	3.41677243626431	6.52213718812212	4.89574153010128	4.4218522238364	3.38446027181132	6.07149126255704	3.36076001666096	2.89992449796511	3.26110267006167	4.38315153118575	2.63633437898414	3.1141121899572	5.65332154357364	3.7510443616354	8.78980562954327
GSM923997	47	1	3.03207457549232	5.42799036012941	5.82067560486409	2.39197489758932	2.96058805592195	4.9936246235297	9.90402364074016	4.78091419038547	2.63006994059407	2.56012313705933	3.04988179490139	3.21225370559975	8.19861414941754	6.72914604006208	5.29302649597298	6.18584307762197	2.99875770517587	2.80134091529578	2.98757652718261	5.97649240883041	5.05059348321504	4.6655893996763	3.53659373529004	4.15943217100274	3.11995200389652	6.39033228629311	3.59363834828397	2.97167369339288	3.20655584100781	8.78372635106017	5.21216944822774	3.68201681022879	4.0760991488939	3.64404337645488	3.48151310593134	3.80977817924161	2.93392956463137	4.57321214344288	3.26959650652156	2.37688178000314	4.12293057278902	4.13480113037678	2.7082387650918	3.13527811017068	4.3946165238235	2.75597416648373	10.1674726156416
GSM923735	1935	1	3.2285569061246	5.95089796109703	5.67839903948988	2.70307103251835	3.23448161146952	4.75658316594794	8.52880570184557	4.62787787828793	3.65016578062121	2.83573095521125	3.38069704902987	3.97391863133343	7.66150700995345	5.22089483120761	4.8300519792642	6.19919682519354	4.02213337796418	3.36747425234399	3.49654079534256	4.20068310643627	4.43148845231427	3.67438835979705	3.6277480563336	4.17773133179112	3.75241645511848	4.72166041254613	3.94832840215796	3.88808928635139	3.01726654038943	6.52510907481032	4.24813713398974	4.41892396648954	4.5682726104343	5.85207085279686	5.15763568272534	4.79346860805466	3.57088677133406	5.54268686757557	3.80956498965491	3.58938989891497	4.43318861777087	4.661912185155	3.39133043311457	3.19172056407329	4.5017403552916	3.23692476080703	9.46261973903315
GSM923896	52	1	3.4156829352982	5.19558698192157	4.58761203828761	2.95872510617714	3.49395971672512	4.66541337457033	9.82067709898897	5.06512448428089	4.10354170952216	3.02653636777796	4.82667698756693	4.44331678323907	10.8743842623841	4.83760987054162	5.51913032971447	5.89539180665863	3.7147822528854	2.65524198960592	3.50895455798061	4.59097086520421	3.79494384307826	4.67613409158991	3.44543941424648	3.45796434078154	3.17193538344901	5.63432176390162	4.09309985271877	3.45070911698483	3.27935941816873	9.52123403310094	5.11925067095179	3.38599427737191	3.74179264671551	5.67338713486853	4.31957439432834	4.53115116037118	3.95927531200643	4.92574840676386	3.64126312478217	3.35164320893226	4.77791977886181	4.99135659439139	3.19718859062389	3.70675795593467	6.17555022198061	2.93011145063527	10.7014520676177
GSM923681	184	1	3.11628128862044	4.96318360371374	4.87216516903603	2.51210136578264	3.00383440679788	7.78342023968429	8.48713243096998	4.54042855708934	2.63006994059407	2.80039661955075	2.9485036237869	3.24767998121527	9.84899790522539	5.45982571577861	4.62548184397427	8.32583395805011	2.81975106162686	2.50914306391606	3.07033494476959	4.0055392270523	5.63917925202915	3.40022637004321	3.05043735639104	4.95239580516584	3.06796862434404	5.85908164893693	3.4561054702512	3.5548472525483	2.91534153236415	6.78630971219975	4.43397468854164	2.80654591518397	4.64256294425172	5.01608269151835	6.72900059846971	4.13767498884596	3.38446027181132	3.32674464098655	3.29063423963065	2.6621778079824	3.6747800633708	3.83576697430067	2.83047622147482	3.12116749669502	4.0598545504857	4.52775137781201	8.18106905429053
GSM923989	113	1	3.37825772946348	5.34664917775666	4.97650131697712	2.58910520404383	3.45071336584919	6.01472628695883	9.54285529315168	4.81370768583494	2.74341392281931	3.03360323491006	3.34334593279054	3.26539311902303	9.42907777800801	5.69377887358772	4.43167855791013	6.89694791342877	3.09670387625087	3.29442478949906	3.39309277335883	7.72303012931696	5.88333334872241	3.51621798109291	2.76178200641976	3.86054587812588	3.30189383233024	6.1860051180792	3.89765839446167	3.78395115078792	4.19668449039627	9.2293039089598	4.00422534364036	3.23483383506201	4.60541777734301	4.58851719189779	5.6988835981484	5.40554265264944	3.35338918855753	4.82502376010072	3.29063423963065	2.73350181497721	5.1054143818982	4.17534813459049	2.71542920370257	3.17760995059764	4.07324502941921	2.97157270876659	9.82572576637689
GSM923643	272	1	3.07885608278572	5.10262563063844	5.60251820462364	2.42893688780265	2.45604729570273	7.14523170004108	10.4596672524147	4.81370768583494	2.57339794948145	2.66612614404084	3.20995343388027	3.16797086108035	11.5286784140949	5.48471434958809	6.25127607706789	6.82349979789489	3.00551198461627	2.87439037814071	2.82205969200864	5.58620465006247	5.05059348321504	4.87648323794848	2.33639517488314	3.95204168206778	3.03331303797571	5.99529976107954	3.62259263839613	2.99250132050557	3.0463879712538	8.56861994379828	4.84049433912394	2.99549646807134	4.13181689925696	3.8801613516968	4.38941283502809	4.48743158575727	2.87178739812379	4.61098388594155	3.14337010786701	2.78105115297375	4.07122089862538	4.68725406278857	2.80171446703176	3.1141121899572	4.24732125555487	2.68134390184735	10.1247542594835
GSM923799	2862	0	2.91044265652948	5.03290461717609	5.65942883077332	2.45357759857837	2.75877175183426	7.98399378071501	10.12628108541	5.56795808117281	2.82842190948824	2.89933275940015	5.84580028930457	3.04397889642603	11.6458654263416	5.83315522292081	5.84213580648804	6.03560966160645	2.99537955221243	3.05701403525304	2.99171444806196	5.26421724907891	4.03909793977152	5.31936029832007	2.27562562752076	4.12283384942598	3.24124655618567	6.23368145732911	3.6877397911485	2.2635343715613	2.88622010149978	8.1076776425228	3.79515809476947	3.92135417721946	4.02038139853083	4.14818788582691	4.00530141117947	5.47112201457031	2.80964523161621	4.04440774846141	3.15739526327307	2.94747383596165	3.45070480866169	5.16874973782637	2.84485709869636	3.17055464385981	4.59547370782618	2.60394900051878	9.93252165677211
GSM923688	215	1	2.9478678623642	4.8702222524306	6.08625852689595	2.30572963772504	2.36955459395086	4.9024548321521	10.6958157873764	5.26188545697773	2.54506195392514	2.73679481536184	3.135252802118	2.81370810492515	9.39001544059244	5.92773203139683	5.06692266223148	6.52971034042768	2.63736727835766	1.94300972686785	2.84274929640538	7.79133048710135	5.39066526075208	4.48632963714495	2.98966780902867	3.83614699707471	2.96400186523906	6.5878485488999	3.43438975266708	2.84670793071672	2.65324865458485	9.15248019208056	5.44446639141763	3.7890887901983	3.46320389490019	3.52279200136491	3.35929583470678	3.70047924270683	2.21929464979421	5.59304919090714	3.18544557408519	3.01879784295646	3.79543596975263	4.19562163669734	2.55723955426572	2.88834237434673	4.90345472329696	2.52655492841537	8.71504850626662
GSM923715	257	1	3.31276361925272	5.07938529281765	4.45482057727168	2.57370406677169	3.22006616117754	12.0319325178805	10.8625088708788	4.39832341014162	2.82842190948824	2.91346649366436	3.50875436021297	3.53109018613943	10.9427433528614	4.94711985930333	5.48682978203712	5.67838764967306	3.01226727729991	3.27616242378783	3.14067959971853	6.13260751233759	5.23806895031879	4.0856313444278	3.02005258270985	3.68365399050488	3.37120500506689	6.53336130404286	3.82527266918127	3.82560640501331	2.6969308008814	8.61471417392583	4.00422534364036	2.97660141278261	4.46612340143535	4.72253045896284	4.98303958097597	5.40554265264944	3.52428014645337	4.43471575428106	3.39582290517611	2.82860049097029	4.39871550166177	4.02329686878908	3.0677606956301	3.43160099315941	4.91684520223047	2.77255866973625	9.85776453349546
GSM923821	2298	1	3.24726950904196	5.55581221814371	6.11471383997079	2.56446356921836	2.87409535417008	5.96002441213227	10.5985781553334	4.42018574044127	2.715077927263	2.84986468947545	3.01253227937845	3.20339713669587	11.7337556855267	5.4697811693024	5.13152375758619	6.58312633227006	3.10345916893452	3.16658822952043	3.11998999532178	5.61547623197006	3.92574068059251	5.48807536893781	2.71620484589798	5.19638461567757	3.11995200389652	5.71605263118719	3.80355695159715	3.40905386275944	3.25023798730436	7.50845265086467	5.67676333460751	3.15925361390707	3.9089458978047	4.86292467201544	6.34488917462109	4.46557179845031	3.19803377228858	5.59304919090714	3.35374743895792	2.44820578699796	4.72621010469817	5.11806598255923	2.83766666008559	3.17760995059764	3.39033060381009	2.80296303954911	9.90048288965354
GSM923934	2968	0	3.5560274571784	5.06776512390726	4.11335682037358	2.50902058389836	3.36422066409732	6.23353378626507	8.59826115330489	4.89022584188371	4.33022967397264	2.68025987830504	3.73818984251057	3.68165185750539	10.1907933576116	4.91725349873195	4.95925416997362	6.89694791342877	4.07617267970361	3.44052371518892	3.45929950742842	6.22042225806038	4.89363727819794	4.23325703121833	2.59466575117323	4.2814265762586	3.65711359260558	5.65475448072302	4.17996272305525	3.61733013388638	3.42496657249056	7.83111226175751	4.23652228683025	3.29781735269114	4.71685327806913	6.26049159997955	4.68622620800203	4.39999243652944	4.16123735315606	4.61098388594155	3.5781499254549	2.94747383596165	5.12265093995275	5.32586937915449	3.23314078367772	3.47393283358638	5.18465478090072	3.20928336923604	9.54805645134932
GSM923751	3949	0	2.92915525944684	4.76564073223708	4.7393737080201	2.5182610814517	2.52812454716262	8.71335211173582	10.737489058252	5.14164264032966	2.48838996281252	2.71559421396554	3.18861108225522	3.16797086108035	11.6946933481111	6.43048243434832	5.01308841610255	5.9688389206364	2.74206874211631	3.0387516695418	2.93792147663042	4.99101581794135	5.2947475799083	6.2894719543721	2.10850937227423	4.89139860253791	3.04197693456779	6.22687055172198	3.55020691311573	3.11746708318173	3.14831297927908	8.76836160768432	3.43509783282516	3.08997174451503	3.86251443916882	3.87378040570926	12.4208335154993	4.66230988421292	2.91839402300448	6.41143694504513	3.17142041867913	2.51952979399277	4.29529615333449	4.84944207964341	2.78733358981023	3.20583117754895	5.06414047049911	2.66199476190263	8.38398124604144
GSM923913	873	1	3.31276361925272	4.75402056332669	6.00089258767143	2.48437987312265	2.68669450037437	4.59247754146825	9.2233602164388	4.50763506163986	3.33846982950181	2.78626288528655	3.41271137682564	3.42481135929287	10.2786836167967	3.55335636597247	5.37916128977926	5.84197481326015	3.58306063163542	2.81960328100701	2.96274900190651	4.19092591246707	3.9213807860087	5.22445807109758	2.68582007221679	3.7568506336584	3.11995200389652	5.92037979940111	3.57192263069985	4.22133132015449	3.23567727187218	8.99883275832206	6.01359390223284	3.14665691038124	4.23396610825591	4.02693842521218	4.02276102135441	3.67861945539987	3.24464039716927	4.03181716762851	3.43088579369126	2.61462846998585	4.24358647917085	4.31219427381176	2.94552323924708	3.26932893818939	4.67581658142725	2.68687151678142	9.62281357462597
GSM924004	255	1	3.80864759656276	5.49771137359175	4.27460359446435	2.81087714532382	3.71019147110478	6.03296024523435	9.33448893877371	4.54042855708934	3.3101338339455	2.85693155660755	3.63147488295252	3.89420951119851	9.42907777800801	5.09147393539831	5.21765855139248	6.93367096963961	3.64385522605849	2.87439037814071	3.5751612920502	4.22995468834386	4.04345783435533	4.62341063202187	3.1567840642752	4.0191386049585	3.91703049036802	5.39594006765205	4.13653128788701	4.70036674374644	4.16756305953191	8.55325520042243	4.56173800729608	3.6883151619917	4.72613956979631	5.23943877478519	6.24013151357146	4.99020669381727	4.42534156081328	5.31605641258351	3.87267818898218	3.13767118794782	5.20883373022548	5.13833948466609	3.29066429256384	3.53743059422682	4.54191179209213	3.09319184646835	8.28786494468575
GSM923832	307	1	3.12563759007912	5.2885483332047	4.30305890753919	2.7246328095093	2.57137089803855	6.81702045108172	8.79273641739099	5.22909196152826	2.91342989615716	2.69439361256924	3.17260391835733	3.53994675504331	11.6849277637572	4.84756532406541	5.33609389287612	6.06565634480955	3.03928743479125	2.50914306391606	3.07447286564894	3.13714896379362	5.36014599866543	4.25434641504555	2.60985813801382	4.53151510703312	3.30189383233024	6.64914669936407	3.83251124170931	3.26326047297059	3.00270582495724	8.29205456303299	3.85323233056694	3.41748603618647	4.93043798779421	4.14180693983936	4.7211454283519	5.09950563035205	3.02714281439274	4.92574840676386	3.29764681733368	3.04257251195473	3.91609187613446	4.38821990671246	2.81609534425329	3.36104792578114	4.24732125555487	2.68134390184735	8.9499994651361
GSM923830	2023	0	2.80752334048399	4.97480377262413	4.82473964724463	2.4905395887917	2.61461724891448	9.40624252620559	9.80678600869711	4.6169467131381	2.63006994059407	2.99120203211746	2.63903072128348	3.14140115436871	11.2747732208937	5.50462525663567	4.18404102571707	5.5214768590937	2.9447173901932	3.31268715521029	3.0041282107	4.13238274865188	5.15523095322644	3.84310343041479	2.4123571090861	4.90969776332629	3.18926317663318	6.40395409750738	3.55744548564377	3.24243284585789	3.52689158051584	7.984759695516	3.59770569305807	3.40488933266065	5.71048649287711	4.46088487082028	3.35929583470678	5.07764584304509	2.98053618951206	4.73688969427047	3.45192352680035	3.28031920193744	3.45070480866169	4.91533096149068	2.49971604537959	3.07178034953023	3.05556863047229	2.736625026539	3.8558354932842
GSM923708	463	1	2.93851156090552	4.8702222524306	5.0808374649182	2.37965361815171	2.65786359979042	5.2671339976625	9.86235036986457	4.83557001613459	2.34670998503097	2.71559421396554	2.61235318193126	3.30081939463855	11.2161797147703	5.05662984806504	6.3912451170031	5.95214598500487	3.01564441702011	2.50914306391606	3.0124040524587	3.22496370951641	4.52740613315805	4.07508665251419	2.45793426960789	3.95204168206778	2.79938782998951	6.26092507975763	3.53572976805964	3.47153674409752	3.36672371076183	8.32278404978469	5.1076358237923	2.9199162469164	3.50963535353608	3.61851576355424	3.77832647890528	4.96834690651031	2.45232777419763	3.02457070099714	3.08726948624277	2.51952979399277	3.70925317947989	4.24630539196448	2.55723955426572	3.14938872364633	5.45246435957096	2.50997042516284	10.6480541224201
GSM923701	303	1	3.1349938915378	4.85860208352021	5.15671829978445	2.50902058389836	3.09032710854975	8.76805398656238	10.4596672524147	4.46391040104057	2.88509390060086	2.47532073147413	2.96984597541196	3.46023763490839	10.8939154310919	5.24578346501709	4.74391718545791	6.28933687480285	3.10345916893452	2.92917747527441	3.23998970082291	7.59618660771738	4.87619769986271	4.42306148566329	3.1567840642752	3.75075091339561	3.26723824596191	5.70924172558006	3.5284911955316	3.57567487966099	2.74061294717795	7.72355905812656	4.92179826924039	3.24743053858784	4.16896206616567	4.9395036817669	4.94812036062609	4.24697392538074	2.82518077324311	3.76741497013778	3.58516250315793	2.87614982896683	4.00227466640719	4.49972416830016	2.90238060758248	3.40337976620811	4.40800700275701	3.5409734342866	9.5373768623098
GSM923914	253	1	3.07885608278572	4.75402056332669	5.02392683876852	2.40121539514265	2.67227905008239	10.226770648604	10.4596672524147	4.72625836463635	2.48838996281252	2.68732674543714	2.75108086856869	2.99969605190663	11.0599303651081	6.28612835825334	5.17459115448933	6.02559410053875	2.90756581354126	2.91091510956318	2.96688692278586	7.97671717251612	5.1377913748912	4.73940224307157	3.70370999053657	4.20213021284229	2.99865745160738	5.88632527136545	3.58639977575593	2.9091908120548	2.92990224779633	8.36887827991224	4.74757556184798	2.95140800573096	4.38254677589075	4.80549041470184	4.02276102135441	4.13767498884596	3.04267835601964	5.27828467008484	3.33270970584883	2.6621778079824	3.69201662142535	4.50479254382688	2.65071525620567	3.19172056407329	4.24732125555487	2.80849148370834	9.81504617733736
GSM924003	412	1	3.35018882508744	5.25368782647353	4.94804600390228	2.5798647064905	3.16240436000963	5.46770753869322	9.64009292519473	4.60601554798828	3.33846982950181	2.92053336079646	3.57278301580452	3.76136097764031	10.2298556950272	4.92720895225575	4.46397910558749	6.8835931643011	3.47160387519313	3.49531081232262	3.3227481184099	3.17617773967042	4.26145256354575	4.35979333418164	2.64024291169501	4.17773133179112	3.63978579942142	5.84545983772267	3.99899840985424	3.72146826944985	3.41040585705838	7.15506355322014	4.5152786186581	3.85207230782742	4.2803975668918	4.79272852272676	4.30211478415341	5.03392626843118	3.55535122970717	3.69187148514043	3.73242663492157	2.89992449796511	4.39871550166177	4.38315153118575	3.14685552034853	3.53743059422682	4.48834987635809	3.33366714363	9.6334931636655
GSM923933	3024	0	2.9946493696576	5.25368782647353	5.74479476999785	2.42585610591837	2.25423099161504	5.04832649835626	10.2374098077449	4.748120694936	2.37504598058728	2.68025987830504	4.29844057893663	3.07940517204155	10.8157907562607	6.41554925406263	4.91618677307048	8.2457094695085	2.88054565604993	2.54566779533853	2.92964563487172	8.02550314236212	4.72360138942942	5.14010053578871	2.4123571090861	4.44001930309122	3.10262421071236	5.2733437667237	3.63706978345221	4.15884843881641	2.92990224779633	7.92330072201261	3.87646202488593	2.9703030610197	4.54970002697994	4.39706966751914	7.35754656476746	4.46557179845031	3.135891605781	5.61823035257292	3.14337010786701	2.82860049097029	4.29529615333449	4.95587796570439	2.67947701064874	3.16349933712199	4.55530227102565	3.82290998957958	9.81504617733736
GSM923812	345	1	3.57474006009576	5.90441728545547	3.79086327219204	2.915602476245	2.78760265241822	3.17022879597768	9.47339984169236	5.37119710847597	3.82018175395907	3.40108032577929	3.92494062155805	3.59308616846659	11.6263342576338	4.43939172958994	4.97002101919941	6.3961698600437	3.20816063269316	4.39016673217301	3.24826554258161	2.81516156281007	3.88650162933824	5.09792176813428	2.4123571090861	3.69585343103047	3.51849124713227	5.63432176390162	3.99899840985424	4.59622860818297	3.68705945026986	7.89257123526091	4.22490743967075	3.3293091115057	4.50326856834406	4.37792491508128	6.43218722549578	5.79901882417466	3.91266868712575	3.55337509597861	3.5080241484246	2.97124850495992	5.93276916851646	5.33093775468121	2.86642841452865	3.41043507294593	3.77865449288194	2.92734681394307	9.14223206784749
GSM923828	309	1	3.14435019299648	5.26530799538392	5.6214884133402	2.50286086822931	2.65786359979042	6.92642420073484	9.69565728636219	4.94488166763283	2.23336600280574	2.89226589226805	3.01253227937845	3.47795077271615	11.1868829617087	5.2308502847314	4.79775143158684	6.66992819537551	3.05279700691529	3.27616242378783	3.0289557359761	5.56669026212407	4.22221351229147	5.08737707622067	2.4275494959267	4.70840699465412	3.27590214255399	5.42318369008058	3.68050121862046	3.20077759163251	3.22111655643999	8.15377187265035	5.00310219935685	3.07737504098921	4.1968209413472	4.6140428903232	4.73860503852684	4.50929137306422	3.07374943927342	5.85745138839787	3.33270970584883	2.99502317395819	4.67450043053453	5.0673822272921	2.80171446703176	3.24816301797591	4.03307359261867	3.09872029062758	8.64029138298997
GSM923810	358	1	2.85430484777739	5.83469627199311	4.93856089954399	2.45665838046265	2.71552540095833	5.88708857903019	8.76495423680727	4.90115700703353	2.80008591393193	2.69439361256924	2.72973851694364	3.46023763490839	11.5970375045722	4.62854534654199	5.54066402816604	5.91542292879403	2.77584419229128	3.02048930383057	3.16964504587397	4.78611474458818	4.56664518441232	4.72885755115796	2.59466575117323	4.82430167964719	3.2239187630015	6.26773598536476	3.56468405817181	3.26326047297059	3.17743441014344	8.1076776425228	3.36540874986819	3.69461351375462	4.54041373525276	3.35048922942413	3.91800336030478	5.36182307803553	3.02714281439274	5.78190790340052	3.17142041867913	3.04257251195473	3.69201662142535	4.56561305014744	2.90957104619325	3.22699709776243	4.0598545504857	2.59289294142548	8.41602001316001
GSM923758	2717	0	3.24726950904196	5.2885483332047	4.11335682037358	2.59834570159716	2.9894189565059	10.0626650241243	10.1540632659937	4.75905186008582	3.14011786060764	2.78626288528655	2.97518116313912	3.60194273737047	11.2552420521859	7.54549322901301	4.92695362229627	5.99554741733564	3.13385646614605	2.81960328100701	3.2813689096164	4.81538632649578	5.7699760895434	4.44415086949051	2.71620484589798	4.5498142678215	3.56181073009268	6.51292858722146	3.99899840985424	3.09663945606904	3.26479870273655	7.47772316411298	3.5512463044201	2.77505415636941	3.56535310389914	4.6140428903232	11.0764435320291	4.79346860805466	3.33785364693064	3.28897289848788	3.47296125990944	3.04257251195473	4.19187680500721	4.34260452697204	2.88080929175019	3.23405240450026	4.6088641867597	2.89694244413021	8.24514658852766
[truncated: 707 more columns]
