# Supplementary material for: Comprehensive Analysis of Prognostic Markers for Acute Myeloid Leukemia Based on Four Metabolic Genes
Source: Front Oncol. 2020 Sep 29;10:578933. doi: 10.3389/fonc.2020.578933 (PMC7552924; doi:10.3389/fonc.2020.578933)
Supplement: Supplementary file 1 [file Data_Sheet_1.ZIP › Supplementary files/Supplementary file 7 - 05.uniCox.xls]

id	HR	HR.95L	HR.95H	pvalue
UPP1	1.05052951456564	0.800209691088575	1.37915383088175	0.722609650155715
NME1-NME2	5.34919450016704	0.249302624281432	114.775694331704	0.283725077237959
PDE5A	0.935778895200275	0.414895083058546	2.11061103507626	0.87292164852503
CYP2E1	0.405238610847322	0.123559298124886	1.3290649446348	0.136082616202103
AKR1C2	1.87003526819992	0.757036168651975	4.61937229569701	0.174880823939941
TPO	1.00669411311127	0.624397469092654	1.62305756755478	0.978158787971187
CDO1	40.55257102713	0.125679246134463	13084.9847328889	0.209020303571875
AOC2	4.1273355633093	0.994300434851333	17.1325469194879	0.0509271432456478
AKR1C1	1.75259125670436	0.723120166022845	4.24767038370706	0.214147009877329
CA4	2.46950644027451	0.396156954457863	15.3940552852416	0.332924563334608
GLYCTK	0.54055904788768	0.237454855867542	1.23056689317077	0.142746221261136
HMGCS2	2.71401087820367e-17	1.03094414690099e-43	7144766347.57529	0.219087672023795
PC	0.750557441370723	0.341612514805232	1.64905103994258	0.474934225523601
FHIT	2.16518436869873	1.00044586213335	4.68593406989621	0.0498678712817728
TYMP	1.07649711089834	0.921141771110896	1.25805393492785	0.353935860055685
FBP1	1.08218955952806	0.938864909955718	1.2473937734096	0.275855546759676
ADH4	0.83544770160059	0.0205451722035301	33.9725973184971	0.924235595675345
POLR2K	1.19258517172414	0.746394574670476	1.90550606888348	0.461356783710963
ACSM1	0.786247607000224	0.62988676706992	0.981422903023073	0.033526758542102
SULT1A4	2893032305325.02	0.000163164194888063	5.12957878129831e+28	0.132807864734336
BLVRB	1.01248025285012	0.827169371984972	1.23930635868619	0.904280917479827
POLR2J3	0.653046393515163	0.236933493932625	1.79995485232845	0.410092694591704
NAGK	1.00228945096941	0.684894757673132	1.46677154740903	0.99060834406137
NME6	1.08082383637441	0.428804895414301	2.72426965682478	0.869117067871677
ADSSL1	1.84258776735895	0.470886585709326	7.21007941924387	0.379939814236143
TK2	1.6002448083984	0.991487767227013	2.58276857410758	0.0542339680325941
PNLIP	3.0483342639847e+29	1.05407105349591e-12	8.81566926078123e+70	0.163384635004678
GFPT2	1.75623491014125	2.42690835224518e-08	127090133.286056	0.951365104860506
PLA2G4A	1.4876710599142	1.14213115894951	1.93775046338971	0.00322518130946906
SULT1A3	811.647673023782	0.113014920265388	5829070.56500111	0.139217343532721
ALDH1B1	2.09720131571152	1.18360594352985	3.7159777565034	0.0111641774470284
PNMT	1.64510267077341	0.804882940062182	3.36243031462032	0.172301427037956
NME2	1.13123338805965	0.751519907491977	1.70280117067236	0.554551044266378
INPP5E	0.763959978200332	0.466780779269814	1.25034036149653	0.284108989540634
ADCY4	1.40317148592886	0.881375340897791	2.23388393975064	0.153366869326341
CKM	1.28108735050944	0.741502667164787	2.21332285413152	0.374584627465471
ALAS2	0.935052935253691	0.825629995876992	1.05897798783077	0.290272065329862
EPHX2	1.52190617319707	0.479199393905709	4.83347522862498	0.476290719299706
ADCY6	1.15592563110133	0.863838857284713	1.5467746714207	0.329538316186585
AMY2A	4.28800168585398e-05	1.71417171623782e-19	10726439063.0837	0.55213628547633
POLR2F	2.33462643486655	5.34036191686272e-06	1020620.07692162	0.898192457173072
POLA1	1.2854108033891	0.701454712167552	2.35550621416986	0.41651261355014
SPHK2	1.20295192271321	0.54992923105522	2.63141736543571	0.643594593554648
PNPT1	1.24343201928074	0.603998381907546	2.55981345792618	0.554250555187005
ALDH1A1	1.0967067218001	0.943758725389264	1.27444186875775	0.228355032011619
NAMPT	1.05212662724291	0.88791618063579	1.2467060111022	0.557268120436979
KHK	1.20419928424429	0.27704774334168	5.23410116496088	0.804248089926642
UGCG	1.09406579071924	0.825303827693242	1.4503506639097	0.531942932435484
BST1	0.972215072883348	0.801093231319582	1.17989031861449	0.775436793973117
ALOX15B	0.367290671513526	0.0837871187065413	1.6100617787484	0.184069432436797
OPLAH	1.25722102423537	0.732040393711804	2.15917689427627	0.406790005795286
TSTA3	1.29433153444979	0.848040958504332	1.97548727366401	0.23172784734613
PMM2	0.824205639507913	0.233862407257954	2.9047632929193	0.763557214956081
CA3	1.39690390073482	0.769492843222872	2.53587869604522	0.271899479005125
GPT2	0.790110930350925	0.610855509892574	1.02196881611134	0.0727432638305568
ALDH2	1.26282841717758	0.919953447465357	1.73349598898186	0.148804573316235
PIK3C3	0.769757920680561	0.358929094360143	1.65081980190753	0.501434685749221
HGD	1.49877706569663	0.58039864668082	3.87032724060354	0.403158500360494
GALK1	1.80926327514356	1.04706121419811	3.12630584954877	0.033606434780748
AMDHD2	1.26097871273677	0.590365407676738	2.69336125270731	0.549251698391822
TXNRD2	1.92070460202277	0.767840447654792	4.80452179811453	0.162941603559041
NNMT	0.590187436213421	0.279182391536275	1.24764748932567	0.167387130616835
POLE2	0.895398562433877	0.55864773442733	1.43514156811271	0.646209704807766
DHRS4	2.8213404119732	1.2847167590917	6.19588844303769	0.00976138615965482
NMNAT1	2.35054382711241	0.976524054950605	5.6578803718826	0.0565260417548944
GGT1	1.2913014259895	0.886687757850702	1.88054854485009	0.182554548792322
ADH1B	555.67657239088	0.428008448943178	721426.069664036	0.0839968904327487
ACSL6	0.151575668720049	0.0201910588524138	1.13788897926883	0.0665990813350744
CAD	1.19121349348974	0.807963548219516	1.75625446246802	0.377028011379378
CYP4F3	1.0226813502245	0.781963519699119	1.33750119762547	0.869894072756053
P4HA2	0.0668786966863849	0.00252914919390015	1.76848407411352	0.105497452740568
NAGS	20.5379216114892	0.0819190973483997	5149.05849518512	0.283598027632137
POLD4	2.15278898634559	1.13446403467878	4.08518937406693	0.0189782120787973
OCRL	0.821586105512262	0.47116621587516	1.43262336310984	0.488486366515583
LPCAT3	2.10287359872752	1.21918927347369	3.62706387632983	0.00752797548841711
GLS2	5.38184021886931	0.0841595001858485	344.15846193808	0.427591778233176
HMOX2	3.64766257283726	1.72732768899792	7.70290566753824	0.000691120268721926
POLR2J	1.24453468620174	0.746002299233891	2.07622226734406	0.402155294370019
RENBP	1.56297519635837	1.12947931763159	2.16284745218176	0.00704707280516508
B4GALT6	1.09887857355388	0.909226832152681	1.32808896164763	0.329322643132335
TK1	1.18611027523797	0.89023330029545	1.58032460093124	0.243698461601279
GUK1	1.26459608391742	0.780474879711587	2.04901310347136	0.340396995783668
GMPR	0.997164034782233	0.741262447736881	1.34140899124048	0.98502500321133
GSTO2	2.70900016716002	0.0101621474822936	722.158571154354	0.726570158341053
GSTM4	1.17722075210519	0.592052583821774	2.34075272544421	0.641745411383691
CA12	42814364076.0037	1.99003744059077e-05	9.21123258207853e+25	0.17413925575347
CBS	1.21613858808122e-10	1.58791381123834e-24	9314.06386765281	0.161615629850533
POLR1A	1.53227482005442	0.820840827869163	2.86031840091055	0.180234491473586
ACSS3	9.03073242369966e-05	8.88934515322905e-09	0.91743684942682	0.0478982605582177
HEXA	1.5914377384006	0.901069931388147	2.81074086148218	0.109373716286233
PCYT2	1.19446493977804	0.645732060488561	2.20950233023816	0.57122435567567
GSTM2	0.717749876725813	0.484293122241703	1.06374602875902	0.0985121307015774
HAGH	1.37557733646818	0.641182554598041	2.95112990058052	0.41291650198302
ALOX15	0.424697655282443	0.0200426374491831	8.9992197314209	0.582535935016311
IL4I1	1.71092761951911	1.04490082820944	2.80148435162938	0.0327986574486171
DGKA	1.32888505514397	0.883363801400518	1.99910329921287	0.172339696315561
KMO	2.32852203617756	1.11183967750438	4.87661574116032	0.0250225039849564
PFKM	1.46169240188748	0.758342865778507	2.81738613778906	0.256893608277983
SRM	1.45461161800185	0.924369155493849	2.28901510468026	0.105234723013384
MGAM	0.946513452485765	0.676259870156691	1.32476841414373	0.748623549598726
PIK3C2A	0.51264519479663	0.253475184536802	1.03680798666079	0.0629739405548476
DGKG	0.682312610578209	0.481984937678794	0.965902587736682	0.0311154881628511
ALDOB	0.0431808775520079	9.2578310624972e-05	20.1406590115347	0.316224202150583
UPB1	1.670690673116	0.640178812017802	4.36004327671999	0.294332448642261
PTGES	2.30665987329091	0.19603750940359	27.1411312418613	0.506375421082506
ACP6	1.06274833707561	0.643741544886632	1.75448366961601	0.81193238756913
POLR1B	1.43152352272301	0.782782130849802	2.61791821165436	0.244102629104136
PPAT	1.13996660850275	0.716010900030162	1.8149498400744	0.580888284443754
CTPS2	0.949433165167987	0.565738080046906	1.59335806959674	0.844267067908187
GLO1	1.1519462151133	0.709841881446971	1.86940235170244	0.566902779107884
CYP1A1	5540423280273923	348.76570628456	8.80140724029668e+28	0.0194154898956598
GPAT2	1.91163149600441	0.945473030888162	3.86508642460508	0.0712518309553566
PYGM	1.58955187136745	0.372633723819338	6.78058637814742	0.531194345495363
KYNU	1.63971575979996	1.05876746355259	2.53943180678674	0.0267024597556544
ACSL1	1.0084246692509	0.829281513740357	1.2262667100429	0.933000561038728
PLA2G1B	0.548050229070256	0.0725184274328334	4.14183076242452	0.560037535709303
MAOA	1.68899645063553	0.498771263543743	5.71947347164927	0.399667791043942
GPD2	1.3351236838254	0.878323163288609	2.02949816834759	0.176141110612673
CPT1C	0.00185763060483693	5.94585559642878e-11	58036.9201381114	0.475103977160304
PMM1	2.93565976587056	1.17129834445183	7.35773110392682	0.0216051005308483
AGXT	0.985896460807357	0.383231620770494	2.53630384016399	0.976495940996713
MPST	1.10552799400816	0.657184530959224	1.85973967426134	0.705392518064466
NPL	1.0335394743459	0.796329994918747	1.34140852642401	0.804144604130389
HPD	1.14769250296147	0.509167049945242	2.58696646119505	0.73973641314777
MAT2A	0.793414362975166	0.537971362041068	1.17014844245042	0.24307724552177
CA1	0.919666208263786	0.804155395920477	1.05176927110482	0.221365554323828
POLE4	1.4217045079476	0.986253397452016	2.04941621812447	0.0593248936667485
CES1	1.04700643374755	0.891289578380432	1.22992852031404	0.576075387450007
ACSM3	0.841607257968121	0.706241561367326	1.00291856980677	0.053930982743192
AGL	1.45293772373213	0.712988672008529	2.96081566499089	0.303680138748803
INMT	1.18434269295808	0.112495910144369	12.4686098593551	0.88797581009489
AK1	32.6115996141417	5.10792403549851	208.209131929522	0.0002295300812344
AK5	1.06187038111109	0.819799276380862	1.37542047031177	0.64927824063497
MARS2	1.94909526275163	1.11995834518605	3.39206574923976	0.0182395995042641
PLA2G2A	19785.8109099712	1.49601813261266e-05	26168019279382.4	0.355914033638683
PRPS2	0.834244640217205	0.532516714554109	1.30693384960486	0.428798691805397
IDO1	10.2617981384207	0.359031734121121	293.301374296259	0.173465463704235
ACP5	1.1088542995305	0.746005453989597	1.64818883161199	0.609380852476151
GMPPB	0.868591116441852	0.444283659550086	1.69812801201312	0.680430638010319
CHPT1	0.662355248485133	0.376725592058621	1.1645465146088	0.152469994028299
ARG1	0.977660827703635	0.768552584601166	1.24366336562666	0.854013043384429
SDS	3.97733560683526	0.740896349415761	21.3514326826876	0.107354433393408
IMPDH2	1.10672915668696	0.761973227843792	1.60747042219195	0.594378289105485
TYMS	1.00220667574325	0.750208491553431	1.33885210873116	0.988097978564419
PDE1B	1.76151364256952	1.15279815257809	2.69165101108048	0.0088632488200367
GALE	3.93538472497891	1.52391383638438	10.1628140409449	0.00465064682945709
PFKFB2	1.85359099483875	1.04205742233955	3.29713075545633	0.0357144705850329
CPT1B	1.73630179905743	0.836662023152567	3.60329960483974	0.138549029636644
ASL	1.10956737830925	0.716813332426115	1.71751795246491	0.640924296781028
CDA	1.05278293924949	0.923566778638979	1.20007772346265	0.441372845052674
DHRS3	1.08961383668693	0.880806498904925	1.34792183592614	0.429128302606296
ASMT	68.2299324674974	0.0517365362540408	89981.355954336	0.249310504898003
PAICS	1.08625250903718	0.755111440342353	1.5626097690357	0.655639080301454
ADO	1.62312679544239	0.869068333820386	3.03145390478302	0.128594865005596
MTHFD1L	0.932078081767162	0.650341952323168	1.3358657663208	0.701693819185198
PLA2G4B	0.398694142789736	0.0161789031190206	9.82495650820515	0.57382168710436
ENTPD2	0.198009014472138	7.46797555154717e-08	525009.348806781	0.830080056915622
CD38	1.12225828584008	0.918203607337658	1.37166054464602	0.259947439842871
AOX1	0.875318393978557	0.3044379829949	2.51671057369354	0.80480420913282
PHOSPHO1	1.31423350884973	0.863879636430126	1.99936384994669	0.201796350984863
POLR2J2	416.167479873397	4.833149925584e-08	3583488490339.9	0.605348930452728
LIPF	79985282.1611959	7.66291845845259e-07	8.34883653935946e+21	0.26918912170478
PDE9A	1.03763875753404	0.481701489898459	2.23518966354815	0.924816616252719
IPPK	1.29032430375116	0.170787905591138	9.74856388740279	0.804872890465831
LTC4S	0.625694694419811	0.0816791094015406	4.79307198001496	0.651724832779322
CYP1B1	1.14282957455501	0.904644477824962	1.44372675508699	0.262891658692841
MBOAT2	1.04555263723396	0.802484780591284	1.36224429879082	0.741417922260317
GPD1	9261.90869656657	0.312414322328223	274580730.051843	0.0821199539062409
POLR3D	0.803585613205153	0.481145031640452	1.34211058056369	0.403383699148558
MAOB	1.65264012683367	0.68482988827971	3.98817200528679	0.263701274037092
ITPK1	1.65292213953778	1.07597161172378	2.53924134206207	0.0217760530552305
ETNK2	0.229712101602425	0.00553300319817425	9.53689122030775	0.439094513734352
INPP5A	1.04112715469525	0.633323979438506	1.71151857096085	0.873733874758415
ACYP2	1.49441539199936	0.453400257149724	4.92561997623024	0.509149259844538
DCK	1.17426701080403	0.847622375711809	1.62678930166829	0.334082084632283
HMGCL	1.23423290725635	0.727808440393385	2.09303820182561	0.434830033438176
DHRS4L2	1.95256862556296	0.956787040183014	3.98471559230522	0.0659758845138018
GSTM3	1.11711804926276	0.578609067387247	2.15681503510453	0.741434666570449
ALDH5A1	1.042780495378	0.772303182808016	1.40798482480305	0.784518168387598
LPCAT1	1.37913011953817	0.891127061802261	2.13437563299972	0.149118859587376
INPP5K	1.26980064055895	0.602432110894753	2.67647364342703	0.530096392601615
HAL	0.835556972328696	0.672556127180334	1.03806273676234	0.104679368773824
CHIT1	0.895983070120358	0.228560960633865	3.51234812680148	0.874789348402649
LIPC	18.9301858660664	1.66633896181617	215.053446588829	0.0177016726472737
HPGDS	1.04328619292963	0.88584300730529	1.22871216613046	0.611666614737865
AGPS	1.12532598717788	0.604038100040446	2.09648791580048	0.709936655282355
HAGHL	0.939934142480714	0.52820981064094	1.67258573090289	0.833147029259917
NADK	1.19075023780564	0.915230964429749	1.54921127446517	0.193514519547593
NMNAT2	2853217344029067	445.589357458557	1.82698466110143e+28	0.0180119699630531
NEU1	0.999648927162261	0.582744683431223	1.71481268896827	0.998982474473611
ZNRD1	1.04117186255029	0.610101480293145	1.7768172711949	0.882378444444428
TAZ	1.13784666870845	0.711184422578636	1.82047722136064	0.590186410610767
MTMR2	0.985048772629032	0.495120239605518	1.95976857102641	0.96576428712415
PFAS	1.24264791016039	0.817742109496833	1.88833840240432	0.308897765609535
PPOX	1.05465186691176	0.664512933223537	1.67384335920259	0.821371362153646
RDH5	6.39419023073295	1.52410679375519	26.8259867840782	0.0112144445764229
SMPD3	2.59011847224197	1.42945784307596	4.6931875135352	0.00170054767105848
PLD2	1.09764727290646	0.726035236002552	1.65946427387272	0.658632805717132
UGT2B11	1.01990579750785	0.859311562399669	1.21051302147651	0.821610298232887
PFKFB3	1.0778346294741	0.782042571079841	1.48550415470281	0.646995490163731
ALDH18A1	0.998826032794834	0.696621276518056	1.43213174420292	0.994902170827814
METTL6	3.98471497156441	0.923471486364263	17.1937668234041	0.0638483689456417
GFPT1	0.155562859901687	0.0506131784679339	0.478132457065975	0.00116241819787143
AMDHD1	2.00136316800561	0.222012679942843	18.0415574969892	0.536278574516365
ASS1	0.326608590632471	0.0964333859927371	1.10618506626909	0.0722046328904813
SCLY	0.227932328471532	0.030586888068302	1.6985430569609	0.149023464970024
PLCD1	1.09612453459396	0.431848885908454	2.7821977421832	0.84686208560718
ARG2	1.53024636007205	0.354617124753612	6.60333006800146	0.568491156621457
DLAT	1.90117942757096	0.933300293194258	3.87279768599272	0.0767582941068483
HPRT1	1.40333297905747	0.879622331218359	2.23885112987363	0.155088601424023
RRM1	1.19338802625863	0.842588808652402	1.6902372386066	0.319481641025053
FTH1	1.27569776649927	0.881307701537511	1.84657956422268	0.19691715865613
GPX7	1.34398086816596	0.969181424808681	1.86372182520182	0.0763442046747601
NEU3	0.893642707155947	0.568503880624488	1.40473498118565	0.626058759392627
PIP4K2B	0.665896565680978	0.347262568122693	1.27689614974297	0.220909767900341
CSAD	0.829356619328457	0.456844271235217	1.50561678307613	0.538565891329065
DHRS9	1.25426135225774	1.02072238228513	1.54123350978695	0.0311559328599554
AK3	1.37210920165929	0.848655030483611	2.21843221762938	0.196869842379234
EPRS	1.13219357502744	0.713659695592858	1.79618142827658	0.597998718768155
SAT2	0.869393528007944	0.586756961961315	1.28817407468943	0.485380583994811
PRIM1	1.07465443011476	0.720617744438904	1.6026279578565	0.724011828639793
CPT1A	1.28902252936693	0.858299226509115	1.93589721381146	0.221119814677545
PTGDS	0.839885911399237	0.685485547428007	1.02906377357432	0.0922700876519501
CYB5R1	1.79637009124084	0.961326889599572	3.35676192938781	0.0663101514677791
ACYP1	0.912813585389725	0.561173256360427	1.48479748852622	0.71323768454691
HMOX1	1.07687241276606	0.906402382743068	1.27940329312363	0.399617537966874
HMBS	0.948819777201229	0.730466688314488	1.2324435652028	0.693793960683022
NNT	1.46064178958961	0.764099762054086	2.79214121433598	0.251761867139586
ALDH1A2	0.691056271227833	0.00481105735611573	99.2627471789027	0.884072855017882
ACSL3	1.46736243444622	0.757876021784174	2.84103527771605	0.255309048661379
DGAT2	2.29304627296681	0.884432043646213	5.94512743827075	0.0877646956545871
GSTA1	2.22131057140685e-17	8.54396343106011e-92	5.77509570875072e+57	0.660935337782678
SPHK1	0.832613535975924	0.379243822665304	1.82796728347015	0.647984583189873
ABAT	1.32548955016861	0.667676405896933	2.63139828229513	0.420595171284835
PLA2G7	1.26438449743059	0.830032033521588	1.92603187922775	0.274643117811252
MPI	4.43654270926412	2.02613511676836	9.71451067020565	0.000194673236025356
CHKB	1.17408395955196	0.521941538168995	2.64104893608005	0.698012159641466
CKB	0.985875470923521	0.717781194449089	1.35410408030356	0.929994898554228
EPHX1	0.630835665187875	0.421396440758086	0.944368765329666	0.0252200968231157
HNMT	1.18348368991844	0.952932252897641	1.46981450154927	0.12754416546865
PLCD3	1.57547595805675	0.698844574847824	3.55175468730699	0.273081497061626
DNMT3B	1.0539543395073	0.849971723108493	1.3068902406586	0.632068070123596
ACY1	2.54655950916591	0.416881145494872	15.5559094092037	0.311366521188401
HK3	1.06486233788854	0.944472325516264	1.20059822614031	0.304572602082692
PIKFYVE	0.428751770612663	0.247700025326713	0.742139935436128	0.00248403750245224
CMPK1	0.799501504616389	0.473362890649997	1.3503438239659	0.402719727276626
POLR2I	1.84840762674386	1.09462769148777	3.12125372048753	0.0215500331139257
PDE2A	1.27945474255082	0.203958600865239	8.02616036436432	0.792524482620428
ENOPH1	1.78553955713642	0.89452141160291	3.56408630217806	0.10020010730713
GSTZ1	2.10495901166107	0.541756752731651	8.17867505745312	0.282451723301427
ALDOC	1.47720705881753	0.944977472787503	2.30919863960718	0.0869566289525162
RDH16	6.79615495339297	0.024836619602864	1859.66217984036	0.503302129649069
AACS	0.686596864201342	0.211518060590742	2.22872341309539	0.531378140431638
MTR	0.980038773593076	0.622714277368961	1.54240240291895	0.930559063946645
SULT1A1	0.790922514803919	0.46623567940895	1.34172147703663	0.384385944811232
GNE	0.653397779824272	0.227644214847498	1.8754206381449	0.428906270817902
SULT1A2	1.2192474348153	0.374098476059954	3.97372457370141	0.742266052178436
PLCG1	1.1045631187353	0.816592701128299	1.49408595201068	0.518741732098461
ACAA1	1.44353672555646	0.787019452692834	2.64770873312015	0.235577079204736
ALOX5	0.925375936586358	0.804159807735055	1.06486374446509	0.27896657833453
MMAB	3.70297302762456	1.14684328664316	11.9563059774718	0.0285917185971789
GK	0.554627791605855	0.255021257966618	1.20622096241817	0.137017744566527
MGST3	0.905540170457043	0.439680085586845	1.86499918279652	0.787794952285163
AMY2B	1.20472549547059	0.488992761476633	2.96806749256186	0.685579688785223
ADH1C	753513317.497608	0.00172550038422483	3.29053719626567e+20	0.134988096842575
ACHE	0.913418675068717	0.470568941811842	1.77303175333212	0.788995663110231
ENTPD1	0.839837413384234	0.567560300187028	1.24273470270471	0.382648017689956
NADSYN1	0.803609243595745	0.474226758875472	1.36177009058678	0.416509294138079
GPX3	1.24887189707282	0.536851135771	2.90523929516946	0.605905913968879
NOS3	6.85220246460396	0.541299459046751	86.7406716027575	0.137269123273878
PLA2G6	1.06235358518672	0.698676719345502	1.6153323972442	0.777250551853769
PFKFB4	1.00736994766881	0.701284275423942	1.44705114178241	0.968303412613395
ACY3	1.18319178952826	1.0160242680525	1.37786355584841	0.0304242868796779
AOC3	8.81589315860177	0.837330876141113	92.8187104983616	0.0699627849608199
POLE3	1.08648840926743	0.596998847773989	1.97731883047013	0.785995016608597
