# Supplementary material for: Comprehensive Analysis of Prognostic Markers for Acute Myeloid Leukemia Based on Four Metabolic Genes
Source: Front Oncol. 2020 Sep 29;10:578933. doi: 10.3389/fonc.2020.578933 (PMC7552924; doi:10.3389/fonc.2020.578933)
Supplement: Supplementary file 1 [file Data_Sheet_1.ZIP › Supplementary files/Supplementary file 8 - TCGAriskTrain.txt]

id	futime	fustat	PLA2G4A	HMOX2	AK1	SMPD3	riskScore	risk
TCGA-AB-2849	6.082191781	0	1.0418263	1.6562483	0.9982043	1.178592	7.6863305	low
TCGA-AB-2980	1.915068493	0	1.3764616	2.1509825	1.0248814	1.1617441	8.616977798	low
TCGA-AB-2991	5.002739726	0	1.1302513	2.5010914	0.9444453	1.1922507	8.693011826	low
TCGA-AB-3007	4.331506849	0	0.9994734	2.5608074	0.9941964	1.1712719	8.845468478	low
TCGA-AB-2984	3.169863014	0	1.8956868	1.8764057	1.120203	1.2748635	9.021405132	low
TCGA-AB-3009	1.580821918	1	1.7359136	2.8768269	0.9450735	1.1950936	9.556124964	low
TCGA-AB-2867	0.504109589	1	2.3168876	2.6409878	1.0053326	1.0615394	9.639110866	low
TCGA-AB-2883	2	0	3.6503704	2.0389992	1.0447568	1.0140383	9.703609945	low
TCGA-AB-2886	0.495890411	0	2.169164	2.8228647	0.974981	1.1518347	9.793502075	low
TCGA-AB-2994	4.926027397	0	1.0303182	2.9763837	1.0959152	1.1943214	9.800799507	low
TCGA-AB-2996	4.331506849	0	3.5115314	1.9329054	1.0903563	1.2276565	9.888300171	low
TCGA-AB-2959	1.339726027	1	3.8374579	1.8590176	1.0841421	1.2393503	9.973378756	low
TCGA-AB-2999	4.753424658	0	1.2816334	2.5344475	1.196427	1.4279927	9.982619221	low
TCGA-AB-2955	1.339726027	1	2.7070505	3.0187678	0.8936358	1.1665187	10.10368239	low
TCGA-AB-2914	2.169863014	0	3.6615711	2.6383915	0.9046324	1.1379664	10.16330431	low
TCGA-AB-2847	1.665753425	1	2.4996773	2.854465	1.012197	1.1628424	10.17321307	low
TCGA-AB-2858	1.580821918	1	2.1025965	3.1294385	0.9931082	1.1198702	10.18956737	low
TCGA-AB-2916	2.416438356	0	3.4221478	2.5191604	1.0064098	1.1337288	10.21469505	low
TCGA-AB-2995	4.249315068	0	2.9493808	2.2573448	1.1683673	1.1955444	10.22600198	low
TCGA-AB-2815	2.252054795	1	3.0736873	2.6726813	0.8874541	1.5727294	10.30831078	low
TCGA-AB-2828	6.257534247	0	3.2032519	2.5728659	0.9439542	1.5020541	10.36702934	low
TCGA-AB-2992	4.673972603	1	3.3455941	2.4469128	1.0013399	1.4236592	10.39252881	low
TCGA-AB-2973	1.668493151	1	4.5478371	2.2487848	1.0064541	1.0337608	10.40042855	low
TCGA-AB-2911	3.249315068	0	3.2662976	2.7754236	1.0035074	1.1921552	10.52256642	low
TCGA-AB-2814	2.169863014	1	3.811061	2.7522704	0.9469547	1.1517992	10.56739825	low
TCGA-AB-2826	2.002739726	1	4.0523759	2.6459424	0.9310199	1.2006718	10.56860303	low
TCGA-AB-2913	3.331506849	0	5.0320019	2.1821171	0.9512873	1.2155671	10.61463748	low
TCGA-AB-2919	0.167123288	0	2.370777	2.7979038	1.0651503	1.5636015	10.67308799	low
TCGA-AB-2937	0.589041096	1	1.5637678	3.708979	1.0047953	1.1512755	10.72294999	low
TCGA-AB-2844	0.334246575	1	3.7185624	2.7282658	0.9856253	1.2969417	10.78501163	low
TCGA-AB-3008	2.252054795	1	1.9673564	3.3782497	1.0544226	1.2898794	10.85410418	low
TCGA-AB-2845	0.832876712	1	2.6518742	2.8920624	1.051189	1.5924755	10.94879657	low
TCGA-AB-2813	0.084931507	1	4.1345521	2.9468064	0.9770834	1.0388502	10.99142911	high
TCGA-AB-2881	1.076712329	0	2.1421266	3.2904463	1.0457435	1.4473686	10.99250752	high
TCGA-AB-2853	0.243835616	1	5.1747112	2.5722392	0.9591267	1.0073508	11.00442423	high
TCGA-AB-2898	1.076712329	0	2.7943278	3.0154511	1.1307011	1.1929051	11.01109109	high
TCGA-AB-2877	1.747945205	0	3.0580555	2.8467984	1.1579729	1.2772573	11.13482605	high
TCGA-AB-2818	0.830136986	1	4.9490496	2.5752371	1.0133244	1.0821359	11.1522639	high
TCGA-AB-2938	0.832876712	1	3.8473315	1.9110057	1.4311617	1.1584418	11.16916936	high
TCGA-AB-2965	0.917808219	1	5.5449294	2.6469399	0.9074911	1.0505399	11.19139001	high
TCGA-AB-2846	3.84109589	1	2.7600365	3.4152565	0.9350701	1.5113214	11.20955749	high
TCGA-AB-2976	2.506849315	1	5.2209374	2.4768996	0.970015	1.3009692	11.28385291	high
TCGA-AB-2924	0.246575342	0	4.1987131	2.598194	1.1388212	1.1765515	11.29035912	high
TCGA-AB-2812	1.002739726	1	5.5660379	2.5646849	0.9806372	1.2640943	11.59835061	high
TCGA-AB-2888	0.915068493	0	3.2503213	3.0091929	1.2024192	1.456921	11.8289961	high
TCGA-AB-2894	0.495890411	1	3.6810263	3.0048081	1.2032114	1.265522	11.85690348	high
TCGA-AB-2835	4.583561644	0	4.3835156	3.1617687	1.0996967	1.0836256	11.90590588	high
TCGA-AB-2939	1.246575342	0	3.3886148	3.1199743	1.1581316	1.4641294	11.91150792	high
TCGA-AB-2871	0.419178082	0	4.0292045	2.8205808	1.2368618	1.3231881	12.00086827	high
TCGA-AB-2970	0.835616438	1	3.5771043	2.2520925	1.0089683	2.969735	12.09267847	high
TCGA-AB-2870	0.419178082	1	3.0280175	3.2923396	0.9952944	2.1387179	12.14335525	high
TCGA-AB-2987	0.504109589	1	3.8980342	3.2287901	1.1797463	1.2766982	12.21423268	high
TCGA-AB-2895	0.419178082	1	5.4371081	2.8653692	1.0504173	1.3754992	12.29730857	high
TCGA-AB-2882	1	1	3.9075379	2.8541681	1.3028495	1.4401563	12.34100945	high
TCGA-AB-2896	0.58630137	1	5.0200476	3.0519096	1.0794704	1.5011867	12.5484974	high
TCGA-AB-2893	0.580821918	1	4.6367571	3.284054	1.2282834	1.1710676	12.76977987	high
TCGA-AB-2933	0.334246575	1	3.3477954	2.35041	0.960448	3.7364987	12.8102968	high
TCGA-AB-2956	0.501369863	1	5.0816049	3.1279611	1.1772066	1.3267939	12.82556913	high
TCGA-AB-2908	0.084931507	1	2.5358767	2.9322419	1.7436158	1.2716352	12.98491246	high
TCGA-AB-2830	0.753424658	1	3.8582515	3.2235995	1.1549862	2.4121613	13.41703739	high
TCGA-AB-2856	0.410958904	1	3.9184399	3.7817384	1.2898212	1.5482065	13.66470773	high
TCGA-AB-2977	0.084931507	1	2.5899986	3.8740691	1.4981525	1.5938687	13.78842284	high
TCGA-AB-2929	0.336986301	1	3.0483783	3.1429453	1.78011	1.4858195	13.94426105	high
TCGA-AB-2952	0.084931507	1	2.7980366	3.2601382	1.7734169	2.2863086	14.86028934	high
