# Supplementary material for: Comprehensive Analysis of Prognostic Markers for Acute Myeloid Leukemia Based on Four Metabolic Genes
Source: Front Oncol. 2020 Sep 29;10:578933. doi: 10.3389/fonc.2020.578933 (PMC7552924; doi:10.3389/fonc.2020.578933)
Supplement: Supplementary file 1 [file Data_Sheet_1.ZIP › Supplementary files/Supplementary file 9 - TCGAriskTest.txt]

id	futime	fustat	PLA2G4A	HMOX2	AK1	SMPD3	riskScore	risk
TCGA-AB-2872	1.747945205	0	1.6996339	2.2540339	0.9327838	1.1457481	8.60365223	low
TCGA-AB-2966	2.339726027	1	0.9472149	2.0478296	1.1200355	1.2163041	8.623270174	low
TCGA-AB-2806	2.589041096	1	1.5891932	2.5836406	0.9093229	1.0334132	8.765633283	low
TCGA-AB-2897	0.665753425	0	1.1842954	2.6955407	0.9483714	1.1122983	8.905002349	low
TCGA-AB-2917	3.331506849	0	2.9254312	1.7005822	1.0428812	1.1244925	8.947410352	low
TCGA-AB-2982	0.410958904	0	1.1485403	2.7383824	0.9753027	1.1794385	9.113416988	low
TCGA-AB-3012	5.169863014	0	1.3141351	2.8164178	0.9806372	1.0922537	9.232289376	low
TCGA-AB-3001	4.331506849	0	1.1911261	2.5770851	1.1566077	1.2913631	9.68804153	low
TCGA-AB-2808	7.838356164	0	3.0662729	2.34748	0.990937	1.1400164	9.729416788	low
TCGA-AB-2863	0.084931507	1	3.6002801	2.4664321	0.9050463	1.0395607	9.784925193	low
TCGA-AB-2876	3.339726027	0	2.6188218	2.8130959	0.9080803	1.1479111	9.806346849	low
TCGA-AB-2822	2.665753425	1	2.8004798	2.4632105	0.9641018	1.3091786	9.830074175	low
TCGA-AB-3011	5.164383562	0	0.9794307	3.1509066	0.9861973	1.3895543	9.846533679	low
TCGA-AB-2998	0.084931507	1	1.6278999	3.1051641	0.9157613	1.3742304	9.902761262	low
TCGA-AB-2971	2.169863014	1	4.1083566	2.2545106	0.9322611	1.0493967	9.907921559	low
TCGA-AB-2841	3.838356164	1	1.453796	3.1093608	1.0180981	1.2829993	10.05807279	low
TCGA-AB-2912	0.750684932	1	4.6244762	2.0416299	0.9156212	1.2278022	10.07680343	low
TCGA-AB-2862	3.917808219	0	1.1524251	3.3982182	0.9541091	1.4520905	10.23859671	low
TCGA-AB-2874	1.084931507	0	3.1350903	2.7157414	0.9928706	1.1176617	10.24192472	low
TCGA-AB-2950	0.838356164	0	2.802447	2.7481745	1.0456563	1.1756751	10.34163584	low
TCGA-AB-2942	1.756164384	0	2.3890353	2.7881511	0.9959475	1.5409003	10.402205	low
TCGA-AB-2805	1.580821918	1	4.6499655	2.106998	0.9939031	1.2611372	10.49175624	low
TCGA-AB-2892	2.583561644	0	2.858753	3.0662686	0.9071472	1.3759268	10.54701621	low
TCGA-AB-2889	0.832876712	0	2.7159146	3.1211924	0.9202213	1.5369439	10.76914556	low
TCGA-AB-2949	1.915068493	0	2.8584702	2.4407897	1.192373	1.4319895	10.77606242	low
TCGA-AB-2948	1.589041096	1	3.4761577	2.5121623	1.1301487	1.2573875	10.81400308	low
TCGA-AB-2839	1.331506849	1	4.3043226	2.4759193	1.0507014	1.1595458	10.8611903	low
TCGA-AB-2875	0.580821918	0	2.7557181	3.2032312	1.1041494	1.073559	11.00719051	high
TCGA-AB-2990	1.252054795	0	3.363004	2.7997656	1.1207682	1.2005992	11.03220943	high
TCGA-AB-2834	0.671232877	1	4.2634451	2.5490778	0.9876597	1.5318664	11.14682372	high
TCGA-AB-2819	6.838356164	0	3.3097951	3.3280605	1.0142972	1.1145702	11.23291681	high
TCGA-AB-2936	0.161643836	0	3.7745657	2.3889989	1.1635082	1.5212873	11.24883117	high
TCGA-AB-2963	4.498630137	1	5.0935625	2.7519996	0.9708299	1.0394415	11.27472018	high
TCGA-AB-2857	0.838356164	1	2.8993329	2.7505001	1.3554234	1.0551738	11.34596907	high
TCGA-AB-2981	1.334246575	0	4.3844224	2.6733778	1.0129292	1.4440359	11.37018105	high
TCGA-AB-2983	0.917808219	1	3.3506164	2.2954588	1.0731999	2.2214937	11.37235529	high
TCGA-AB-2836	1.419178082	1	4.0315398	2.8456541	1.048824	1.3505117	11.40925655	high
TCGA-AB-2884	2.002739726	1	4.4246253	2.893712	0.9986194	1.2582046	11.42165467	high
TCGA-AB-2821	2.252054795	1	3.7966732	3.0905397	1.051596	1.262192	11.50474418	high
TCGA-AB-2869	0.665753425	0	4.4131649	2.9886395	0.9866139	1.2728961	11.51658884	high
TCGA-AB-2859	0.832876712	1	4.3677851	2.8374997	1.0884329	1.1737756	11.5294631	high
TCGA-AB-2810	0.084931507	1	3.0770605	3.1242525	1.1409003	1.3787575	11.57432767	high
TCGA-AB-2866	0.419178082	1	3.050241	3.3014575	1.0830997	1.3706054	11.58312466	high
TCGA-AB-3000	3.421917808	0	2.535223	3.4739074	1.0571819	1.5791903	11.66181376	high
TCGA-AB-2901	0.161643836	0	3.329017	2.7648145	1.3450974	1.1574788	11.70068885	high
TCGA-AB-2878	1	1	4.2032456	2.3091006	1.4922985	1.0376957	11.98328408	high
TCGA-AB-2873	0.747945205	0	4.1680126	2.9360748	1.2347438	1.2182268	12.10719523	high
TCGA-AB-3002	3.920547945	1	3.6429573	2.4040819	1.2865996	1.9385145	12.10732623	high
TCGA-AB-2900	0.504109589	1	4.1228596	2.9488964	1.2571792	1.1898771	12.14330555	high
TCGA-AB-2817	0.747945205	1	2.9180717	2.7590455	1.5740089	1.1284352	12.21866813	high
TCGA-AB-2935	0.167123288	1	4.0648505	2.9551335	1.302211	1.3128884	12.41809651	high
TCGA-AB-2851	0.663013699	1	4.4536699	3.4477649	1.070674	1.3148788	12.49589116	high
TCGA-AB-2865	0.167123288	1	3.5803786	2.8354339	1.35398	1.6516349	12.54828207	high
TCGA-AB-2988	0.082191781	1	5.353065	2.8016621	1.0793413	1.672916	12.6098184	high
TCGA-AB-2825	0.580821918	1	5.0325259	3.4532356	1.004129	1.3517002	12.65369817	high
TCGA-AB-2927	0.246575342	1	2.8772674	2.8627557	1.4418648	1.8142685	12.6676298	high
TCGA-AB-2885	0.58630137	1	4.0425033	3.3307114	1.2839601	1.1754656	12.68231483	high
TCGA-AB-2986	0.580821918	1	4.2943476	3.3662672	1.2469622	1.1848848	12.75938963	high
TCGA-AB-2925	0.665753425	1	4.6950079	3.3007347	1.1755649	1.4980611	13.02185937	high
TCGA-AB-2920	1.002739726	1	2.4142826	3.3985249	1.5853063	1.3263567	13.04480975	high
TCGA-AB-2899	1.838356164	1	3.7693566	3.0323889	1.1767699	2.6519785	13.46466986	high
TCGA-AB-2979	1.838356164	0	2.1097378	3.3604609	1.591587	1.9942637	13.61314811	high
TCGA-AB-2843	0.589041096	1	3.8061088	2.896512	1.4076868	2.4310292	13.85651061	high
TCGA-AB-2811	0.665753425	1	3.182424	2.9146228	2.4839555	1.9950964	16.77421961	high
